# Supplementary material for: 4-[2-(4-Hy­droxy­phen­yl)eth­yl]-3-propyl-1H-1,2,4-triazol-5(4H)-one
Source: Acta Crystallogr Sect E Struct Rep Online. 2012 May 5;68(Pt 6):o1651–2. doi: 10.1107/S1600536812019447 (PMC3379251; doi:10.1107/S1600536812019447)
Supplement: Supplementary file 1 [file e-68-o1651-sup1.cif]

##############################################################################
#                                                                            #
# This CIF contains the data in a paper accepted for publication in          #
# Acta Crystallographica Section E. It conforms to the requirements of       #
# Notes for Authors for Acta Crystallographica Section E, and has been       #
# peer reviewed under the auspices of the IUCr Commission on Journals.       #
#                                                                            #
# Full details of the Crystallographic Information File format               #
# are given in the paper "The Crystallographic Information File (CIF):       #
# a New Standard Archive File for Crystallography" by S. R. Hall, F. H.      #
# Allen and I. D. Brown [Acta Cryst. (1991), A47, 655-685].                  #
#                                                                            #
# The current version of the core CIF dictionary is obtainable from          #
# ftp://ftp.iucr.org/pub/cif_core.dic.                                       #
#                                                                            #
# Software is freely available for graphical display of the structure(s)     #
# in this CIF. For information consult the CIF software page                 #
# http://www.iucr.org/resources/cif/software.                                #
#                                                                            #
# This file may be used for bona fide research purposes within the           #
# scientific community so long as proper attribution is given to the journal # 
# article from which it was obtained.                                        #
#                                                                            #
##############################################################################
data_I
_audit_creation_method     SHELXL-97
_chemical_name_systematic
;
4-[2-(4-Hydroxyphenyl)ethyl]-3-propyl-1<i>H</i>-1,2,4-triazol-5(4<i>H</i>)-one
;
_chemical_name_common     ?
_chemical_formula_moiety     'C13 H17 N3 O2'
_chemical_formula_sum     'C13 H17 N3 O2'
_chemical_formula_iupac     'C13 H17 N3 O2'
_chemical_formula_weight     247.30
_chemical_melting_point     ?
_symmetry_cell_setting     monoclinic
_symmetry_space_group_name_H-M     'C c'
_symmetry_space_group_name_Hall     'C -2yc'
loop_
    _symmetry_equiv_pos_as_xyz
    'x, y, z'
    'x, -y, z+1/2'
    'x+1/2, y+1/2, z'
    'x+1/2, -y+1/2, z+1/2'
_cell_length_a     26.2670(4)
_cell_length_b     26.3371(4)
_cell_length_c     15.9037(3)
_cell_angle_alpha     90.00
_cell_angle_beta     111.8715(19)
_cell_angle_gamma     90.00
_cell_volume     10210.2(3)
_cell_formula_units_Z     32
_cell_measurement_reflns_used     9884
_cell_measurement_theta_min     2.9917
_cell_measurement_theta_max     75.4647
_cell_measurement_temperature     123(2)
_exptl_crystal_description     plate
_exptl_crystal_colour     colorless
_exptl_crystal_size_max     0.55
_exptl_crystal_size_mid     0.40
_exptl_crystal_size_min     0.20
_exptl_crystal_density_diffrn     1.287
_exptl_crystal_density_meas     ?
_exptl_crystal_density_method     'not measured'
_exptl_crystal_F_000     4224
_exptl_absorpt_coefficient_mu     0.723
_exptl_absorpt_correction_type     multi-scan
_exptl_absorpt_process_details
;
(CrysAlis RED; Oxford Diffraction, 2007)
;
_exptl_absorpt_correction_T_min     0.756
_exptl_absorpt_correction_T_max     0.865
_exptl_special_details
;
CrysAlis RED, (Oxford Diffraction, 2007)
Empirical absorption correction using spherical harmonics,
implemented in SCALE3 ABSPACK scaling algorithm.
(Clark & Reid, 1995).
;
_diffrn_ambient_temperature     123(2)
_diffrn_radiation_type     'Cu K\a'
_diffrn_radiation_wavelength     1.54184
_diffrn_radiation_source     'Enhance (Cu) X-ray Source'
_diffrn_radiation_monochromator     'graphite'
_diffrn_measurement_device_type     'Oxford Diffraction Gemini-R'
_diffrn_measurement_method     '\w scans'
_diffrn_detector_area_resol_mean     10.5081
_diffrn_reflns_number     20766
_diffrn_reflns_av_R_equivalents     0.0278
_diffrn_reflns_av_sigmaI/netI     0.0463
_diffrn_reflns_theta_min     3.32
_diffrn_reflns_theta_max     75.65
_diffrn_reflns_theta_full     67.50
_diffrn_measured_fraction_theta_max     0.969
_diffrn_measured_fraction_theta_full     0.995
_diffrn_reflns_limit_h_min     -32
_diffrn_reflns_limit_h_max     29
_diffrn_reflns_limit_k_min     -28
_diffrn_reflns_limit_k_max     33
_diffrn_reflns_limit_l_min     -16
_diffrn_reflns_limit_l_max     19
_diffrn_standards_number     ?
_diffrn_standards_interval_count     ?
_diffrn_standards_interval_time     ?
_diffrn_standards_decay_%     ?
_refine_special_details
;
Refinement of <i>F</i>^2^ against ALL reflections. The weighted <i>R</i>-factor
<i>wR</i> and goodness of fit <i>S</i> are based on <i>F</i>^2^, conventional
<i>R</i>-factors <i>R</i> are based on <i>F</i>, with <i>F</i> set to zero for
negative <i>F</i>^2^. The threshold expression of <i>F</i>^2^ >
\s(<i>F</i>^2^) is used only for calculating <i>R</i>-factors(gt) <i>etc</i>.
and is not relevant to the choice of reflections for refinement.
<i>R</i>-factors based on <i>F</i>^2^ are statistically about twice as large
as those based on <i>F</i>, and <i>R</i>- factors based on ALL data will be
even larger.
;
_reflns_number_total     12229
_reflns_number_gt     11392
_reflns_threshold_expression     I>2sigma(I)
_refine_ls_structure_factor_coef     Fsqd
_refine_ls_matrix_type     full
_refine_ls_R_factor_all     0.0435
_refine_ls_R_factor_gt     0.0397
_refine_ls_wR_factor_gt     0.1045
_refine_ls_wR_factor_ref     0.1084
_refine_ls_goodness_of_fit_ref     1.023
_refine_ls_restrained_S_all     1.023
_refine_ls_number_reflns     12229
_refine_ls_number_parameters     1313
_refine_ls_number_restraints     2
_refine_ls_hydrogen_treatment     constr
_refine_ls_weighting_scheme     calc
_refine_ls_weighting_details
         'calc w=1/[\s^2^(Fo^2^)+(0.0694P)^2^+1.6747P] where P=(Fo^2^+2Fc^2^)/3'
_atom_sites_solution_hydrogens     geom
_atom_sites_solution_primary     direct
_atom_sites_solution_secondary     difmap
_refine_ls_shift/su_max     0.000
_refine_ls_shift/su_mean     0.000
_refine_diff_density_max     0.555
_refine_diff_density_min     -0.230
_refine_ls_extinction_method     none
_refine_ls_extinction_coef     ?
_refine_ls_abs_structure_details     'Flack (1983), 1607 Friedel pairs'
_refine_ls_abs_structure_Flack     -0.08(12)
loop_
    _atom_type_symbol
    _atom_type_description
    _atom_type_scat_dispersion_real
    _atom_type_scat_dispersion_imag
    _atom_type_scat_source
    'C' 'C' 0.0181 0.0091
                         'International Tables Vol C Tables 4.2.6.8 and 6.1.1.4'
    'H' 'H' 0.0000 0.0000
                         'International Tables Vol C Tables 4.2.6.8 and 6.1.1.4'
    'N' 'N' 0.0311 0.0180
                         'International Tables Vol C Tables 4.2.6.8 and 6.1.1.4'
    'O' 'O' 0.0492 0.0322
                         'International Tables Vol C Tables 4.2.6.8 and 6.1.1.4'
_computing_data_collection
;
CrysAlis PRO (Oxford Diffraction, 2007)
;
_computing_cell_refinement
;
CrysAlis PRO (Oxford Diffraction, 2007)
;
_computing_data_reduction
;
CrysAlis PRO (Oxford Diffraction, 2007)
;
_computing_structure_solution     'SHELXS97 (Sheldrick, 2008)'
_computing_structure_refinement     'SHELXL97 (Sheldrick, 2008)'
_computing_molecular_graphics     'SHELXTL (Sheldrick, 2008)'
_computing_publication_material     'SHELXTL (Sheldrick, 2008)'
loop_
    _atom_site_type_symbol
    _atom_site_label
    _atom_site_fract_x
    _atom_site_fract_y
    _atom_site_fract_z
    _atom_site_U_iso_or_equiv
    _atom_site_adp_type
    _atom_site_calc_flag
    _atom_site_refinement_flags
    _atom_site_occupancy
    _atom_site_symmetry_multiplicity
    _atom_site_disorder_assembly
    _atom_site_disorder_group
    O O1A 0.32042(7) 0.63059(7) 0.53991(14) 0.0313(4) Uani d . 1 1 . .
    O O2A 0.23969(9) 0.31435(7) 0.54837(16) 0.0379(5) Uani d . 1 1 . .
    H H2A 0.2556 0.2896 0.5384 0.057 Uiso calc R 1 1 . .
    O O1B 0.32993(7) 0.74837(7) 0.78314(14) 0.0318(4) Uani d . 1 1 . .
    O O2B 0.01487(8) 0.83745(7) 0.78241(15) 0.0354(4) Uani d . 1 1 . .
    H H2B -0.0127 0.8198 0.7698 0.053 Uiso calc R 1 1 . .
    O O1C 0.44855(7) 0.67523(7) 0.75349(14) 0.0329(4) Uani d . 1 1 . .
    O O2C 0.76009(7) 0.59803(7) 0.73340(14) 0.0317(4) Uani d . 1 1 . .
    H H2C 0.7853 0.6168 0.7350 0.048 Uiso calc R 1 1 . .
    O O1D -0.10864(7) 0.25363(7) 0.52936(14) 0.0325(4) Uani d . 1 1 . .
    O O2D -0.02729(8) 0.57050(7) 0.52025(16) 0.0395(5) Uani d . 1 1 . .
    H H2D -0.0461 0.5950 0.5219 0.059 Uiso calc R 1 1 . .
    O O1E 0.85070(7) 0.65276(7) 0.74818(13) 0.0302(4) Uani d . 1 1 . .
    O O2E 0.77893(8) 0.33691(7) 0.80454(15) 0.0358(4) Uani d . 1 1 . .
    H H2E 0.7983 0.3121 0.8074 0.054 Uiso calc R 1 1 . .
    O O1F 0.41178(7) 0.15199(7) 0.52337(14) 0.0324(4) Uani d . 1 1 . .
    O O2F 0.73204(8) 0.07192(7) 0.52117(17) 0.0397(5) Uani d . 1 1 . .
    H H2F 0.7578 0.0919 0.5368 0.059 Uiso calc R 1 1 . .
    O O1G 0.42183(8) 0.27873(7) 0.73332(15) 0.0349(4) Uani d . 1 1 . .
    O O2G 0.51778(8) 0.59517(7) 0.79702(15) 0.0356(4) Uani d . 1 1 . .
    H H2G 0.4960 0.6188 0.7880 0.053 Uiso calc R 1 1 . .
    O O1H 0.28519(8) 0.22996(7) 0.50699(15) 0.0362(4) Uani d . 1 1 . .
    O O2H -0.04974(8) 0.30837(8) 0.44907(16) 0.0399(5) Uani d . 1 1 . .
    H H2H -0.0694 0.2935 0.4708 0.060 Uiso calc R 1 1 . .
    N N1A 0.45579(9) 0.62266(8) 0.55514(15) 0.0290(4) Uani d . 1 1 . .
    N N2A 0.40789(9) 0.64889(8) 0.54266(16) 0.0288(4) Uani d . 1 1 . .
    H H2AA 0.4042 0.6811 0.5329 0.035 Uiso calc R 1 1 . .
    N N3A 0.39078(8) 0.57114(8) 0.56143(14) 0.0255(4) Uani d . 1 1 . .
    N N1B 0.31491(9) 0.61776(8) 0.74832(16) 0.0310(5) Uani d . 1 1 . .
    N N2B 0.34211(9) 0.66325(9) 0.75468(17) 0.0320(5) Uani d . 1 1 . .
    H H2BA 0.3727 0.6660 0.7470 0.038 Uiso calc R 1 1 . .
    N N3B 0.27049(8) 0.68123(8) 0.78210(15) 0.0273(4) Uani d . 1 1 . .
    N N1C 0.45086(8) 0.80713(8) 0.74037(15) 0.0278(4) Uani d . 1 1 . .
    N N2C 0.42766(8) 0.76158(8) 0.75037(15) 0.0277(4) Uani d . 1 1 . .
    H H2CA 0.3969 0.7593 0.7576 0.033 Uiso calc R 1 1 . .
    N N3C 0.50306(8) 0.74212(8) 0.73528(14) 0.0250(4) Uani d . 1 1 . .
    N N1D -0.23985(9) 0.26324(8) 0.53437(16) 0.0296(5) Uani d . 1 1 . .
    N N2D -0.19493(9) 0.23628(8) 0.53301(17) 0.0301(5) Uani d . 1 1 . .
    H H2DA -0.1934 0.2037 0.5330 0.036 Uiso calc R 1 1 . .
    N N3D -0.17309(8) 0.31451(8) 0.53410(14) 0.0259(4) Uani d . 1 1 . .
    N N1E 0.97940(9) 0.64425(9) 0.73396(17) 0.0320(5) Uani d . 1 1 . .
    N N2E 0.93372(9) 0.67033(9) 0.73233(16) 0.0309(5) Uani d . 1 1 . .
    H H2EA 0.9299 0.7026 0.7248 0.037 Uiso calc R 1 1 . .
    N N3E 0.91736(9) 0.59232(8) 0.75091(15) 0.0269(4) Uani d . 1 1 . .
    N N1F 0.41392(9) 0.28268(9) 0.49190(18) 0.0336(5) Uani d . 1 1 . .
    N N2F 0.38850(9) 0.23736(9) 0.49803(18) 0.0333(5) Uani d . 1 1 . .
    H H2FA 0.3545 0.2350 0.4913 0.040 Uiso calc R 1 1 . .
    N N3F 0.47198(8) 0.21841(8) 0.52262(14) 0.0274(4) Uani d . 1 1 . .
    N N1G 0.30703(9) 0.28325(9) 0.79292(17) 0.0319(5) Uani d . 1 1 . .
    N N2G 0.34766(9) 0.25805(9) 0.77351(18) 0.0338(5) Uani d . 1 1 . .
    H H2GA 0.3508 0.2255 0.7745 0.041 Uiso calc R 1 1 . .
    N N3G 0.36132(8) 0.33700(8) 0.75877(15) 0.0262(4) Uani d . 1 1 . .
    N N1H 0.27545(9) 0.09883(9) 0.52067(17) 0.0329(5) Uani d . 1 1 . .
    N N2H 0.30407(8) 0.14291(8) 0.52342(15) 0.0283(4) Uani d . 1 1 . .
    H H2HA 0.3384 0.1438 0.5324 0.034 Uiso calc R 1 1 . .
    N N3H 0.22160(9) 0.16590(8) 0.50043(15) 0.0283(4) Uani d . 1 1 . .
    C C1A 0.44423(10) 0.57584(10) 0.56539(17) 0.0273(5) Uani d . 1 1 . .
    C C2A 0.36784(10) 0.61875(10) 0.54741(17) 0.0264(5) Uani d . 1 1 . .
    C C3A 0.36292(10) 0.52515(9) 0.57252(17) 0.0261(5) Uani d . 1 1 . .
    H H3AA 0.3382 0.5337 0.6028 0.031 Uiso calc R 1 1 . .
    H H3AB 0.3900 0.5015 0.6109 0.031 Uiso calc R 1 1 . .
    C C4A 0.33048(10) 0.49927(10) 0.48268(17) 0.0283(5) Uani d . 1 1 . .
    H H4AA 0.3013 0.5216 0.4459 0.034 Uiso calc R 1 1 . .
    H H4AB 0.3545 0.4927 0.4500 0.034 Uiso calc R 1 1 . .
    C C5A 0.30604(10) 0.44984(9) 0.49823(17) 0.0258(5) Uani d . 1 1 . .
    C C6A 0.26004(11) 0.44895(10) 0.52255(19) 0.0304(5) Uani d . 1 1 . .
    H H6AA 0.2434 0.4794 0.5276 0.037 Uiso calc R 1 1 . .
    C C7A 0.23876(11) 0.40359(10) 0.53929(19) 0.0315(5) Uani d . 1 1 . .
    H H7AA 0.2082 0.4039 0.5556 0.038 Uiso calc R 1 1 . .
    C C8A 0.26274(10) 0.35775(10) 0.53183(18) 0.0277(5) Uani d . 1 1 . .
    C C9A 0.30856(10) 0.35782(10) 0.50727(18) 0.0281(5) Uani d . 1 1 . .
    H H9AA 0.3250 0.3273 0.5023 0.034 Uiso calc R 1 1 . .
    C C10A 0.32942(10) 0.40309(10) 0.49044(18) 0.0280(5) Uani d . 1 1 . .
    H H10A 0.3597 0.4026 0.4735 0.034 Uiso calc R 1 1 . .
    C C11A 0.48128(10) 0.53146(10) 0.57520(19) 0.0316(5) Uani d . 1 1 . .
    H H11A 0.4654 0.5093 0.5232 0.038 Uiso calc R 1 1 . .
    H H11B 0.4838 0.5124 0.6288 0.038 Uiso calc R 1 1 . .
    C C12A 0.53880(11) 0.54654(12) 0.5828(2) 0.0391(6) Uani d . 1 1 . .
    H H12A 0.5548 0.5693 0.6339 0.047 Uiso calc R 1 1 . .
    H H12B 0.5368 0.5644 0.5284 0.047 Uiso calc R 1 1 . .
    C C13A 0.57514(12) 0.49947(13) 0.5956(3) 0.0493(8) Uani d . 1 1 . .
    H H13A 0.6118 0.5097 0.6039 0.074 Uiso calc R 1 1 . .
    H H13B 0.5608 0.4782 0.5430 0.074 Uiso calc R 1 1 . .
    H H13C 0.5757 0.4810 0.6479 0.074 Uiso calc R 1 1 . .
    C C1B 0.27145(11) 0.63014(10) 0.76452(18) 0.0289(5) Uani d . 1 1 . .
    C C2B 0.31625(10) 0.70283(10) 0.77401(18) 0.0287(5) Uani d . 1 1 . .
    C C3B 0.22882(10) 0.70967(10) 0.80311(17) 0.0275(5) Uani d . 1 1 . .
    H H3BA 0.2461 0.7381 0.8422 0.033 Uiso calc R 1 1 . .
    H H3BB 0.2127 0.6878 0.8356 0.033 Uiso calc R 1 1 . .
    C C4B 0.18385(11) 0.72939(11) 0.71778(18) 0.0325(5) Uani d . 1 1 . .
    H H4BA 0.2000 0.7516 0.6858 0.039 Uiso calc R 1 1 . .
    H H4BB 0.1671 0.7010 0.6783 0.039 Uiso calc R 1 1 . .
    C C5B 0.14000(10) 0.75817(11) 0.73858(17) 0.0292(5) Uani d . 1 1 . .
    C C6B 0.13950(10) 0.81096(10) 0.74132(17) 0.0285(5) Uani d . 1 1 . .
    H H6BA 0.1677 0.8291 0.7334 0.034 Uiso calc R 1 1 . .
    C C7B 0.09767(10) 0.83679(10) 0.75571(18) 0.0285(5) Uani d . 1 1 . .
    H H7BA 0.0976 0.8721 0.7562 0.034 Uiso calc R 1 1 . .
    C C8B 0.05551(10) 0.81020(10) 0.76943(17) 0.0275(5) Uani d . 1 1 . .
    C C9B 0.05670(10) 0.75734(10) 0.77074(18) 0.0282(5) Uani d . 1 1 . .
    H H9BA 0.0295 0.7391 0.7819 0.034 Uiso calc R 1 1 . .
    C C10B 0.09844(10) 0.73217(10) 0.75530(18) 0.0294(5) Uani d . 1 1 . .
    H H10B 0.0989 0.6969 0.7561 0.035 Uiso calc R 1 1 . .
    C C11B 0.22785(10) 0.59363(10) 0.7646(2) 0.0314(5) Uani d . 1 1 . .
    H H11C 0.1930 0.6043 0.7197 0.038 Uiso calc R 1 1 . .
    H H11D 0.2247 0.5946 0.8235 0.038 Uiso calc R 1 1 . .
    C C12B 0.23949(11) 0.53921(10) 0.7442(2) 0.0339(6) Uani d . 1 1 . .
    H H12C 0.2743 0.5283 0.7889 0.041 Uiso calc R 1 1 . .
    H H12D 0.2422 0.5379 0.6851 0.041 Uiso calc R 1 1 . .
    C C13B 0.19416(14) 0.50327(12) 0.7457(3) 0.0512(8) Uani d . 1 1 . .
    H H13D 0.2019 0.4695 0.7311 0.077 Uiso calc R 1 1 . .
    H H13E 0.1596 0.5143 0.7019 0.077 Uiso calc R 1 1 . .
    H H13F 0.1925 0.5034 0.8049 0.077 Uiso calc R 1 1 . .
    C C1C 0.49598(10) 0.79413(10) 0.73145(16) 0.0258(5) Uani d . 1 1 . .
    C C2C 0.45827(9) 0.72142(10) 0.74753(17) 0.0266(5) Uani d . 1 1 . .
    C C3C 0.54834(9) 0.71313(10) 0.72567(17) 0.0258(5) Uani d . 1 1 . .
    H H3CA 0.5621 0.7314 0.6856 0.031 Uiso calc R 1 1 . .
    H H3CB 0.5344 0.6807 0.6977 0.031 Uiso calc R 1 1 . .
    C C4C 0.59583(10) 0.70378(10) 0.81609(17) 0.0278(5) Uani d . 1 1 . .
    H H4CA 0.6094 0.7360 0.8456 0.033 Uiso calc R 1 1 . .
    H H4CB 0.5830 0.6839 0.8556 0.033 Uiso calc R 1 1 . .
    C C5C 0.64181(9) 0.67558(10) 0.79965(16) 0.0265(5) Uani d . 1 1 . .
    C C6C 0.63595(10) 0.62491(10) 0.77457(18) 0.0286(5) Uani d . 1 1 . .
    H H6CA 0.6045 0.6075 0.7718 0.034 Uiso calc R 1 1 . .
    C C7C 0.67588(10) 0.59966(10) 0.75362(18) 0.0283(5) Uani d . 1 1 . .
    H H7CA 0.6710 0.5657 0.7367 0.034 Uiso calc R 1 1 . .
    C C8C 0.72312(10) 0.62466(9) 0.75761(16) 0.0251(5) Uani d . 1 1 . .
    C C9C 0.73047(9) 0.67531(10) 0.78506(17) 0.0255(5) Uani d . 1 1 . .
    H H9CA 0.7625 0.6923 0.7899 0.031 Uiso calc R 1 1 . .
    C C10C 0.68988(10) 0.70044(9) 0.80514(17) 0.0262(5) Uani d . 1 1 . .
    H H10C 0.6948 0.7344 0.8225 0.031 Uiso calc R 1 1 . .
    C C11C 0.53753(10) 0.83008(10) 0.72183(18) 0.0295(5) Uani d . 1 1 . .
    H H11E 0.5412 0.8238 0.6643 0.035 Uiso calc R 1 1 . .
    H H11F 0.5728 0.8232 0.7695 0.035 Uiso calc R 1 1 . .
    C C12C 0.52325(10) 0.88555(10) 0.7265(2) 0.0336(6) Uani d . 1 1 . .
    H H12E 0.5179 0.8919 0.7827 0.040 Uiso calc R 1 1 . .
    H H12F 0.4892 0.8933 0.6767 0.040 Uiso calc R 1 1 . .
    C C13C 0.56868(13) 0.91997(12) 0.7213(3) 0.0498(8) Uani d . 1 1 . .
    H H13G 0.5573 0.9548 0.7187 0.075 Uiso calc R 1 1 . .
    H H13H 0.5759 0.9119 0.6680 0.075 Uiso calc R 1 1 . .
    H H13I 0.6014 0.9149 0.7740 0.075 Uiso calc R 1 1 . .
    C C1D -0.22557(10) 0.31056(10) 0.53420(17) 0.0248(5) Uani d . 1 1 . .
    C C2D -0.15421(10) 0.26607(10) 0.53166(18) 0.0277(5) Uani d . 1 1 . .
    C C3D -0.14020(10) 0.36041(9) 0.54415(17) 0.0258(5) Uani d . 1 1 . .
    H H3DA -0.1017 0.3514 0.5703 0.031 Uiso calc R 1 1 . .
    H H3DB -0.1477 0.3832 0.5861 0.031 Uiso calc R 1 1 . .
    C C4D -0.15130(11) 0.38808(10) 0.45537(17) 0.0286(5) Uani d . 1 1 . .
    H H4DA -0.1411 0.3666 0.4146 0.034 Uiso calc R 1 1 . .
    H H4DB -0.1901 0.3956 0.4269 0.034 Uiso calc R 1 1 . .
    C C5D -0.11882(10) 0.43685(10) 0.47221(17) 0.0275(5) Uani d . 1 1 . .
    C C6D -0.06162(11) 0.43622(10) 0.49891(18) 0.0301(5) Uani d . 1 1 . .
    H H6DA -0.0434 0.4053 0.5062 0.036 Uiso calc R 1 1 . .
    C C7D -0.03165(11) 0.48107(10) 0.51469(19) 0.0311(5) Uani d . 1 1 . .
    H H7DA 0.0063 0.4800 0.5326 0.037 Uiso calc R 1 1 . .
    C C8D -0.05853(11) 0.52757(10) 0.50371(18) 0.0294(5) Uani d . 1 1 . .
    C C9D -0.11529(10) 0.52878(10) 0.47624(18) 0.0284(5) Uani d . 1 1 . .
    H H9DA -0.1336 0.5597 0.4678 0.034 Uiso calc R 1 1 . .
    C C10D -0.14453(10) 0.48368(10) 0.46152(18) 0.0284(5) Uani d . 1 1 . .
    H H10D -0.1825 0.4849 0.4440 0.034 Uiso calc R 1 1 . .
    C C11D -0.26104(10) 0.35525(10) 0.53059(18) 0.0276(5) Uani d . 1 1 . .
    H H11G -0.2721 0.3707 0.4711 0.033 Uiso calc R 1 1 . .
    H H11H -0.2399 0.3802 0.5747 0.033 Uiso calc R 1 1 . .
    C C12D -0.31203(11) 0.34160(10) 0.54950(19) 0.0314(5) Uani d . 1 1 . .
    H H12G -0.3011 0.3294 0.6113 0.038 Uiso calc R 1 1 . .
    H H12H -0.3314 0.3143 0.5093 0.038 Uiso calc R 1 1 . .
    C C13D -0.35046(12) 0.38672(12) 0.5362(2) 0.0399(6) Uani d . 1 1 . .
    H H13J -0.3813 0.3769 0.5511 0.060 Uiso calc R 1 1 . .
    H H13K -0.3631 0.3976 0.4742 0.060 Uiso calc R 1 1 . .
    H H13L -0.3312 0.4141 0.5750 0.060 Uiso calc R 1 1 . .
    C C1E 0.96840(10) 0.59709(10) 0.74532(18) 0.0297(5) Uani d . 1 1 . .
    C C2E 0.89555(10) 0.64016(10) 0.74376(17) 0.0272(5) Uani d . 1 1 . .
    C C3E 0.89208(10) 0.54646(9) 0.77215(18) 0.0275(5) Uani d . 1 1 . .
    H H3EA 0.8651 0.5569 0.7970 0.033 Uiso calc R 1 1 . .
    H H3EB 0.9202 0.5273 0.8186 0.033 Uiso calc R 1 1 . .
    C C4E 0.86432(12) 0.51184(11) 0.69162(18) 0.0332(6) Uani d . 1 1 . .
    H H4EA 0.8346 0.5299 0.6459 0.040 Uiso calc R 1 1 . .
    H H4EB 0.8905 0.5016 0.6651 0.040 Uiso calc R 1 1 . .
    C C5E 0.84198(11) 0.46534(10) 0.72235(18) 0.0297(5) Uani d . 1 1 . .
    C C6E 0.78989(11) 0.46506(10) 0.72721(19) 0.0327(6) Uani d . 1 1 . .
    H H6EA 0.7684 0.4942 0.7112 0.039 Uiso calc R 1 1 . .
    C C7E 0.76950(11) 0.42278(11) 0.75502(19) 0.0320(6) Uani d . 1 1 . .
    H H7EA 0.7345 0.4237 0.7569 0.038 Uiso calc R 1 1 . .
    C C8E 0.80117(11) 0.37835(10) 0.78056(18) 0.0284(5) Uani d . 1 1 . .
    C C9E 0.85391(10) 0.37868(10) 0.77885(18) 0.0296(5) Uani d . 1 1 . .
    H H9EA 0.8760 0.3501 0.7970 0.035 Uiso calc R 1 1 . .
    C C10E 0.87334(10) 0.42162(10) 0.75011(17) 0.0290(5) Uani d . 1 1 . .
    H H10E 0.9086 0.4211 0.7494 0.035 Uiso calc R 1 1 . .
    C C11E 1.00545(11) 0.55273(11) 0.7505(2) 0.0373(6) Uani d . 1 1 . .
    H H11I 0.9898 0.5325 0.6959 0.045 Uiso calc R 1 1 . .
    H H11J 1.0075 0.5315 0.8016 0.045 Uiso calc R 1 1 . .
    C C12E 1.06329(14) 0.56939(15) 0.7613(3) 0.0560(9) Uani d . 1 1 . .
    H H12I 1.0826 0.5406 0.7494 0.067 Uiso calc R 1 1 . .
    H H12J 1.0606 0.5952 0.7164 0.067 Uiso calc R 1 1 . .
    C C13E 1.09669(14) 0.59040(17) 0.8551(3) 0.0645(11) Uani d . 1 1 . .
    H H13M 1.1343 0.5940 0.8615 0.097 Uiso calc R 1 1 . .
    H H13N 1.0944 0.5675 0.9005 0.097 Uiso calc R 1 1 . .
    H H13O 1.0824 0.6230 0.8623 0.097 Uiso calc R 1 1 . .
    C C1F 0.46387(10) 0.26985(10) 0.50665(18) 0.0286(5) Uani d . 1 1 . .
    C C2F 0.42275(10) 0.19774(10) 0.51565(17) 0.0276(5) Uani d . 1 1 . .
    C C3F 0.52270(10) 0.18953(10) 0.54213(18) 0.0275(5) Uani d . 1 1 . .
    H H3FA 0.5224 0.1602 0.5787 0.033 Uiso calc R 1 1 . .
    H H3FB 0.5538 0.2106 0.5768 0.033 Uiso calc R 1 1 . .
    C C4F 0.52939(11) 0.17203(11) 0.45564(18) 0.0332(6) Uani d . 1 1 . .
    H H4FA 0.4997 0.1490 0.4233 0.040 Uiso calc R 1 1 . .
    H H4FB 0.5269 0.2012 0.4171 0.040 Uiso calc R 1 1 . .
    C C5F 0.58369(10) 0.14547(11) 0.47461(18) 0.0305(5) Uani d . 1 1 . .
    C C6F 0.58814(11) 0.09310(11) 0.4788(2) 0.0382(6) Uani d . 1 1 . .
    H H6FA 0.5571 0.0736 0.4705 0.046 Uiso calc R 1 1 . .
    C C7F 0.63817(12) 0.06896(11) 0.4952(2) 0.0392(6) Uani d . 1 1 . .
    H H7FA 0.6402 0.0337 0.4976 0.047 Uiso calc R 1 1 . .
    C C8F 0.68486(11) 0.09739(10) 0.50772(19) 0.0314(5) Uani d . 1 1 . .
    C C9F 0.68148(11) 0.15013(10) 0.50604(19) 0.0304(5) Uani d . 1 1 . .
    H H9FA 0.7127 0.1697 0.5159 0.036 Uiso calc R 1 1 . .
    C C10F 0.63112(11) 0.17344(10) 0.48944(19) 0.0309(5) Uani d . 1 1 . .
    H H10F 0.6291 0.2087 0.4882 0.037 Uiso calc R 1 1 . .
    C C11F 0.50771(11) 0.30590(11) 0.5055(2) 0.0328(6) Uani d . 1 1 . .
    H H11K 0.5214 0.2951 0.4595 0.039 Uiso calc R 1 1 . .
    H H11L 0.5380 0.3046 0.5636 0.039 Uiso calc R 1 1 . .
    C C12F 0.48721(12) 0.36056(11) 0.4862(2) 0.0385(6) Uani d . 1 1 . .
    H H12K 0.5136 0.3803 0.4704 0.046 Uiso calc R 1 1 . .
    H H12L 0.4528 0.3608 0.4343 0.046 Uiso calc R 1 1 . .
    C C13F 0.47866(12) 0.38548(12) 0.5654(2) 0.0445(7) Uani d . 1 1 . .
    H H13P 0.4619 0.4181 0.5473 0.067 Uiso calc R 1 1 . .
    H H13Q 0.5134 0.3896 0.6143 0.067 Uiso calc R 1 1 . .
    H H13R 0.4553 0.3645 0.5850 0.067 Uiso calc R 1 1 . .
    C C1G 0.31662(10) 0.33080(10) 0.78410(18) 0.0274(5) Uani d . 1 1 . .
    C C2G 0.38132(10) 0.28937(10) 0.75317(19) 0.0296(5) Uani d . 1 1 . .
    C C3G 0.38618(10) 0.38469(9) 0.74537(17) 0.0252(5) Uani d . 1 1 . .
    H H3GA 0.3575 0.4087 0.7133 0.030 Uiso calc R 1 1 . .
    H H3GB 0.4079 0.3784 0.7086 0.030 Uiso calc R 1 1 . .
    C C4G 0.42277(11) 0.40750(10) 0.83625(18) 0.0299(5) Uani d . 1 1 . .
    H H4GA 0.4012 0.4125 0.8736 0.036 Uiso calc R 1 1 . .
    H H4GB 0.4520 0.3838 0.8673 0.036 Uiso calc R 1 1 . .
    C C5G 0.44749(10) 0.45741(10) 0.82527(17) 0.0278(5) Uani d . 1 1 . .
    C C6G 0.50172(11) 0.46090(10) 0.8309(2) 0.0328(6) Uani d . 1 1 . .
    H H6GA 0.5230 0.4316 0.8411 0.039 Uiso calc R 1 1 . .
    C C7G 0.52452(11) 0.50702(11) 0.8218(2) 0.0344(6) Uani d . 1 1 . .
    H H7GA 0.5608 0.5084 0.8260 0.041 Uiso calc R 1 1 . .
    C C8G 0.49317(10) 0.55141(10) 0.80616(18) 0.0285(5) Uani d . 1 1 . .
    C C9G 0.43931(10) 0.54852(10) 0.80019(17) 0.0271(5) Uani d . 1 1 . .
    H H9GA 0.4181 0.5778 0.7898 0.033 Uiso calc R 1 1 . .
    C C10G 0.41675(10) 0.50225(10) 0.80960(17) 0.0277(5) Uani d . 1 1 . .
    H H10G 0.3805 0.5010 0.8054 0.033 Uiso calc R 1 1 . .
    C C11G 0.28428(10) 0.37427(10) 0.7994(2) 0.0305(5) Uani d . 1 1 . .
    H H11M 0.2740 0.3969 0.7476 0.037 Uiso calc R 1 1 . .
    H H11N 0.3072 0.3932 0.8523 0.037 Uiso calc R 1 1 . .
    C C12G 0.23253(11) 0.35676(11) 0.8134(2) 0.0334(6) Uani d . 1 1 . .
    H H12M 0.2419 0.3294 0.8574 0.040 Uiso calc R 1 1 . .
    H H12N 0.2182 0.3847 0.8379 0.040 Uiso calc R 1 1 . .
    C C13G 0.18836(12) 0.33856(12) 0.7260(2) 0.0391(6) Uani d . 1 1 . .
    H H13S 0.1578 0.3257 0.7387 0.059 Uiso calc R 1 1 . .
    H H13T 0.2029 0.3121 0.6999 0.059 Uiso calc R 1 1 . .
    H H13U 0.1765 0.3664 0.6843 0.059 Uiso calc R 1 1 . .
    C C1H 0.22601(11) 0.11376(10) 0.50764(19) 0.0315(5) Uani d . 1 1 . .
    C C2H 0.27222(10) 0.18449(10) 0.51040(18) 0.0283(5) Uani d . 1 1 . .
    C C3H 0.17196(10) 0.19709(11) 0.47759(17) 0.0296(5) Uani d . 1 1 . .
    H H3HA 0.1412 0.1786 0.4349 0.036 Uiso calc R 1 1 . .
    H H3HB 0.1768 0.2279 0.4480 0.036 Uiso calc R 1 1 . .
    C C4H 0.15837(11) 0.21129(11) 0.55928(18) 0.0310(5) Uani d . 1 1 . .
    H H4HA 0.1580 0.1810 0.5937 0.037 Uiso calc R 1 1 . .
    H H4HB 0.1863 0.2340 0.5982 0.037 Uiso calc R 1 1 . .
    C C5H 0.10280(10) 0.23704(11) 0.52875(17) 0.0294(5) Uani d . 1 1 . .
    C C6H 0.09705(11) 0.28935(11) 0.51339(19) 0.0316(5) Uani d . 1 1 . .
    H H6HA 0.1279 0.3089 0.5210 0.038 Uiso calc R 1 1 . .
    C C7H 0.04658(11) 0.31242(10) 0.4872(2) 0.0320(5) Uani d . 1 1 . .
    H H7HA 0.0438 0.3474 0.4789 0.038 Uiso calc R 1 1 . .
    C C8H -0.00050(11) 0.28369(10) 0.47299(18) 0.0290(5) Uani d . 1 1 . .
    C C9H 0.00407(11) 0.23140(11) 0.48316(18) 0.0303(5) Uani d . 1 1 . .
    H H9HA -0.0272 0.2116 0.4714 0.036 Uiso calc R 1 1 . .
    C C10H 0.05534(11) 0.20868(10) 0.51091(19) 0.0314(5) Uani d . 1 1 . .
    H H10H 0.0580 0.1736 0.5177 0.038 Uiso calc R 1 1 . .
    C C11H 0.17920(13) 0.08007(12) 0.5019(2) 0.0434(7) Uani d . 1 1 . .
    H H11O 0.1465 0.0917 0.4528 0.052 Uiso calc R 1 1 . .
    H H11P 0.1725 0.0829 0.5577 0.052 Uiso calc R 1 1 . .
    C C12H 0.18877(15) 0.02474(13) 0.4862(3) 0.0473(7) Uani d . 1 1 . .
    H H12O 0.2230 0.0140 0.5328 0.057 Uiso calc R 1 1 . .
    H H12P 0.1596 0.0047 0.4930 0.057 Uiso calc R 1 1 . .
    C C13H 0.19112(16) 0.01352(16) 0.3966(3) 0.0597(10) Uani d . 1 1 . .
    H H13V 0.1939 -0.0225 0.3901 0.089 Uiso calc R 1 1 . .
    H H13W 0.2226 0.0299 0.3918 0.089 Uiso calc R 1 1 . .
    H H13X 0.1584 0.0259 0.3498 0.089 Uiso calc R 1 1 . .
loop_
    _atom_site_aniso_label
    _atom_site_aniso_U_11
    _atom_site_aniso_U_22
    _atom_site_aniso_U_33
    _atom_site_aniso_U_12
    _atom_site_aniso_U_13
    _atom_site_aniso_U_23
    O1A 0.0279(9) 0.0222(9) 0.0468(10) 0.0003(7) 0.0174(8) -0.0001(8)
    O2A 0.0423(11) 0.0212(9) 0.0605(13) -0.0047(8) 0.0312(10) -0.0036(9)
    O1B 0.0267(9) 0.0218(8) 0.0504(11) -0.0010(7) 0.0185(8) -0.0004(8)
    O2B 0.0281(9) 0.0277(9) 0.0563(12) 0.0030(7) 0.0224(9) 0.0008(9)
    O1C 0.0271(9) 0.0251(9) 0.0516(11) 0.0023(7) 0.0205(8) 0.0016(8)
    O2C 0.0235(8) 0.0275(9) 0.0479(11) -0.0015(7) 0.0176(8) -0.0060(8)
    O1D 0.0270(9) 0.0228(9) 0.0530(11) 0.0002(7) 0.0212(8) -0.0002(8)
    O2D 0.0290(10) 0.0210(9) 0.0707(14) -0.0028(8) 0.0212(9) 0.0001(9)
    O1E 0.0258(9) 0.0239(9) 0.0453(10) 0.0009(7) 0.0183(7) -0.0010(8)
    O2E 0.0351(10) 0.0254(9) 0.0530(12) -0.0022(8) 0.0235(9) -0.0006(9)
    O1F 0.0269(9) 0.0222(9) 0.0490(11) 0.0006(7) 0.0151(8) -0.0013(8)
    O2F 0.0277(9) 0.0235(9) 0.0710(14) 0.0005(7) 0.0222(9) 0.0004(9)
    O1G 0.0288(9) 0.0245(9) 0.0576(12) 0.0018(7) 0.0232(9) -0.0011(8)
    O2G 0.0287(9) 0.0242(9) 0.0601(12) 0.0006(7) 0.0236(9) 0.0042(9)
    O1H 0.0295(9) 0.0233(9) 0.0602(13) 0.0009(7) 0.0216(9) 0.0031(9)
    O2H 0.0306(10) 0.0342(10) 0.0615(13) 0.0061(8) 0.0247(9) 0.0107(9)
    N1A 0.0261(10) 0.0227(10) 0.0374(11) -0.0015(8) 0.0108(9) -0.0042(9)
    N2A 0.0274(10) 0.0192(10) 0.0409(12) -0.0023(8) 0.0140(9) -0.0007(9)
    N3A 0.0258(10) 0.0184(10) 0.0312(10) -0.0024(8) 0.0096(8) -0.0001(8)
    N1B 0.0276(11) 0.0251(11) 0.0439(12) -0.0029(9) 0.0175(9) -0.0003(9)
    N2B 0.0250(10) 0.0267(11) 0.0496(13) -0.0019(9) 0.0203(10) -0.0015(10)
    N3B 0.0241(10) 0.0239(10) 0.0371(11) 0.0016(8) 0.0149(8) 0.0033(9)
    N1C 0.0237(10) 0.0246(11) 0.0343(11) 0.0009(8) 0.0098(8) 0.0037(9)
    N2C 0.0205(9) 0.0260(11) 0.0392(11) 0.0023(8) 0.0140(8) 0.0038(9)
    N3C 0.0210(9) 0.0246(10) 0.0299(10) 0.0002(8) 0.0102(8) 0.0004(8)
    N1D 0.0269(10) 0.0224(10) 0.0433(12) -0.0001(8) 0.0175(9) -0.0002(9)
    N2D 0.0288(10) 0.0170(10) 0.0483(13) 0.0007(8) 0.0188(9) -0.0001(9)
    N3D 0.0269(10) 0.0191(10) 0.0337(11) -0.0022(8) 0.0134(8) 0.0004(8)
    N1E 0.0266(10) 0.0252(11) 0.0484(13) 0.0029(9) 0.0188(9) -0.0004(10)
    N2E 0.0302(11) 0.0222(10) 0.0453(12) 0.0003(8) 0.0198(9) -0.0014(9)
    N3E 0.0257(10) 0.0228(10) 0.0341(10) 0.0014(8) 0.0135(8) 0.0008(9)
    N1F 0.0279(11) 0.0230(11) 0.0522(14) 0.0002(9) 0.0177(10) 0.0022(10)
    N2F 0.0225(10) 0.0240(11) 0.0545(14) 0.0005(8) 0.0154(9) 0.0016(10)
    N3F 0.0239(10) 0.0242(10) 0.0340(11) -0.0007(8) 0.0106(8) -0.0002(8)
    N1G 0.0250(10) 0.0253(11) 0.0508(13) 0.0029(8) 0.0205(9) -0.0012(10)
    N2G 0.0290(11) 0.0185(10) 0.0599(15) 0.0032(8) 0.0233(11) 0.0020(10)
    N3G 0.0238(10) 0.0209(10) 0.0350(11) -0.0006(8) 0.0124(8) -0.0003(8)
    N1H 0.0328(12) 0.0250(11) 0.0457(13) -0.0009(9) 0.0201(10) 0.0032(10)
    N2H 0.0201(9) 0.0263(11) 0.0394(12) 0.0010(8) 0.0123(8) 0.0016(9)
    N3H 0.0244(10) 0.0240(10) 0.0382(11) 0.0013(8) 0.0135(8) 0.0000(9)
    C1A 0.0241(11) 0.0268(12) 0.0294(12) -0.0035(9) 0.0081(9) -0.0020(10)
    C2A 0.0293(12) 0.0202(11) 0.0293(12) -0.0028(9) 0.0104(9) -0.0015(9)
    C3A 0.0271(11) 0.0213(11) 0.0318(12) -0.0042(9) 0.0130(9) -0.0004(10)
    C4A 0.0320(12) 0.0225(12) 0.0309(12) -0.0055(10) 0.0123(10) 0.0007(10)
    C5A 0.0268(11) 0.0214(12) 0.0284(11) -0.0035(9) 0.0094(9) -0.0010(9)
    C6A 0.0290(12) 0.0213(12) 0.0429(14) 0.0033(10) 0.0155(11) -0.0019(11)
    C7A 0.0276(12) 0.0294(14) 0.0437(14) -0.0003(10) 0.0205(11) -0.0001(11)
    C8A 0.0284(12) 0.0216(12) 0.0342(12) -0.0034(9) 0.0130(10) -0.0011(10)
    C9A 0.0276(12) 0.0196(11) 0.0387(13) 0.0000(9) 0.0141(10) -0.0022(10)
    C10A 0.0227(11) 0.0285(13) 0.0350(13) -0.0006(10) 0.0131(9) -0.0003(10)
    C11A 0.0303(13) 0.0226(12) 0.0390(13) 0.0004(10) 0.0096(10) -0.0013(10)
    C12A 0.0277(13) 0.0348(15) 0.0544(17) -0.0031(11) 0.0150(12) -0.0097(13)
    C13A 0.0320(15) 0.0474(18) 0.069(2) 0.0048(13) 0.0190(14) -0.0090(16)
    C1B 0.0271(12) 0.0259(13) 0.0344(13) 0.0029(10) 0.0123(10) 0.0011(10)
    C2B 0.0230(12) 0.0285(13) 0.0356(13) 0.0026(10) 0.0121(10) 0.0018(11)
    C3B 0.0257(11) 0.0282(13) 0.0309(12) 0.0018(10) 0.0133(9) -0.0007(10)
    C4B 0.0316(13) 0.0346(14) 0.0330(13) 0.0080(11) 0.0142(10) 0.0017(11)
    C5B 0.0257(12) 0.0321(13) 0.0298(12) 0.0052(10) 0.0102(9) 0.0016(10)
    C6B 0.0248(11) 0.0304(13) 0.0316(12) -0.0014(10) 0.0118(9) 0.0024(10)
    C7B 0.0279(12) 0.0233(12) 0.0329(12) -0.0030(10) 0.0096(9) 0.0004(10)
    C8B 0.0236(11) 0.0290(13) 0.0301(12) 0.0032(10) 0.0100(9) -0.0002(10)
    C9B 0.0222(11) 0.0262(13) 0.0378(13) -0.0022(9) 0.0131(10) 0.0006(10)
    C10B 0.0262(12) 0.0240(12) 0.0366(13) 0.0030(10) 0.0103(10) -0.0009(10)
    C11B 0.0255(12) 0.0255(13) 0.0456(15) 0.0007(10) 0.0159(11) 0.0040(11)
    C12B 0.0307(13) 0.0241(13) 0.0496(16) 0.0007(10) 0.0180(11) 0.0011(11)
    C13B 0.0468(17) 0.0261(14) 0.086(3) -0.0051(13) 0.0314(17) 0.0012(16)
    C1C 0.0237(11) 0.0260(12) 0.0267(11) 0.0035(9) 0.0080(9) 0.0032(10)
    C2C 0.0203(11) 0.0288(13) 0.0311(12) 0.0025(9) 0.0101(9) 0.0026(10)
    C3C 0.0197(11) 0.0281(12) 0.0309(12) 0.0010(9) 0.0110(9) -0.0037(10)
    C4C 0.0231(11) 0.0300(13) 0.0303(12) 0.0034(10) 0.0100(9) -0.0026(10)
    C5C 0.0207(11) 0.0318(13) 0.0267(11) 0.0013(9) 0.0084(9) -0.0015(10)
    C6C 0.0213(11) 0.0284(13) 0.0375(13) -0.0042(9) 0.0123(10) -0.0006(11)
    C7C 0.0270(12) 0.0220(12) 0.0362(13) -0.0037(9) 0.0121(10) -0.0054(10)
    C8C 0.0227(11) 0.0241(12) 0.0289(12) 0.0028(9) 0.0102(9) 0.0022(10)
    C9C 0.0199(11) 0.0238(12) 0.0321(12) -0.0026(9) 0.0088(9) 0.0027(9)
    C10C 0.0256(11) 0.0210(11) 0.0309(12) 0.0006(9) 0.0093(9) 0.0012(9)
    C11C 0.0246(11) 0.0292(13) 0.0372(13) 0.0004(10) 0.0145(10) 0.0031(11)
    C12C 0.0230(12) 0.0277(13) 0.0496(15) 0.0023(10) 0.0131(11) 0.0041(12)
    C13C 0.0389(16) 0.0282(14) 0.085(3) -0.0022(12) 0.0261(16) 0.0058(15)
    C1D 0.0227(11) 0.0237(12) 0.0291(12) -0.0007(9) 0.0108(9) 0.0001(9)
    C2D 0.0273(12) 0.0189(11) 0.0383(13) -0.0016(9) 0.0139(10) -0.0006(10)
    C3D 0.0276(12) 0.0190(11) 0.0307(12) -0.0044(9) 0.0107(9) -0.0005(9)
    C4D 0.0310(12) 0.0241(12) 0.0295(12) -0.0025(10) 0.0099(9) 0.0008(10)
    C5D 0.0305(12) 0.0249(12) 0.0281(12) -0.0039(10) 0.0121(9) 0.0022(10)
    C6D 0.0304(13) 0.0211(12) 0.0386(13) 0.0026(10) 0.0126(10) 0.0025(10)
    C7D 0.0260(12) 0.0254(13) 0.0416(14) 0.0016(10) 0.0121(10) 0.0017(11)
    C8D 0.0333(13) 0.0215(12) 0.0359(13) -0.0017(10) 0.0159(10) 0.0008(10)
    C9D 0.0295(12) 0.0220(12) 0.0371(13) 0.0021(10) 0.0164(10) 0.0035(10)
    C10D 0.0245(11) 0.0278(12) 0.0350(12) -0.0008(9) 0.0135(9) 0.0018(10)
    C11D 0.0269(12) 0.0230(12) 0.0343(13) -0.0002(9) 0.0128(10) -0.0001(10)
    C12D 0.0314(13) 0.0248(12) 0.0418(14) 0.0009(10) 0.0181(11) 0.0040(11)
    C13D 0.0322(14) 0.0369(15) 0.0546(17) 0.0084(12) 0.0206(13) 0.0033(13)
    C1E 0.0271(12) 0.0267(13) 0.0361(13) -0.0003(10) 0.0129(10) -0.0022(10)
    C2E 0.0281(12) 0.0222(12) 0.0321(12) -0.0004(9) 0.0123(10) -0.0023(10)
    C3E 0.0284(12) 0.0221(12) 0.0346(12) 0.0000(9) 0.0149(10) 0.0000(10)
    C4E 0.0390(14) 0.0307(13) 0.0295(12) -0.0040(11) 0.0121(10) -0.0016(10)
    C5E 0.0318(12) 0.0264(12) 0.0302(12) -0.0038(10) 0.0107(10) -0.0051(10)
    C6E 0.0312(13) 0.0242(12) 0.0384(14) 0.0028(10) 0.0079(10) -0.0035(11)
    C7E 0.0246(12) 0.0298(14) 0.0421(14) -0.0006(10) 0.0130(10) -0.0066(11)
    C8E 0.0299(12) 0.0239(12) 0.0332(12) -0.0052(10) 0.0140(10) -0.0051(10)
    C9E 0.0285(12) 0.0245(12) 0.0371(13) 0.0030(10) 0.0140(10) -0.0031(10)
    C10E 0.0261(12) 0.0303(13) 0.0318(12) -0.0024(10) 0.0122(10) -0.0047(10)
    C11E 0.0321(14) 0.0285(14) 0.0539(17) 0.0051(11) 0.0191(12) -0.0024(12)
    C12E 0.0464(19) 0.0421(19) 0.082(3) 0.0072(15) 0.0268(18) -0.0044(18)
    C13E 0.0341(17) 0.067(2) 0.083(3) 0.0009(16) 0.0108(17) -0.011(2)
    C1F 0.0285(12) 0.0249(12) 0.0334(12) -0.0010(10) 0.0126(10) -0.0010(10)
    C2F 0.0233(11) 0.0268(13) 0.0335(12) 0.0001(9) 0.0114(10) -0.0018(10)
    C3F 0.0224(11) 0.0267(12) 0.0331(12) 0.0022(9) 0.0101(9) 0.0025(10)
    C4F 0.0268(12) 0.0379(14) 0.0339(13) 0.0055(11) 0.0102(10) -0.0012(11)
    C5F 0.0266(12) 0.0353(14) 0.0313(12) 0.0047(10) 0.0126(10) -0.0012(11)
    C6F 0.0269(13) 0.0324(15) 0.0565(17) -0.0047(11) 0.0168(12) -0.0025(13)
    C7F 0.0327(14) 0.0243(13) 0.0641(19) -0.0029(11) 0.0221(13) -0.0014(13)
    C8F 0.0297(13) 0.0272(13) 0.0407(14) 0.0006(10) 0.0173(11) -0.0002(11)
    C9F 0.0284(12) 0.0253(12) 0.0423(14) -0.0040(10) 0.0186(11) -0.0004(11)
    C10F 0.0338(13) 0.0238(12) 0.0383(13) 0.0038(10) 0.0170(11) 0.0024(11)
    C11F 0.0275(12) 0.0300(14) 0.0437(14) -0.0033(10) 0.0167(11) 0.0016(11)
    C12F 0.0335(14) 0.0281(14) 0.0489(16) -0.0056(11) 0.0094(12) 0.0099(12)
    C13F 0.0344(15) 0.0290(14) 0.0601(19) 0.0035(12) 0.0060(13) 0.0002(14)
    C1G 0.0237(11) 0.0242(12) 0.0350(13) -0.0011(9) 0.0116(9) -0.0018(10)
    C2G 0.0253(12) 0.0254(12) 0.0386(13) -0.0015(10) 0.0125(10) -0.0010(10)
    C3G 0.0243(11) 0.0197(11) 0.0337(12) -0.0036(9) 0.0131(9) 0.0006(9)
    C4G 0.0289(12) 0.0266(12) 0.0324(13) -0.0034(10) 0.0093(10) 0.0026(10)
    C5G 0.0288(12) 0.0240(12) 0.0289(12) -0.0049(10) 0.0087(9) -0.0010(9)
    C6G 0.0272(12) 0.0243(12) 0.0482(15) 0.0044(10) 0.0156(11) 0.0018(11)
    C7G 0.0258(12) 0.0284(13) 0.0516(16) 0.0010(10) 0.0172(11) 0.0034(12)
    C8G 0.0284(12) 0.0233(12) 0.0363(13) -0.0021(10) 0.0148(10) -0.0022(10)
    C9G 0.0245(12) 0.0227(12) 0.0338(12) 0.0006(9) 0.0104(10) -0.0018(10)
    C10G 0.0234(11) 0.0281(13) 0.0331(12) -0.0007(9) 0.0122(9) -0.0028(10)
    C11G 0.0273(12) 0.0224(12) 0.0437(14) 0.0010(10) 0.0156(10) -0.0042(11)
    C12G 0.0322(13) 0.0322(14) 0.0433(14) 0.0035(11) 0.0226(11) -0.0019(11)
    C13G 0.0297(13) 0.0367(15) 0.0541(17) 0.0001(11) 0.0193(12) -0.0026(13)
    C1H 0.0338(13) 0.0245(13) 0.0411(14) -0.0005(11) 0.0197(11) -0.0004(11)
    C2H 0.0263(12) 0.0240(13) 0.0354(13) 0.0004(9) 0.0122(10) 0.0007(10)
    C3H 0.0252(12) 0.0333(14) 0.0296(12) 0.0037(10) 0.0094(9) 0.0040(10)
    C4H 0.0290(12) 0.0310(13) 0.0324(13) 0.0044(10) 0.0105(10) 0.0028(11)
    C5H 0.0275(12) 0.0339(14) 0.0303(12) 0.0027(10) 0.0148(10) 0.0001(10)
    C6H 0.0263(12) 0.0297(13) 0.0407(14) -0.0043(10) 0.0146(10) -0.0021(11)
    C7H 0.0349(13) 0.0236(12) 0.0437(14) 0.0005(10) 0.0220(11) 0.0016(11)
    C8H 0.0290(12) 0.0295(13) 0.0330(12) 0.0035(10) 0.0167(10) 0.0012(10)
    C9H 0.0272(12) 0.0293(13) 0.0383(13) -0.0033(10) 0.0167(10) 0.0002(11)
    C10H 0.0331(13) 0.0238(12) 0.0417(14) 0.0012(10) 0.0189(11) -0.0005(11)
    C11H 0.0416(16) 0.0343(15) 0.065(2) -0.0104(13) 0.0319(15) -0.0061(14)
    C12H 0.0490(17) 0.0348(16) 0.060(2) -0.0111(14) 0.0229(15) -0.0029(15)
    C13H 0.056(2) 0.058(2) 0.072(2) -0.0199(18) 0.0317(18) -0.0254(19)
_geom_special_details
;
All e.s.d.'s (except the e.s.d. in the dihedral angle between two l.s. planes)
are estimated using the full covariance matrix. The cell e.s.d.'s are taken
into account individually in the estimation of e.s.d.'s in distances, angles
and torsion angles; correlations between e.s.d.'s in cell parameters are only
used when they are defined by crystal symmetry. An approximate (isotropic)
treatment of cell e.s.d.'s is used for estimating e.s.d.'s involving l.s.
planes.
;
loop_
    _geom_bond_atom_site_label_1
    _geom_bond_atom_site_label_2
    _geom_bond_site_symmetry_2
    _geom_bond_distance
    _geom_bond_publ_flag
    O1A C2A . 1.246(3) ?
    O2A C8A . 1.364(3) ?
    O2A H2A . 0.8200 ?
    O1B C2B . 1.245(3) ?
    O2B C8B . 1.364(3) ?
    O2B H2B . 0.8200 ?
    O1C C2C . 1.254(3) ?
    O2C C8C . 1.365(3) ?
    O2C H2C . 0.8200 ?
    O1D C2D . 1.255(3) ?
    O2D C8D . 1.364(3) ?
    O2D H2D . 0.8200 ?
    O1E C2E . 1.251(3) ?
    O2E C8E . 1.358(3) ?
    O2E H2E . 0.8200 ?
    O1F C2F . 1.256(3) ?
    O2F C8F . 1.354(3) ?
    O2F H2F . 0.8200 ?
    O1G C2G . 1.249(3) ?
    O2G C8G . 1.356(3) ?
    O2G H2G . 0.8200 ?
    O1H C2H . 1.252(3) ?
    O2H C8H . 1.369(3) ?
    O2H H2H . 0.8200 ?
    N1A C1A . 1.295(3) ?
    N1A N2A . 1.383(3) ?
    N2A C2A . 1.342(3) ?
    N2A H2AA . 0.8600 ?
    N3A C2A . 1.373(3) ?
    N3A C1A . 1.387(3) ?
    N3A C3A . 1.459(3) ?
    N1B C1B . 1.302(3) ?
    N1B N2B . 1.379(3) ?
    N2B C2B . 1.341(3) ?
    N2B H2BA . 0.8600 ?
    N3B C1B . 1.376(3) ?
    N3B C2B . 1.378(3) ?
    N3B C3B . 1.464(3) ?
    N1C C1C . 1.291(3) ?
    N1C N2C . 1.381(3) ?
    N2C C2C . 1.339(3) ?
    N2C H2CA . 0.8600 ?
    N3C C2C . 1.375(3) ?
    N3C C1C . 1.381(3) ?
    N3C C3C . 1.469(3) ?
    N1D C1D . 1.302(3) ?
    N1D N2D . 1.384(3) ?
    N2D C2D . 1.333(3) ?
    N2D H2DA . 0.8600 ?
    N3D C2D . 1.375(3) ?
    N3D C1D . 1.383(3) ?
    N3D C3D . 1.460(3) ?
    N1E C1E . 1.303(3) ?
    N1E N2E . 1.374(3) ?
    N2E C2E . 1.344(3) ?
    N2E H2EA . 0.8600 ?
    N3E C2E . 1.371(3) ?
    N3E C1E . 1.382(3) ?
    N3E C3E . 1.477(3) ?
    N1F C1F . 1.289(3) ?
    N1F N2F . 1.389(3) ?
    N2F C2F . 1.338(3) ?
    N2F H2FA . 0.8600 ?
    N3F C2F . 1.369(3) ?
    N3F C1F . 1.380(3) ?
    N3F C3F . 1.463(3) ?
    N1G C1G . 1.295(3) ?
    N1G N2G . 1.386(3) ?
    N2G C2G . 1.334(3) ?
    N2G H2GA . 0.8600 ?
    N3G C2G . 1.376(3) ?
    N3G C1G . 1.386(3) ?
    N3G C3G . 1.467(3) ?
    N1H C1H . 1.297(4) ?
    N1H N2H . 1.375(3) ?
    N2H C2H . 1.347(3) ?
    N2H H2HA . 0.8600 ?
    N3H C2H . 1.369(3) ?
    N3H C1H . 1.379(3) ?
    N3H C3H . 1.468(3) ?
    C1A C11A . 1.491(4) ?
    C3A C4A . 1.525(3) ?
    C3A H3AA . 0.9700 ?
    C3A H3AB . 0.9700 ?
    C4A C5A . 1.512(3) ?
    C4A H4AA . 0.9700 ?
    C4A H4AB . 0.9700 ?
    C5A C6A . 1.399(4) ?
    C5A C10A . 1.402(3) ?
    C6A C7A . 1.386(4) ?
    C6A H6AA . 0.9300 ?
    C7A C8A . 1.387(4) ?
    C7A H7AA . 0.9300 ?
    C8A C9A . 1.397(4) ?
    C9A C10A . 1.379(4) ?
    C9A H9AA . 0.9300 ?
    C10A H10A . 0.9300 ?
    C11A C12A . 1.523(4) ?
    C11A H11A . 0.9700 ?
    C11A H11B . 0.9700 ?
    C12A C13A . 1.532(4) ?
    C12A H12A . 0.9700 ?
    C12A H12B . 0.9700 ?
    C13A H13A . 0.9600 ?
    C13A H13B . 0.9600 ?
    C13A H13C . 0.9600 ?
    C1B C11B . 1.496(4) ?
    C3B C4B . 1.521(3) ?
    C3B H3BA . 0.9700 ?
    C3B H3BB . 0.9700 ?
    C4B C5B . 1.515(3) ?
    C4B H4BA . 0.9700 ?
    C4B H4BB . 0.9700 ?
    C5B C6B . 1.391(4) ?
    C5B C10B . 1.395(4) ?
    C6B C7B . 1.382(4) ?
    C6B H6BA . 0.9300 ?
    C7B C8B . 1.394(4) ?
    C7B H7BA . 0.9300 ?
    C8B C9B . 1.392(4) ?
    C9B C10B . 1.379(4) ?
    C9B H9BA . 0.9300 ?
    C10B H10B . 0.9300 ?
    C11B C12B . 1.526(4) ?
    C11B H11C . 0.9700 ?
    C11B H11D . 0.9700 ?
    C12B C13B . 1.528(4) ?
    C12B H12C . 0.9700 ?
    C12B H12D . 0.9700 ?
    C13B H13D . 0.9600 ?
    C13B H13E . 0.9600 ?
    C13B H13F . 0.9600 ?
    C1C C11C . 1.495(4) ?
    C3C C4C . 1.532(3) ?
    C3C H3CA . 0.9700 ?
    C3C H3CB . 0.9700 ?
    C4C C5C . 1.521(3) ?
    C4C H4CA . 0.9700 ?
    C4C H4CB . 0.9700 ?
    C5C C6C . 1.385(4) ?
    C5C C10C . 1.396(3) ?
    C6C C7C . 1.384(4) ?
    C6C H6CA . 0.9300 ?
    C7C C8C . 1.385(3) ?
    C7C H7CA . 0.9300 ?
    C8C C9C . 1.394(4) ?
    C9C C10C . 1.390(4) ?
    C9C H9CA . 0.9300 ?
    C10C H10C . 0.9300 ?
    C11C C12C . 1.517(4) ?
    C11C H11E . 0.9700 ?
    C11C H11F . 0.9700 ?
    C12C C13C . 1.525(4) ?
    C12C H12E . 0.9700 ?
    C12C H12F . 0.9700 ?
    C13C H13G . 0.9600 ?
    C13C H13H . 0.9600 ?
    C13C H13I . 0.9600 ?
    C1D C11D . 1.489(3) ?
    C3D C4D . 1.518(3) ?
    C3D H3DA . 0.9700 ?
    C3D H3DB . 0.9700 ?
    C4D C5D . 1.510(3) ?
    C4D H4DA . 0.9700 ?
    C4D H4DB . 0.9700 ?
    C5D C10D . 1.386(4) ?
    C5D C6D . 1.401(4) ?
    C6D C7D . 1.389(4) ?
    C6D H6DA . 0.9300 ?
    C7D C8D . 1.392(4) ?
    C7D H7DA . 0.9300 ?
    C8D C9D . 1.389(4) ?
    C9D C10D . 1.386(4) ?
    C9D H9DA . 0.9300 ?
    C10D H10D . 0.9300 ?
    C11D C12D . 1.521(4) ?
    C11D H11G . 0.9700 ?
    C11D H11H . 0.9700 ?
    C12D C13D . 1.522(4) ?
    C12D H12G . 0.9700 ?
    C12D H12H . 0.9700 ?
    C13D H13J . 0.9600 ?
    C13D H13K . 0.9600 ?
    C13D H13L . 0.9600 ?
    C1E C11E . 1.503(4) ?
    C3E C4E . 1.519(4) ?
    C3E H3EA . 0.9700 ?
    C3E H3EB . 0.9700 ?
    C4E C5E . 1.516(4) ?
    C4E H4EA . 0.9700 ?
    C4E H4EB . 0.9700 ?
    C5E C10E . 1.389(4) ?
    C5E C6E . 1.399(4) ?
    C6E C7E . 1.378(4) ?
    C6E H6EA . 0.9300 ?
    C7E C8E . 1.405(4) ?
    C7E H7EA . 0.9300 ?
    C8E C9E . 1.395(4) ?
    C9E C10E . 1.386(4) ?
    C9E H9EA . 0.9300 ?
    C10E H10E . 0.9300 ?
    C11E C12E . 1.529(5) ?
    C11E H11I . 0.9700 ?
    C11E H11J . 0.9700 ?
    C12E C13E . 1.525(6) ?
    C12E H12I . 0.9700 ?
    C12E H12J . 0.9700 ?
    C13E H13M . 0.9600 ?
    C13E H13N . 0.9600 ?
    C13E H13O . 0.9600 ?
    C1F C11F . 1.498(4) ?
    C3F C4F . 1.522(4) ?
    C3F H3FA . 0.9700 ?
    C3F H3FB . 0.9700 ?
    C4F C5F . 1.515(3) ?
    C4F H4FA . 0.9700 ?
    C4F H4FB . 0.9700 ?
    C5F C6F . 1.384(4) ?
    C5F C10F . 1.390(4) ?
    C6F C7F . 1.394(4) ?
    C6F H6FA . 0.9300 ?
    C7F C8F . 1.387(4) ?
    C7F H7FA . 0.9300 ?
    C8F C9F . 1.392(4) ?
    C9F C10F . 1.391(4) ?
    C9F H9FA . 0.9300 ?
    C10F H10F . 0.9300 ?
    C11F C12F . 1.528(4) ?
    C11F H11K . 0.9700 ?
    C11F H11L . 0.9700 ?
    C12F C13F . 1.510(5) ?
    C12F H12K . 0.9700 ?
    C12F H12L . 0.9700 ?
    C13F H13P . 0.9600 ?
    C13F H13Q . 0.9600 ?
    C13F H13R . 0.9600 ?
    C1G C11G . 1.498(3) ?
    C3G C4G . 1.529(4) ?
    C3G H3GA . 0.9700 ?
    C3G H3GB . 0.9700 ?
    C4G C5G . 1.505(3) ?
    C4G H4GA . 0.9700 ?
    C4G H4GB . 0.9700 ?
    C5G C6G . 1.396(4) ?
    C5G C10G . 1.400(4) ?
    C6G C7G . 1.386(4) ?
    C6G H6GA . 0.9300 ?
    C7G C8G . 1.398(4) ?
    C7G H7GA . 0.9300 ?
    C8G C9G . 1.384(4) ?
    C9G C10G . 1.387(4) ?
    C9G H9GA . 0.9300 ?
    C10G H10G . 0.9300 ?
    C11G C12G . 1.529(4) ?
    C11G H11M . 0.9700 ?
    C11G H11N . 0.9700 ?
    C12G C13G . 1.519(4) ?
    C12G H12M . 0.9700 ?
    C12G H12N . 0.9700 ?
    C13G H13S . 0.9600 ?
    C13G H13T . 0.9600 ?
    C13G H13U . 0.9600 ?
    C1H C11H . 1.491(4) ?
    C3H C4H . 1.517(4) ?
    C3H H3HA . 0.9700 ?
    C3H H3HB . 0.9700 ?
    C4H C5H . 1.516(4) ?
    C4H H4HA . 0.9700 ?
    C4H H4HB . 0.9700 ?
    C5H C10H . 1.389(4) ?
    C5H C6H . 1.398(4) ?
    C6H C7H . 1.374(4) ?
    C6H H6HA . 0.9300 ?
    C7H C8H . 1.394(4) ?
    C7H H7HA . 0.9300 ?
    C8H C9H . 1.387(4) ?
    C9H C10H . 1.387(4) ?
    C9H H9HA . 0.9300 ?
    C10H H10H . 0.9300 ?
    C11H C12H . 1.515(4) ?
    C11H H11O . 0.9700 ?
    C11H H11P . 0.9700 ?
    C12H C13H . 1.478(5) ?
    C12H H12O . 0.9700 ?
    C12H H12P . 0.9700 ?
    C13H H13V . 0.9600 ?
    C13H H13W . 0.9600 ?
    C13H H13X . 0.9600 ?
loop_
    _geom_angle_atom_site_label_1
    _geom_angle_atom_site_label_2
    _geom_angle_atom_site_label_3
    _geom_angle_site_symmetry_1
    _geom_angle_site_symmetry_3
    _geom_angle
    _geom_angle_publ_flag
    C8A O2A H2A . . 109.5 ?
    C8B O2B H2B . . 109.5 ?
    C8C O2C H2C . . 109.5 ?
    C8D O2D H2D . . 109.5 ?
    C8E O2E H2E . . 109.5 ?
    C8F O2F H2F . . 109.5 ?
    C8G O2G H2G . . 109.5 ?
    C8H O2H H2H . . 109.5 ?
    C1A N1A N2A . . 104.5(2) ?
    C2A N2A N1A . . 112.7(2) ?
    C2A N2A H2AA . . 123.6 ?
    N1A N2A H2AA . . 123.6 ?
    C2A N3A C1A . . 107.5(2) ?
    C2A N3A C3A . . 124.6(2) ?
    C1A N3A C3A . . 127.8(2) ?
    C1B N1B N2B . . 103.7(2) ?
    C2B N2B N1B . . 113.5(2) ?
    C2B N2B H2BA . . 123.2 ?
    N1B N2B H2BA . . 123.2 ?
    C1B N3B C2B . . 107.6(2) ?
    C1B N3B C3B . . 128.2(2) ?
    C2B N3B C3B . . 124.2(2) ?
    C1C N1C N2C . . 104.2(2) ?
    C2C N2C N1C . . 112.7(2) ?
    C2C N2C H2CA . . 123.7 ?
    N1C N2C H2CA . . 123.7 ?
    C2C N3C C1C . . 106.9(2) ?
    C2C N3C C3C . . 125.3(2) ?
    C1C N3C C3C . . 127.8(2) ?
    C1D N1D N2D . . 104.1(2) ?
    C2D N2D N1D . . 113.1(2) ?
    C2D N2D H2DA . . 123.5 ?
    N1D N2D H2DA . . 123.5 ?
    C2D N3D C1D . . 107.5(2) ?
    C2D N3D C3D . . 124.5(2) ?
    C1D N3D C3D . . 127.7(2) ?
    C1E N1E N2E . . 104.0(2) ?
    C2E N2E N1E . . 113.1(2) ?
    C2E N2E H2EA . . 123.5 ?
    N1E N2E H2EA . . 123.5 ?
    C2E N3E C1E . . 107.2(2) ?
    C2E N3E C3E . . 124.1(2) ?
    C1E N3E C3E . . 128.2(2) ?
    C1F N1F N2F . . 104.2(2) ?
    C2F N2F N1F . . 112.4(2) ?
    C2F N2F H2FA . . 123.8 ?
    N1F N2F H2FA . . 123.8 ?
    C2F N3F C1F . . 107.4(2) ?
    C2F N3F C3F . . 124.6(2) ?
    C1F N3F C3F . . 128.0(2) ?
    C1G N1G N2G . . 104.0(2) ?
    C2G N2G N1G . . 113.1(2) ?
    C2G N2G H2GA . . 123.4 ?
    N1G N2G H2GA . . 123.4 ?
    C2G N3G C1G . . 107.3(2) ?
    C2G N3G C3G . . 124.7(2) ?
    C1G N3G C3G . . 127.9(2) ?
    C1H N1H N2H . . 104.6(2) ?
    C2H N2H N1H . . 112.4(2) ?
    C2H N2H H2HA . . 123.8 ?
    N1H N2H H2HA . . 123.8 ?
    C2H N3H C1H . . 107.4(2) ?
    C2H N3H C3H . . 124.3(2) ?
    C1H N3H C3H . . 128.1(2) ?
    N1A C1A N3A . . 111.1(2) ?
    N1A C1A C11A . . 125.8(2) ?
    N3A C1A C11A . . 123.0(2) ?
    O1A C2A N2A . . 128.6(2) ?
    O1A C2A N3A . . 127.3(2) ?
    N2A C2A N3A . . 104.1(2) ?
    N3A C3A C4A . . 112.8(2) ?
    N3A C3A H3AA . . 109.0 ?
    C4A C3A H3AA . . 109.0 ?
    N3A C3A H3AB . . 109.0 ?
    C4A C3A H3AB . . 109.0 ?
    H3AA C3A H3AB . . 107.8 ?
    C5A C4A C3A . . 110.8(2) ?
    C5A C4A H4AA . . 109.5 ?
    C3A C4A H4AA . . 109.5 ?
    C5A C4A H4AB . . 109.5 ?
    C3A C4A H4AB . . 109.5 ?
    H4AA C4A H4AB . . 108.1 ?
    C6A C5A C10A . . 117.5(2) ?
    C6A C5A C4A . . 121.5(2) ?
    C10A C5A C4A . . 121.0(2) ?
    C7A C6A C5A . . 121.3(2) ?
    C7A C6A H6AA . . 119.4 ?
    C5A C6A H6AA . . 119.4 ?
    C6A C7A C8A . . 120.4(2) ?
    C6A C7A H7AA . . 119.8 ?
    C8A C7A H7AA . . 119.8 ?
    O2A C8A C7A . . 117.7(2) ?
    O2A C8A C9A . . 123.1(2) ?
    C7A C8A C9A . . 119.3(2) ?
    C10A C9A C8A . . 120.1(2) ?
    C10A C9A H9AA . . 120.0 ?
    C8A C9A H9AA . . 120.0 ?
    C9A C10A C5A . . 121.5(2) ?
    C9A C10A H10A . . 119.2 ?
    C5A C10A H10A . . 119.2 ?
    C1A C11A C12A . . 113.2(2) ?
    C1A C11A H11A . . 108.9 ?
    C12A C11A H11A . . 108.9 ?
    C1A C11A H11B . . 108.9 ?
    C12A C11A H11B . . 108.9 ?
    H11A C11A H11B . . 107.8 ?
    C11A C12A C13A . . 110.5(3) ?
    C11A C12A H12A . . 109.5 ?
    C13A C12A H12A . . 109.5 ?
    C11A C12A H12B . . 109.5 ?
    C13A C12A H12B . . 109.5 ?
    H12A C12A H12B . . 108.1 ?
    C12A C13A H13A . . 109.5 ?
    C12A C13A H13B . . 109.5 ?
    H13A C13A H13B . . 109.5 ?
    C12A C13A H13C . . 109.5 ?
    H13A C13A H13C . . 109.5 ?
    H13B C13A H13C . . 109.5 ?
    N1B C1B N3B . . 111.6(2) ?
    N1B C1B C11B . . 124.6(2) ?
    N3B C1B C11B . . 123.8(2) ?
    O1B C2B N2B . . 128.8(2) ?
    O1B C2B N3B . . 127.6(2) ?
    N2B C2B N3B . . 103.6(2) ?
    N3B C3B C4B . . 111.7(2) ?
    N3B C3B H3BA . . 109.3 ?
    C4B C3B H3BA . . 109.3 ?
    N3B C3B H3BB . . 109.3 ?
    C4B C3B H3BB . . 109.3 ?
    H3BA C3B H3BB . . 107.9 ?
    C5B C4B C3B . . 112.2(2) ?
    C5B C4B H4BA . . 109.2 ?
    C3B C4B H4BA . . 109.2 ?
    C5B C4B H4BB . . 109.2 ?
    C3B C4B H4BB . . 109.2 ?
    H4BA C4B H4BB . . 107.9 ?
    C6B C5B C10B . . 117.9(2) ?
    C6B C5B C4B . . 121.6(2) ?
    C10B C5B C4B . . 120.6(2) ?
    C7B C6B C5B . . 121.0(2) ?
    C7B C6B H6BA . . 119.5 ?
    C5B C6B H6BA . . 119.5 ?
    C6B C7B C8B . . 120.4(2) ?
    C6B C7B H7BA . . 119.8 ?
    C8B C7B H7BA . . 119.8 ?
    O2B C8B C9B . . 122.6(2) ?
    O2B C8B C7B . . 118.1(2) ?
    C9B C8B C7B . . 119.3(2) ?
    C10B C9B C8B . . 119.5(2) ?
    C10B C9B H9BA . . 120.2 ?
    C8B C9B H9BA . . 120.2 ?
    C9B C10B C5B . . 121.9(2) ?
    C9B C10B H10B . . 119.1 ?
    C5B C10B H10B . . 119.1 ?
    C1B C11B C12B . . 112.9(2) ?
    C1B C11B H11C . . 109.0 ?
    C12B C11B H11C . . 109.0 ?
    C1B C11B H11D . . 109.0 ?
    C12B C11B H11D . . 109.0 ?
    H11C C11B H11D . . 107.8 ?
    C11B C12B C13B . . 111.1(2) ?
    C11B C12B H12C . . 109.4 ?
    C13B C12B H12C . . 109.4 ?
    C11B C12B H12D . . 109.4 ?
    C13B C12B H12D . . 109.4 ?
    H12C C12B H12D . . 108.0 ?
    C12B C13B H13D . . 109.5 ?
    C12B C13B H13E . . 109.5 ?
    H13D C13B H13E . . 109.5 ?
    C12B C13B H13F . . 109.5 ?
    H13D C13B H13F . . 109.5 ?
    H13E C13B H13F . . 109.5 ?
    N1C C1C N3C . . 111.9(2) ?
    N1C C1C C11C . . 125.3(2) ?
    N3C C1C C11C . . 122.8(2) ?
    O1C C2C N2C . . 128.5(2) ?
    O1C C2C N3C . . 127.2(2) ?
    N2C C2C N3C . . 104.3(2) ?
    N3C C3C C4C . . 113.2(2) ?
    N3C C3C H3CA . . 108.9 ?
    C4C C3C H3CA . . 108.9 ?
    N3C C3C H3CB . . 108.9 ?
    C4C C3C H3CB . . 108.9 ?
    H3CA C3C H3CB . . 107.8 ?
    C5C C4C C3C . . 109.8(2) ?
    C5C C4C H4CA . . 109.7 ?
    C3C C4C H4CA . . 109.7 ?
    C5C C4C H4CB . . 109.7 ?
    C3C C4C H4CB . . 109.7 ?
    H4CA C4C H4CB . . 108.2 ?
    C6C C5C C10C . . 118.1(2) ?
    C6C C5C C4C . . 120.6(2) ?
    C10C C5C C4C . . 121.2(2) ?
    C7C C6C C5C . . 121.3(2) ?
    C7C C6C H6CA . . 119.3 ?
    C5C C6C H6CA . . 119.3 ?
    C6C C7C C8C . . 120.5(2) ?
    C6C C7C H7CA . . 119.8 ?
    C8C C7C H7CA . . 119.8 ?
    O2C C8C C7C . . 117.5(2) ?
    O2C C8C C9C . . 123.4(2) ?
    C7C C8C C9C . . 119.1(2) ?
    C10C C9C C8C . . 119.9(2) ?
    C10C C9C H9CA . . 120.0 ?
    C8C C9C H9CA . . 120.0 ?
    C9C C10C C5C . . 121.1(2) ?
    C9C C10C H10C . . 119.5 ?
    C5C C10C H10C . . 119.5 ?
    C1C C11C C12C . . 113.7(2) ?
    C1C C11C H11E . . 108.8 ?
    C12C C11C H11E . . 108.8 ?
    C1C C11C H11F . . 108.8 ?
    C12C C11C H11F . . 108.8 ?
    H11E C11C H11F . . 107.7 ?
    C11C C12C C13C . . 110.9(2) ?
    C11C C12C H12E . . 109.5 ?
    C13C C12C H12E . . 109.5 ?
    C11C C12C H12F . . 109.5 ?
    C13C C12C H12F . . 109.5 ?
    H12E C12C H12F . . 108.0 ?
    C12C C13C H13G . . 109.5 ?
    C12C C13C H13H . . 109.5 ?
    H13G C13C H13H . . 109.5 ?
    C12C C13C H13I . . 109.5 ?
    H13G C13C H13I . . 109.5 ?
    H13H C13C H13I . . 109.5 ?
    N1D C1D N3D . . 111.1(2) ?
    N1D C1D C11D . . 125.5(2) ?
    N3D C1D C11D . . 123.4(2) ?
    O1D C2D N2D . . 128.8(2) ?
    O1D C2D N3D . . 127.0(2) ?
    N2D C2D N3D . . 104.2(2) ?
    N3D C3D C4D . . 113.3(2) ?
    N3D C3D H3DA . . 108.9 ?
    C4D C3D H3DA . . 108.9 ?
    N3D C3D H3DB . . 108.9 ?
    C4D C3D H3DB . . 108.9 ?
    H3DA C3D H3DB . . 107.7 ?
    C5D C4D C3D . . 110.1(2) ?
    C5D C4D H4DA . . 109.6 ?
    C3D C4D H4DA . . 109.6 ?
    C5D C4D H4DB . . 109.6 ?
    C3D C4D H4DB . . 109.6 ?
    H4DA C4D H4DB . . 108.2 ?
    C10D C5D C6D . . 117.8(2) ?
    C10D C5D C4D . . 121.2(2) ?
    C6D C5D C4D . . 121.0(2) ?
    C7D C6D C5D . . 121.1(2) ?
    C7D C6D H6DA . . 119.5 ?
    C5D C6D H6DA . . 119.5 ?
    C6D C7D C8D . . 119.9(2) ?
    C6D C7D H7DA . . 120.0 ?
    C8D C7D H7DA . . 120.0 ?
    O2D C8D C9D . . 122.7(2) ?
    O2D C8D C7D . . 117.7(2) ?
    C9D C8D C7D . . 119.6(2) ?
    C10D C9D C8D . . 119.7(2) ?
    C10D C9D H9DA . . 120.1 ?
    C8D C9D H9DA . . 120.1 ?
    C5D C10D C9D . . 121.9(2) ?
    C5D C10D H10D . . 119.1 ?
    C9D C10D H10D . . 119.1 ?
    C1D C11D C12D . . 113.0(2) ?
    C1D C11D H11G . . 109.0 ?
    C12D C11D H11G . . 109.0 ?
    C1D C11D H11H . . 109.0 ?
    C12D C11D H11H . . 109.0 ?
    H11G C11D H11H . . 107.8 ?
    C11D C12D C13D . . 112.1(2) ?
    C11D C12D H12G . . 109.2 ?
    C13D C12D H12G . . 109.2 ?
    C11D C12D H12H . . 109.2 ?
    C13D C12D H12H . . 109.2 ?
    H12G C12D H12H . . 107.9 ?
    C12D C13D H13J . . 109.5 ?
    C12D C13D H13K . . 109.5 ?
    H13J C13D H13K . . 109.5 ?
    C12D C13D H13L . . 109.5 ?
    H13J C13D H13L . . 109.5 ?
    H13K C13D H13L . . 109.5 ?
    N1E C1E N3E . . 111.5(2) ?
    N1E C1E C11E . . 125.2(2) ?
    N3E C1E C11E . . 123.3(2) ?
    O1E C2E N2E . . 128.1(2) ?
    O1E C2E N3E . . 127.8(2) ?
    N2E C2E N3E . . 104.2(2) ?
    N3E C3E C4E . . 114.4(2) ?
    N3E C3E H3EA . . 108.7 ?
    C4E C3E H3EA . . 108.7 ?
    N3E C3E H3EB . . 108.7 ?
    C4E C3E H3EB . . 108.7 ?
    H3EA C3E H3EB . . 107.6 ?
    C5E C4E C3E . . 109.6(2) ?
    C5E C4E H4EA . . 109.8 ?
    C3E C4E H4EA . . 109.8 ?
    C5E C4E H4EB . . 109.8 ?
    C3E C4E H4EB . . 109.8 ?
    H4EA C4E H4EB . . 108.2 ?
    C10E C5E C6E . . 117.1(2) ?
    C10E C5E C4E . . 121.2(2) ?
    C6E C5E C4E . . 121.7(2) ?
    C7E C6E C5E . . 121.8(3) ?
    C7E C6E H6EA . . 119.1 ?
    C5E C6E H6EA . . 119.1 ?
    C6E C7E C8E . . 120.4(2) ?
    C6E C7E H7EA . . 119.8 ?
    C8E C7E H7EA . . 119.8 ?
    O2E C8E C9E . . 123.0(2) ?
    O2E C8E C7E . . 118.7(2) ?
    C9E C8E C7E . . 118.3(2) ?
    C10E C9E C8E . . 120.1(2) ?
    C10E C9E H9EA . . 119.9 ?
    C8E C9E H9EA . . 119.9 ?
    C9E C10E C5E . . 122.2(2) ?
    C9E C10E H10E . . 118.9 ?
    C5E C10E H10E . . 118.9 ?
    C1E C11E C12E . . 112.3(3) ?
    C1E C11E H11I . . 109.1 ?
    C12E C11E H11I . . 109.1 ?
    C1E C11E H11J . . 109.1 ?
    C12E C11E H11J . . 109.1 ?
    H11I C11E H11J . . 107.9 ?
    C13E C12E C11E . . 113.5(3) ?
    C13E C12E H12I . . 108.9 ?
    C11E C12E H12I . . 108.9 ?
    C13E C12E H12J . . 108.9 ?
    C11E C12E H12J . . 108.9 ?
    H12I C12E H12J . . 107.7 ?
    C12E C13E H13M . . 109.5 ?
    C12E C13E H13N . . 109.5 ?
    H13M C13E H13N . . 109.5 ?
    C12E C13E H13O . . 109.5 ?
    H13M C13E H13O . . 109.5 ?
    H13N C13E H13O . . 109.5 ?
    N1F C1F N3F . . 111.6(2) ?
    N1F C1F C11F . . 124.5(2) ?
    N3F C1F C11F . . 123.9(2) ?
    O1F C2F N2F . . 127.5(2) ?
    O1F C2F N3F . . 128.2(2) ?
    N2F C2F N3F . . 104.4(2) ?
    N3F C3F C4F . . 111.6(2) ?
    N3F C3F H3FA . . 109.3 ?
    C4F C3F H3FA . . 109.3 ?
    N3F C3F H3FB . . 109.3 ?
    C4F C3F H3FB . . 109.3 ?
    H3FA C3F H3FB . . 108.0 ?
    C5F C4F C3F . . 112.2(2) ?
    C5F C4F H4FA . . 109.2 ?
    C3F C4F H4FA . . 109.2 ?
    C5F C4F H4FB . . 109.2 ?
    C3F C4F H4FB . . 109.2 ?
    H4FA C4F H4FB . . 107.9 ?
    C6F C5F C10F . . 117.8(2) ?
    C6F C5F C4F . . 121.8(3) ?
    C10F C5F C4F . . 120.5(3) ?
    C5F C6F C7F . . 121.4(3) ?
    C5F C6F H6FA . . 119.3 ?
    C7F C6F H6FA . . 119.3 ?
    C8F C7F C6F . . 120.2(3) ?
    C8F C7F H7FA . . 119.9 ?
    C6F C7F H7FA . . 119.9 ?
    O2F C8F C7F . . 117.6(2) ?
    O2F C8F C9F . . 123.1(2) ?
    C7F C8F C9F . . 119.3(2) ?
    C10F C9F C8F . . 119.6(2) ?
    C10F C9F H9FA . . 120.2 ?
    C8F C9F H9FA . . 120.2 ?
    C5F C10F C9F . . 121.8(2) ?
    C5F C10F H10F . . 119.1 ?
    C9F C10F H10F . . 119.1 ?
    C1F C11F C12F . . 112.6(2) ?
    C1F C11F H11K . . 109.1 ?
    C12F C11F H11K . . 109.1 ?
    C1F C11F H11L . . 109.1 ?
    C12F C11F H11L . . 109.1 ?
    H11K C11F H11L . . 107.8 ?
    C13F C12F C11F . . 113.1(3) ?
    C13F C12F H12K . . 109.0 ?
    C11F C12F H12K . . 109.0 ?
    C13F C12F H12L . . 109.0 ?
    C11F C12F H12L . . 109.0 ?
    H12K C12F H12L . . 107.8 ?
    C12F C13F H13P . . 109.5 ?
    C12F C13F H13Q . . 109.5 ?
    H13P C13F H13Q . . 109.5 ?
    C12F C13F H13R . . 109.5 ?
    H13P C13F H13R . . 109.5 ?
    H13Q C13F H13R . . 109.5 ?
    N1G C1G N3G . . 111.4(2) ?
    N1G C1G C11G . . 125.2(2) ?
    N3G C1G C11G . . 123.4(2) ?
    O1G C2G N2G . . 128.8(3) ?
    O1G C2G N3G . . 127.1(2) ?
    N2G C2G N3G . . 104.1(2) ?
    N3G C3G C4G . . 110.9(2) ?
    N3G C3G H3GA . . 109.5 ?
    C4G C3G H3GA . . 109.5 ?
    N3G C3G H3GB . . 109.5 ?
    C4G C3G H3GB . . 109.5 ?
    H3GA C3G H3GB . . 108.1 ?
    C5G C4G C3G . . 112.3(2) ?
    C5G C4G H4GA . . 109.1 ?
    C3G C4G H4GA . . 109.1 ?
    C5G C4G H4GB . . 109.1 ?
    C3G C4G H4GB . . 109.1 ?
    H4GA C4G H4GB . . 107.9 ?
    C6G C5G C10G . . 117.6(2) ?
    C6G C5G C4G . . 121.6(2) ?
    C10G C5G C4G . . 120.8(2) ?
    C7G C6G C5G . . 121.4(2) ?
    C7G C6G H6GA . . 119.3 ?
    C5G C6G H6GA . . 119.3 ?
    C6G C7G C8G . . 120.2(2) ?
    C6G C7G H7GA . . 119.9 ?
    C8G C7G H7GA . . 119.9 ?
    O2G C8G C9G . . 123.7(2) ?
    O2G C8G C7G . . 117.2(2) ?
    C9G C8G C7G . . 119.1(2) ?
    C8G C9G C10G . . 120.5(2) ?
    C8G C9G H9GA . . 119.7 ?
    C10G C9G H9GA . . 119.7 ?
    C9G C10G C5G . . 121.3(2) ?
    C9G C10G H10G . . 119.4 ?
    C5G C10G H10G . . 119.4 ?
    C1G C11G C12G . . 112.5(2) ?
    C1G C11G H11M . . 109.1 ?
    C12G C11G H11M . . 109.1 ?
    C1G C11G H11N . . 109.1 ?
    C12G C11G H11N . . 109.1 ?
    H11M C11G H11N . . 107.8 ?
    C13G C12G C11G . . 112.3(2) ?
    C13G C12G H12M . . 109.1 ?
    C11G C12G H12M . . 109.1 ?
    C13G C12G H12N . . 109.1 ?
    C11G C12G H12N . . 109.1 ?
    H12M C12G H12N . . 107.9 ?
    C12G C13G H13S . . 109.5 ?
    C12G C13G H13T . . 109.5 ?
    H13S C13G H13T . . 109.5 ?
    C12G C13G H13U . . 109.5 ?
    H13S C13G H13U . . 109.5 ?
    H13T C13G H13U . . 109.5 ?
    N1H C1H N3H . . 111.3(2) ?
    N1H C1H C11H . . 125.6(3) ?
    N3H C1H C11H . . 123.1(2) ?
    O1H C2H N2H . . 128.4(2) ?
    O1H C2H N3H . . 127.2(2) ?
    N2H C2H N3H . . 104.3(2) ?
    N3H C3H C4H . . 113.4(2) ?
    N3H C3H H3HA . . 108.9 ?
    C4H C3H H3HA . . 108.9 ?
    N3H C3H H3HB . . 108.9 ?
    C4H C3H H3HB . . 108.9 ?
    H3HA C3H H3HB . . 107.7 ?
    C5H C4H C3H . . 110.0(2) ?
    C5H C4H H4HA . . 109.7 ?
    C3H C4H H4HA . . 109.7 ?
    C5H C4H H4HB . . 109.7 ?
    C3H C4H H4HB . . 109.7 ?
    H4HA C4H H4HB . . 108.2 ?
    C10H C5H C6H . . 117.7(2) ?
    C10H C5H C4H . . 120.6(3) ?
    C6H C5H C4H . . 121.7(2) ?
    C7H C6H C5H . . 121.2(2) ?
    C7H C6H H6HA . . 119.4 ?
    C5H C6H H6HA . . 119.4 ?
    C6H C7H C8H . . 120.4(2) ?
    C6H C7H H7HA . . 119.8 ?
    C8H C7H H7HA . . 119.8 ?
    O2H C8H C9H . . 122.4(2) ?
    O2H C8H C7H . . 118.5(2) ?
    C9H C8H C7H . . 119.1(2) ?
    C8H C9H C10H . . 119.8(2) ?
    C8H C9H H9HA . . 120.1 ?
    C10H C9H H9HA . . 120.1 ?
    C9H C10H C5H . . 121.6(3) ?
    C9H C10H H10H . . 119.2 ?
    C5H C10H H10H . . 119.2 ?
    C1H C11H C12H . . 113.5(3) ?
    C1H C11H H11O . . 108.9 ?
    C12H C11H H11O . . 108.9 ?
    C1H C11H H11P . . 108.9 ?
    C12H C11H H11P . . 108.9 ?
    H11O C11H H11P . . 107.7 ?
    C13H C12H C11H . . 114.8(3) ?
    C13H C12H H12O . . 108.6 ?
    C11H C12H H12O . . 108.6 ?
    C13H C12H H12P . . 108.6 ?
    C11H C12H H12P . . 108.6 ?
    H12O C12H H12P . . 107.5 ?
    C12H C13H H13V . . 109.5 ?
    C12H C13H H13W . . 109.5 ?
    H13V C13H H13W . . 109.5 ?
    C12H C13H H13X . . 109.5 ?
    H13V C13H H13X . . 109.5 ?
    H13W C13H H13X . . 109.5 ?
loop_
    _geom_torsion_atom_site_label_1
    _geom_torsion_atom_site_label_2
    _geom_torsion_atom_site_label_3
    _geom_torsion_atom_site_label_4
    _geom_torsion_site_symmetry_1
    _geom_torsion_site_symmetry_2
    _geom_torsion_site_symmetry_3
    _geom_torsion_site_symmetry_4
    _geom_torsion
    _geom_torsion_publ_flag
    C1A N1A N2A C2A . . . . 1.5(3) ?
    C1B N1B N2B C2B . . . . -0.2(3) ?
    C1C N1C N2C C2C . . . . 0.0(3) ?
    C1D N1D N2D C2D . . . . -0.3(3) ?
    C1E N1E N2E C2E . . . . 0.9(3) ?
    C1F N1F N2F C2F . . . . -0.4(3) ?
    C1G N1G N2G C2G . . . . -0.1(3) ?
    C1H N1H N2H C2H . . . . -1.2(3) ?
    N2A N1A C1A N3A . . . . -1.0(3) ?
    N2A N1A C1A C11A . . . . 175.8(2) ?
    C2A N3A C1A N1A . . . . 0.2(3) ?
    C3A N3A C1A N1A . . . . -178.1(2) ?
    C2A N3A C1A C11A . . . . -176.8(2) ?
    C3A N3A C1A C11A . . . . 5.0(4) ?
    N1A N2A C2A O1A . . . . 179.4(3) ?
    N1A N2A C2A N3A . . . . -1.4(3) ?
    C1A N3A C2A O1A . . . . 180.0(3) ?
    C3A N3A C2A O1A . . . . -1.7(4) ?
    C1A N3A C2A N2A . . . . 0.7(3) ?
    C3A N3A C2A N2A . . . . 179.1(2) ?
    C2A N3A C3A C4A . . . . 88.3(3) ?
    C1A N3A C3A C4A . . . . -93.7(3) ?
    N3A C3A C4A C5A . . . . 175.7(2) ?
    C3A C4A C5A C6A . . . . 75.6(3) ?
    C3A C4A C5A C10A . . . . -103.2(3) ?
    C10A C5A C6A C7A . . . . 0.7(4) ?
    C4A C5A C6A C7A . . . . -178.1(2) ?
    C5A C6A C7A C8A . . . . -0.3(4) ?
    C6A C7A C8A O2A . . . . -179.4(2) ?
    C6A C7A C8A C9A . . . . 0.0(4) ?
    O2A C8A C9A C10A . . . . 179.2(3) ?
    C7A C8A C9A C10A . . . . -0.2(4) ?
    C8A C9A C10A C5A . . . . 0.7(4) ?
    C6A C5A C10A C9A . . . . -0.9(4) ?
    C4A C5A C10A C9A . . . . 177.9(2) ?
    N1A C1A C11A C12A . . . . 6.5(4) ?
    N3A C1A C11A C12A . . . . -177.0(2) ?
    C1A C11A C12A C13A . . . . 178.3(3) ?
    N2B N1B C1B N3B . . . . -0.9(3) ?
    N2B N1B C1B C11B . . . . 179.4(2) ?
    C2B N3B C1B N1B . . . . 1.6(3) ?
    C3B N3B C1B N1B . . . . 179.9(2) ?
    C2B N3B C1B C11B . . . . -178.6(2) ?
    C3B N3B C1B C11B . . . . -0.4(4) ?
    N1B N2B C2B O1B . . . . -179.2(3) ?
    N1B N2B C2B N3B . . . . 1.1(3) ?
    C1B N3B C2B O1B . . . . 178.7(3) ?
    C3B N3B C2B O1B . . . . 0.4(4) ?
    C1B N3B C2B N2B . . . . -1.6(3) ?
    C3B N3B C2B N2B . . . . -180.0(2) ?
    C1B N3B C3B C4B . . . . -89.3(3) ?
    C2B N3B C3B C4B . . . . 88.7(3) ?
    N3B C3B C4B C5B . . . . 179.1(2) ?
    C3B C4B C5B C6B . . . . 99.4(3) ?
    C3B C4B C5B C10B . . . . -80.9(3) ?
    C10B C5B C6B C7B . . . . -3.1(4) ?
    C4B C5B C6B C7B . . . . 176.6(2) ?
    C5B C6B C7B C8B . . . . 1.2(4) ?
    C6B C7B C8B O2B . . . . -179.3(2) ?
    C6B C7B C8B C9B . . . . 1.6(4) ?
    O2B C8B C9B C10B . . . . 178.7(2) ?
    C7B C8B C9B C10B . . . . -2.3(4) ?
    C8B C9B C10B C5B . . . . 0.2(4) ?
    C6B C5B C10B C9B . . . . 2.5(4) ?
    C4B C5B C10B C9B . . . . -177.3(2) ?
    N1B C1B C11B C12B . . . . 0.4(4) ?
    N3B C1B C11B C12B . . . . -179.3(2) ?
    C1B C11B C12B C13B . . . . 179.6(3) ?
    N2C N1C C1C N3C . . . . 0.0(3) ?
    N2C N1C C1C C11C . . . . -177.7(2) ?
    C2C N3C C1C N1C . . . . 0.1(3) ?
    C3C N3C C1C N1C . . . . 178.4(2) ?
    C2C N3C C1C C11C . . . . 177.8(2) ?
    C3C N3C C1C C11C . . . . -3.9(4) ?
    N1C N2C C2C O1C . . . . -179.2(2) ?
    N1C N2C C2C N3C . . . . 0.1(3) ?
    C1C N3C C2C O1C . . . . 179.2(3) ?
    C3C N3C C2C O1C . . . . 0.8(4) ?
    C1C N3C C2C N2C . . . . -0.1(3) ?
    C3C N3C C2C N2C . . . . -178.5(2) ?
    C2C N3C C3C C4C . . . . -91.2(3) ?
    C1C N3C C3C C4C . . . . 90.7(3) ?
    N3C C3C C4C C5C . . . . -177.6(2) ?
    C3C C4C C5C C6C . . . . -71.9(3) ?
    C3C C4C C5C C10C . . . . 105.1(3) ?
    C10C C5C C6C C7C . . . . -1.3(4) ?
    C4C C5C C6C C7C . . . . 175.7(2) ?
    C5C C6C C7C C8C . . . . 0.2(4) ?
    C6C C7C C8C O2C . . . . -178.0(2) ?
    C6C C7C C8C C9C . . . . 1.5(4) ?
    O2C C8C C9C C10C . . . . 177.4(2) ?
    C7C C8C C9C C10C . . . . -2.1(4) ?
    C8C C9C C10C C5C . . . . 1.0(4) ?
    C6C C5C C10C C9C . . . . 0.7(4) ?
    C4C C5C C10C C9C . . . . -176.3(2) ?
    N1C C1C C11C C12C . . . . 1.9(4) ?
    N3C C1C C11C C12C . . . . -175.5(2) ?
    C1C C11C C12C C13C . . . . 177.0(3) ?
    N2D N1D C1D N3D . . . . -0.9(3) ?
    N2D N1D C1D C11D . . . . 176.7(2) ?
    C2D N3D C1D N1D . . . . 1.7(3) ?
    C3D N3D C1D N1D . . . . -172.5(2) ?
    C2D N3D C1D C11D . . . . -176.0(2) ?
    C3D N3D C1D C11D . . . . 9.9(4) ?
    N1D N2D C2D O1D . . . . -179.2(3) ?
    N1D N2D C2D N3D . . . . 1.2(3) ?
    C1D N3D C2D O1D . . . . 178.8(3) ?
    C3D N3D C2D O1D . . . . -6.9(4) ?
    C1D N3D C2D N2D . . . . -1.7(3) ?
    C3D N3D C2D N2D . . . . 172.7(2) ?
    C2D N3D C3D C4D . . . . 100.8(3) ?
    C1D N3D C3D C4D . . . . -86.0(3) ?
    N3D C3D C4D C5D . . . . 176.0(2) ?
    C3D C4D C5D C10D . . . . -110.4(3) ?
    C3D C4D C5D C6D . . . . 69.8(3) ?
    C10D C5D C6D C7D . . . . 0.4(4) ?
    C4D C5D C6D C7D . . . . -179.8(2) ?
    C5D C6D C7D C8D . . . . -0.2(4) ?
    C6D C7D C8D O2D . . . . 179.8(3) ?
    C6D C7D C8D C9D . . . . -0.6(4) ?
    O2D C8D C9D C10D . . . . -179.3(2) ?
    C7D C8D C9D C10D . . . . 1.1(4) ?
    C6D C5D C10D C9D . . . . 0.2(4) ?
    C4D C5D C10D C9D . . . . -179.6(2) ?
    C8D C9D C10D C5D . . . . -0.9(4) ?
    N1D C1D C11D C12D . . . . 13.7(4) ?
    N3D C1D C11D C12D . . . . -169.0(2) ?
    C1D C11D C12D C13D . . . . -174.3(2) ?
    N2E N1E C1E N3E . . . . 0.0(3) ?
    N2E N1E C1E C11E . . . . 179.2(3) ?
    C2E N3E C1E N1E . . . . -0.9(3) ?
    C3E N3E C1E N1E . . . . -173.7(2) ?
    C2E N3E C1E C11E . . . . 179.9(3) ?
    C3E N3E C1E C11E . . . . 7.1(4) ?
    N1E N2E C2E O1E . . . . 177.7(3) ?
    N1E N2E C2E N3E . . . . -1.4(3) ?
    C1E N3E C2E O1E . . . . -177.7(3) ?
    C3E N3E C2E O1E . . . . -4.6(4) ?
    C1E N3E C2E N2E . . . . 1.4(3) ?
    C3E N3E C2E N2E . . . . 174.5(2) ?
    C2E N3E C3E C4E . . . . 105.0(3) ?
    C1E N3E C3E C4E . . . . -83.3(3) ?
    N3E C3E C4E C5E . . . . 177.8(2) ?
    C3E C4E C5E C10E . . . . -91.0(3) ?
    C3E C4E C5E C6E . . . . 86.6(3) ?
    C10E C5E C6E C7E . . . . -2.4(4) ?
    C4E C5E C6E C7E . . . . 179.9(2) ?
    C5E C6E C7E C8E . . . . 0.7(4) ?
    C6E C7E C8E O2E . . . . -177.7(3) ?
    C6E C7E C8E C9E . . . . 1.4(4) ?
    O2E C8E C9E C10E . . . . 177.3(2) ?
    C7E C8E C9E C10E . . . . -1.7(4) ?
    C8E C9E C10E C5E . . . . 0.0(4) ?
    C6E C5E C10E C9E . . . . 2.0(4) ?
    C4E C5E C10E C9E . . . . 179.7(2) ?
    N1E C1E C11E C12E . . . . 12.2(4) ?
    N3E C1E C11E C12E . . . . -168.7(3) ?
    C1E C11E C12E C13E . . . . 72.5(4) ?
    N2F N1F C1F N3F . . . . -0.4(3) ?
    N2F N1F C1F C11F . . . . 178.8(2) ?
    C2F N3F C1F N1F . . . . 1.1(3) ?
    C3F N3F C1F N1F . . . . -179.9(2) ?
    C2F N3F C1F C11F . . . . -178.1(2) ?
    C3F N3F C1F C11F . . . . 0.9(4) ?
    N1F N2F C2F O1F . . . . -178.6(3) ?
    N1F N2F C2F N3F . . . . 1.1(3) ?
    C1F N3F C2F O1F . . . . 178.4(3) ?
    C3F N3F C2F O1F . . . . -0.7(4) ?
    C1F N3F C2F N2F . . . . -1.2(3) ?
    C3F N3F C2F N2F . . . . 179.7(2) ?
    C2F N3F C3F C4F . . . . 91.5(3) ?
    C1F N3F C3F C4F . . . . -87.4(3) ?
    N3F C3F C4F C5F . . . . 175.8(2) ?
    C3F C4F C5F C6F . . . . 97.0(3) ?
    C3F C4F C5F C10F . . . . -82.3(3) ?
    C10F C5F C6F C7F . . . . -1.5(4) ?
    C4F C5F C6F C7F . . . . 179.2(3) ?
    C5F C6F C7F C8F . . . . 0.0(5) ?
    C6F C7F C8F O2F . . . . -178.4(3) ?
    C6F C7F C8F C9F . . . . 1.6(5) ?
    O2F C8F C9F C10F . . . . 178.3(3) ?
    C7F C8F C9F C10F . . . . -1.7(4) ?
    C6F C5F C10F C9F . . . . 1.4(4) ?
    C4F C5F C10F C9F . . . . -179.3(3) ?
    C8F C9F C10F C5F . . . . 0.2(4) ?
    N1F C1F C11F C12F . . . . 0.9(4) ?
    N3F C1F C11F C12F . . . . -180.0(2) ?
    C1F C11F C12F C13F . . . . 73.6(3) ?
    N2G N1G C1G N3G . . . . 0.7(3) ?
    N2G N1G C1G C11G . . . . -179.0(2) ?
    C2G N3G C1G N1G . . . . -1.1(3) ?
    C3G N3G C1G N1G . . . . -177.6(2) ?
    C2G N3G C1G C11G . . . . 178.6(2) ?
    C3G N3G C1G C11G . . . . 2.2(4) ?
    N1G N2G C2G O1G . . . . 179.5(3) ?
    N1G N2G C2G N3G . . . . -0.6(3) ?
    C1G N3G C2G O1G . . . . -179.1(3) ?
    C3G N3G C2G O1G . . . . -2.5(4) ?
    C1G N3G C2G N2G . . . . 1.0(3) ?
    C3G N3G C2G N2G . . . . 177.6(2) ?
    C2G N3G C3G C4G . . . . -97.2(3) ?
    C1G N3G C3G C4G . . . . 78.7(3) ?
    N3G C3G C4G C5G . . . . -178.1(2) ?
    C3G C4G C5G C6G . . . . -101.3(3) ?
    C3G C4G C5G C10G . . . . 79.2(3) ?
    C10G C5G C6G C7G . . . . 0.3(4) ?
    C4G C5G C6G C7G . . . . -179.3(3) ?
    C5G C6G C7G C8G . . . . -0.2(4) ?
    C6G C7G C8G O2G . . . . -179.4(3) ?
    C6G C7G C8G C9G . . . . 0.1(4) ?
    O2G C8G C9G C10G . . . . 179.5(2) ?
    C7G C8G C9G C10G . . . . 0.0(4) ?
    C8G C9G C10G C5G . . . . 0.0(4) ?
    C6G C5G C10G C9G . . . . -0.1(4) ?
    C4G C5G C10G C9G . . . . 179.4(2) ?
    N1G C1G C11G C12G . . . . -8.5(4) ?
    N3G C1G C11G C12G . . . . 171.8(2) ?
    C1G C11G C12G C13G . . . . -73.1(3) ?
    N2H N1H C1H N3H . . . . 1.0(3) ?
    N2H N1H C1H C11H . . . . -178.4(3) ?
    C2H N3H C1H N1H . . . . -0.5(3) ?
    C3H N3H C1H N1H . . . . 174.0(2) ?
    C2H N3H C1H C11H . . . . 178.9(3) ?
    C3H N3H C1H C11H . . . . -6.6(4) ?
    N1H N2H C2H O1H . . . . -178.3(3) ?
    N1H N2H C2H N3H . . . . 0.9(3) ?
    C1H N3H C2H O1H . . . . 179.0(3) ?
    C3H N3H C2H O1H . . . . 4.2(4) ?
    C1H N3H C2H N2H . . . . -0.3(3) ?
    C3H N3H C2H N2H . . . . -175.0(2) ?
    C2H N3H C3H C4H . . . . -98.9(3) ?
    C1H N3H C3H C4H . . . . 87.5(3) ?
    N3H C3H C4H C5H . . . . -172.2(2) ?
    C3H C4H C5H C10H . . . . 89.9(3) ?
    C3H C4H C5H C6H . . . . -87.0(3) ?
    C10H C5H C6H C7H . . . . 4.1(4) ?
    C4H C5H C6H C7H . . . . -178.9(3) ?
    C5H C6H C7H C8H . . . . -1.7(4) ?
    C6H C7H C8H O2H . . . . 178.4(3) ?
    C6H C7H C8H C9H . . . . -1.8(4) ?
    O2H C8H C9H C10H . . . . -177.5(3) ?
    C7H C8H C9H C10H . . . . 2.7(4) ?
    C8H C9H C10H C5H . . . . -0.2(4) ?
    C6H C5H C10H C9H . . . . -3.2(4) ?
    C4H C5H C10H C9H . . . . 179.8(3) ?
    N1H C1H C11H C12H . . . . -16.3(5) ?
    N3H C1H C11H C12H . . . . 164.4(3) ?
    C1H C11H C12H C13H . . . . -67.5(4) ?
loop_
    _geom_hbond_atom_site_label_D
    _geom_hbond_atom_site_label_H
    _geom_hbond_atom_site_label_A
    _geom_hbond_site_symmetry_A
    _geom_hbond_distance_DH
    _geom_hbond_distance_HA
    _geom_hbond_distance_DA
    _geom_hbond_angle_DHA
    O2A H2A O1H . 0.82 1.90 2.718(3) 174.0
    O2C H2C O1E . 0.82 1.90 2.717(3) 171.7
    O2G H2G O1C . 0.82 1.89 2.701(3) 172.1
    O2H H2H O1D . 0.82 1.94 2.752(3) 173.6
    N2B H2BA O1C . 0.86 1.97 2.821(3) 169.4
    N2C H2CA O1B . 0.86 1.97 2.825(3) 174.2
    N2F H2FA O1H . 0.86 1.93 2.777(3) 166.4
    N2H H2HA O1F . 0.86 2.00 2.840(3) 166.5
    O2B H2B O1G 3_455 0.82 1.93 2.748(3) 177.0
    O2D H2D O1F 3_455 0.82 1.87 2.689(3) 178.3
    O2E H2E O1B 3_545 0.82 1.97 2.773(3) 165.0
    O2F H2F O1A 3_545 0.82 1.92 2.711(3) 162.1
    N2A H2AA O1D 3 0.86 1.94 2.788(3) 169.5
    N2E H2EA O1G 3 0.86 2.03 2.873(3) 168.3
    N2D H2DA O1A 3_445 0.86 1.95 2.809(3) 172.5
    N2G H2GA O1E 3_445 0.86 1.96 2.807(3) 167.6
_iucr_refine_instructions_details
;
TITL                                    SY-OMU7 in Cc
CELL  1.54184     26.266972  26.337144  15.903726    90.0000   111.8715    90.00
ZERR      32      0.000408   0.000361   0.000279     0.0000     0.0019     0.000
LATT -7
SYMM X,-Y,1/2+Z
SFAC        C       H       N       O
UNIT       416     544      96      64
L.S.      3
FMAP      2
PLAN     20
ACTA 135
omit     0   0   2
omit    -1   1   2
omit     1   1   2
omit     5  13   0
omit     5  13   1
omit     5   9   0
omit     5  13  -2
omit     9   1   6
omit     3  11  -2
omit     0  14   0
omit    12   2  -7
omit    15   5  -4
omit      2   0   2
omit     -1   7   5
omit      2   2   0
omit      5  11   1
omit      3   9   1
omit      2  14   1
omit      2  12   1
omit      1  11   2
omit      7  15   0
omit      4  12   0
omit     -3  11   2
list 4
htab
BOND
BOND $H
CONF
size 0.20 0.40 0.55
REM colorless slab
eqiv $1 [ x-1/2, y+1/2, z ]
eqiv $2 [ x+1/2, y-1/2, z ]
eqiv $3 [ x+1/2, y+1/2, z ]
eqiv $4 [ x-1/2, y-1/2, z ]
htab O2A   O1H
htab O2C   O1E
htab O2G   O1C
htab O2H   O1D
htab N2B   O1C
htab N2C   O1B
htab N2F   O1H
htab N2H   O1F
htab  O2B O1G_$1
htab  O2D O1F_$1
htab  O2E O1B_$2
htab  O2F O1A_$2
htab  N2A O1D_$3
htab  N2E O1G_$3
htab  N2D O1A_$4
htab  N2G O1E_$4
CONF
WGHT    0.069400    1.674700
FVAR       0.06487
O1A   4    0.320420    0.630592    0.539908    11.00000    0.02795    0.02224 =
         0.04677   -0.00011    0.01743    0.00033
O2A   4    0.239686    0.314352    0.548365    11.00000    0.04230    0.02125 =
         0.06054   -0.00358    0.03119   -0.00467
AFIX 147
H2A   2    0.255598    0.289636    0.538448    11.00000   -1.50000
AFIX   0
O1B   4    0.329931    0.748371    0.783136    11.00000    0.02669    0.02176 =
         0.05042   -0.00039    0.01854   -0.00096
O2B   4    0.014873    0.837449    0.782413    11.00000    0.02806    0.02766 =
         0.05629    0.00081    0.02237    0.00304
AFIX 147
H2B   2   -0.012685    0.819784    0.769762    11.00000   -1.50000
AFIX   0
O1C   4    0.448554    0.675231    0.753491    11.00000    0.02708    0.02506 =
         0.05156    0.00160    0.02046    0.00234
O2C   4    0.760086    0.598027    0.733396    11.00000    0.02353    0.02748 =
         0.04794   -0.00597    0.01762   -0.00146
AFIX 147
H2C   2    0.785317    0.616815    0.734959    11.00000   -1.50000
AFIX   0
O1D   4   -0.108638    0.253632    0.529364    11.00000    0.02701    0.02282 =
         0.05304   -0.00021    0.02117    0.00024
O2D   4   -0.027286    0.570502    0.520252    11.00000    0.02904    0.02105 =
         0.07072    0.00006    0.02121   -0.00282
AFIX 147
H2D   2   -0.046095    0.595048    0.521907    11.00000   -1.50000
AFIX   0
O1E   4    0.850698    0.652765    0.748181    11.00000    0.02578    0.02387 =
         0.04527   -0.00100    0.01827    0.00092
O2E   4    0.778932    0.336914    0.804542    11.00000    0.03514    0.02540 =
         0.05301   -0.00064    0.02348   -0.00223
AFIX 147
H2E   2    0.798314    0.312068    0.807355    11.00000   -1.50000
AFIX   0
O1F   4    0.411784    0.151988    0.523374    11.00000    0.02689    0.02221 =
         0.04904   -0.00130    0.01507    0.00055
O2F   4    0.732042    0.071923    0.521166    11.00000    0.02775    0.02354 =
         0.07100    0.00036    0.02220    0.00054
AFIX 147
H2F   2    0.757816    0.091929    0.536759    11.00000   -1.50000
AFIX   0
O1G   4    0.421831    0.278734    0.733325    11.00000    0.02878    0.02453 =
         0.05758   -0.00112    0.02324    0.00181
O2G   4    0.517777    0.595173    0.797022    11.00000    0.02872    0.02421 =
         0.06012    0.00420    0.02365    0.00058
AFIX 147
H2G   2    0.496001    0.618756    0.788010    11.00000   -1.50000
AFIX   0
O1H   4    0.285194    0.229958    0.506995    11.00000    0.02948    0.02331 =
         0.06017    0.00306    0.02162    0.00093
O2H   4   -0.049735    0.308373    0.449071    11.00000    0.03059    0.03417 =
         0.06150    0.01067    0.02474    0.00611
AFIX 147
H2H   2   -0.069389    0.293456    0.470753    11.00000   -1.50000
AFIX   0
N1A   3    0.455794    0.622663    0.555143    11.00000    0.02614    0.02267 =
         0.03739   -0.00424    0.01083   -0.00148
N2A   3    0.407895    0.648895    0.542663    11.00000    0.02736    0.01923 =
         0.04091   -0.00074    0.01397   -0.00230
AFIX  43
H2AA  2    0.404178    0.681052    0.532912    11.00000   -1.20000
AFIX   0
N3A   3    0.390776    0.571141    0.561427    11.00000    0.02581    0.01840 =
         0.03125   -0.00014    0.00958   -0.00245
N1B   3    0.314911    0.617762    0.748318    11.00000    0.02760    0.02508 =
         0.04389   -0.00026    0.01747   -0.00287
N2B   3    0.342110    0.663248    0.754676    11.00000    0.02502    0.02672 =
         0.04965   -0.00148    0.02028   -0.00185
AFIX  43
H2BA  2    0.372713    0.665967    0.746979    11.00000   -1.20000
AFIX   0
N3B   3    0.270493    0.681228    0.782099    11.00000    0.02407    0.02391 =
         0.03709    0.00332    0.01492    0.00162
N1C   3    0.450861    0.807129    0.740370    11.00000    0.02369    0.02465 =
         0.03434    0.00368    0.00985    0.00086
N2C   3    0.427657    0.761577    0.750374    11.00000    0.02051    0.02602 =
         0.03919    0.00384    0.01403    0.00235
AFIX  43
H2CA  2    0.396894    0.759254    0.757641    11.00000   -1.20000
AFIX   0
N3C   3    0.503057    0.742123    0.735280    11.00000    0.02102    0.02461 =
         0.02988    0.00045    0.01019    0.00022
N1D   3   -0.239852    0.263244    0.534373    11.00000    0.02692    0.02243 =
         0.04334   -0.00024    0.01749   -0.00012
N2D   3   -0.194930    0.236279    0.533013    11.00000    0.02875    0.01697 =
         0.04833   -0.00015    0.01883    0.00071
AFIX  43
H2DA  2   -0.193443    0.203659    0.533036    11.00000   -1.20000
AFIX   0
N3D   3   -0.173088    0.314505    0.534100    11.00000    0.02688    0.01910 =
         0.03367    0.00038    0.01345   -0.00215
N1E   3    0.979396    0.644251    0.733961    11.00000    0.02656    0.02519 =
         0.04837   -0.00044    0.01877    0.00289
N2E   3    0.933716    0.670332    0.732332    11.00000    0.03018    0.02223 =
         0.04529   -0.00143    0.01978    0.00030
AFIX  43
H2EA  2    0.929948    0.702644    0.724774    11.00000   -1.20000
AFIX   0
N3E   3    0.917359    0.592324    0.750905    11.00000    0.02571    0.02283 =
         0.03410    0.00077    0.01348    0.00136
N1F   3    0.413918    0.282679    0.491898    11.00000    0.02793    0.02296 =
         0.05222    0.00218    0.01765    0.00018
N2F   3    0.388497    0.237363    0.498027    11.00000    0.02250    0.02399 =
         0.05448    0.00162    0.01543    0.00050
AFIX  43
H2FA  2    0.354535    0.235033    0.491255    11.00000   -1.20000
AFIX   0
N3F   3    0.471979    0.218414    0.522623    11.00000    0.02392    0.02420 =
         0.03396   -0.00019    0.01056   -0.00072
N1G   3    0.307027    0.283249    0.792918    11.00000    0.02504    0.02528 =
         0.05079   -0.00122    0.02045    0.00286
N2G   3    0.347656    0.258047    0.773512    11.00000    0.02900    0.01847 =
         0.05988    0.00196    0.02334    0.00324
AFIX  43
H2GA  2    0.350845    0.225533    0.774478    11.00000   -1.20000
AFIX   0
N3G   3    0.361319    0.337001    0.758771    11.00000    0.02383    0.02091 =
         0.03503   -0.00029    0.01243   -0.00063
N1H   3    0.275446    0.098831    0.520673    11.00000    0.03277    0.02501 =
         0.04571    0.00317    0.02007   -0.00090
N2H   3    0.304071    0.142908    0.523422    11.00000    0.02012    0.02631 =
         0.03944    0.00159    0.01234    0.00097
AFIX  43
H2HA  2    0.338439    0.143818    0.532437    11.00000   -1.20000
AFIX   0
N3H   3    0.221605    0.165904    0.500427    11.00000    0.02442    0.02399 =
         0.03824    0.00001    0.01352    0.00134
C1A   1    0.444228    0.575837    0.565387    11.00000    0.02407    0.02679 =
         0.02938   -0.00200    0.00813   -0.00352
C2A   1    0.367843    0.618755    0.547412    11.00000    0.02929    0.02017 =
         0.02928   -0.00149    0.01041   -0.00284
C3A   1    0.362924    0.525154    0.572515    11.00000    0.02705    0.02134 =
         0.03185   -0.00045    0.01305   -0.00423
AFIX  23
H3AA  2    0.338156    0.533742    0.602846    11.00000   -1.20000
H3AB  2    0.389957    0.501540    0.610919    11.00000   -1.20000
AFIX   0
C4A   1    0.330478    0.499271    0.482683    11.00000    0.03201    0.02247 =
         0.03088    0.00071    0.01232   -0.00550
AFIX  23
H4AA  2    0.301343    0.521627    0.445911    11.00000   -1.20000
H4AB  2    0.354480    0.492679    0.450043    11.00000   -1.20000
AFIX   0
C5A   1    0.306040    0.449839    0.498230    11.00000    0.02676    0.02139 =
         0.02839   -0.00103    0.00944   -0.00346
C6A   1    0.260038    0.448946    0.522548    11.00000    0.02898    0.02135 =
         0.04286   -0.00193    0.01551    0.00333
AFIX  43
H6AA  2    0.243424    0.479371    0.527572    11.00000   -1.20000
AFIX   0
C7A   1    0.238760    0.403592    0.539288    11.00000    0.02759    0.02941 =
         0.04366   -0.00007    0.02054   -0.00027
AFIX  43
H7AA  2    0.208244    0.403896    0.555605    11.00000   -1.20000
AFIX   0
C8A   1    0.262740    0.357745    0.531834    11.00000    0.02839    0.02162 =
         0.03417   -0.00106    0.01302   -0.00341
C9A   1    0.308559    0.357818    0.507272    11.00000    0.02761    0.01962 =
         0.03871   -0.00218    0.01411   -0.00001
AFIX  43
H9AA  2    0.325022    0.327303    0.502262    11.00000   -1.20000
AFIX   0
C10A  1    0.329421    0.403091    0.490438    11.00000    0.02266    0.02847 =
         0.03498   -0.00033    0.01308   -0.00059
AFIX  43
H10A  2    0.359708    0.402587    0.473522    11.00000   -1.20000
AFIX   0
C11A  1    0.481282    0.531464    0.575203    11.00000    0.03025    0.02258 =
         0.03899   -0.00135    0.00957    0.00036
AFIX  23
H11A  2    0.465360    0.509315    0.523228    11.00000   -1.20000
H11B  2    0.483782    0.512437    0.628822    11.00000   -1.20000
AFIX   0
C12A  1    0.538796    0.546545    0.582813    11.00000    0.02773    0.03481 =
         0.05444   -0.00971    0.01500   -0.00314
AFIX  23
H12A  2    0.554779    0.569281    0.633905    11.00000   -1.20000
H12B  2    0.536840    0.564418    0.528366    11.00000   -1.20000
AFIX   0
C13A  1    0.575143    0.499466    0.595612    11.00000    0.03204    0.04738 =
         0.06878   -0.00903    0.01900    0.00481
AFIX 137
H13A  2    0.611775    0.509738    0.603946    11.00000   -1.50000
H13B  2    0.560766    0.478193    0.542981    11.00000   -1.50000
H13C  2    0.575671    0.480956    0.647932    11.00000   -1.50000
AFIX   0
C1B   1    0.271451    0.630142    0.764518    11.00000    0.02713    0.02592 =
         0.03441    0.00109    0.01225    0.00289
C2B   1    0.316251    0.702830    0.774014    11.00000    0.02298    0.02854 =
         0.03560    0.00181    0.01211    0.00262
C3B   1    0.228820    0.709672    0.803109    11.00000    0.02567    0.02820 =
         0.03093   -0.00070    0.01334    0.00183
AFIX  23
H3BA  2    0.246063    0.738076    0.842161    11.00000   -1.20000
H3BB  2    0.212707    0.687835    0.835648    11.00000   -1.20000
AFIX   0
C4B   1    0.183847    0.729387    0.717780    11.00000    0.03159    0.03461 =
         0.03303    0.00166    0.01421    0.00799
AFIX  23
H4BA  2    0.199958    0.751604    0.685781    11.00000   -1.20000
H4BB  2    0.167095    0.700993    0.678323    11.00000   -1.20000
AFIX   0
C5B   1    0.139997    0.758171    0.738576    11.00000    0.02566    0.03210 =
         0.02979    0.00155    0.01024    0.00519
C6B   1    0.139503    0.810957    0.741324    11.00000    0.02479    0.03043 =
         0.03157    0.00244    0.01184   -0.00136
AFIX  43
H6BA  2    0.167735    0.829127    0.733364    11.00000   -1.20000
AFIX   0
C7B   1    0.097667    0.836792    0.755713    11.00000    0.02789    0.02326 =
         0.03288    0.00044    0.00955   -0.00297
AFIX  43
H7BA  2    0.097632    0.872101    0.756247    11.00000   -1.20000
AFIX   0
C8B   1    0.055515    0.810196    0.769431    11.00000    0.02361    0.02899 =
         0.03007   -0.00017    0.01005    0.00320
C9B   1    0.056698    0.757337    0.770735    11.00000    0.02224    0.02623 =
         0.03782    0.00056    0.01309   -0.00219
AFIX  43
H9BA  2    0.029543    0.739138    0.781934    11.00000   -1.20000
AFIX   0
C10B  1    0.098441    0.732170    0.755296    11.00000    0.02623    0.02399 =
         0.03663   -0.00091    0.01031    0.00301
AFIX  43
H10B  2    0.098906    0.696862    0.756050    11.00000   -1.20000
AFIX   0
C11B  1    0.227846    0.593629    0.764636    11.00000    0.02546    0.02545 =
         0.04561    0.00401    0.01590    0.00068
AFIX  23
H11C  2    0.192978    0.604334    0.719741    11.00000   -1.20000
H11D  2    0.224668    0.594579    0.823457    11.00000   -1.20000
AFIX   0
C12B  1    0.239493    0.539206    0.744219    11.00000    0.03072    0.02414 =
         0.04961    0.00108    0.01799    0.00075
AFIX  23
H12C  2    0.274325    0.528258    0.788908    11.00000   -1.20000
H12D  2    0.242233    0.537911    0.685096    11.00000   -1.20000
AFIX   0
C13B  1    0.194160    0.503274    0.745668    11.00000    0.04682    0.02607 =
         0.08646    0.00119    0.03137   -0.00510
AFIX 137
H13D  2    0.201913    0.469508    0.731055    11.00000   -1.50000
H13E  2    0.159609    0.514302    0.701921    11.00000   -1.50000
H13F  2    0.192475    0.503435    0.804938    11.00000   -1.50000
AFIX   0
C1C   1    0.495979    0.794129    0.731446    11.00000    0.02368    0.02596 =
         0.02667    0.00324    0.00797    0.00351
C2C   1    0.458267    0.721421    0.747528    11.00000    0.02032    0.02876 =
         0.03111    0.00258    0.01011    0.00251
C3C   1    0.548341    0.713129    0.725669    11.00000    0.01973    0.02810 =
         0.03089   -0.00375    0.01104    0.00104
AFIX  23
H3CA  2    0.562089    0.731417    0.685561    11.00000   -1.20000
H3CB  2    0.534431    0.680674    0.697699    11.00000   -1.20000
AFIX   0
C4C   1    0.595829    0.703778    0.816088    11.00000    0.02311    0.03002 =
         0.03030   -0.00260    0.00997    0.00338
AFIX  23
H4CA  2    0.609400    0.735961    0.845578    11.00000   -1.20000
H4CB  2    0.583011    0.683886    0.855625    11.00000   -1.20000
AFIX   0
C5C   1    0.641810    0.675584    0.799647    11.00000    0.02071    0.03182 =
         0.02675   -0.00149    0.00845    0.00132
C6C   1    0.635948    0.624913    0.774574    11.00000    0.02125    0.02836 =
         0.03749   -0.00055    0.01234   -0.00423
AFIX  43
H6CA  2    0.604545    0.607517    0.771768    11.00000   -1.20000
AFIX   0
C7C   1    0.675880    0.599655    0.753618    11.00000    0.02704    0.02195 =
         0.03615   -0.00542    0.01208   -0.00368
AFIX  43
H7CA  2    0.670972    0.565653    0.736733    11.00000   -1.20000
AFIX   0
C8C   1    0.723117    0.624662    0.757612    11.00000    0.02273    0.02414 =
         0.02890    0.00224    0.01019    0.00283
C9C   1    0.730473    0.675311    0.785059    11.00000    0.01995    0.02376 =
         0.03210    0.00268    0.00885   -0.00264
AFIX  43
H9CA  2    0.762513    0.692253    0.789916    11.00000   -1.20000
AFIX   0
C10C  1    0.689880    0.700442    0.805145    11.00000    0.02559    0.02097 =
         0.03088    0.00118    0.00934    0.00065
AFIX  43
H10C  2    0.694818    0.734368    0.822530    11.00000   -1.20000
AFIX   0
C11C  1    0.537534    0.830084    0.721825    11.00000    0.02464    0.02922 =
         0.03716    0.00308    0.01445    0.00042
AFIX  23
H11E  2    0.541223    0.823844    0.664252    11.00000   -1.20000
H11F  2    0.572773    0.823226    0.769461    11.00000   -1.20000
AFIX   0
C12C  1    0.523245    0.885552    0.726474    11.00000    0.02302    0.02774 =
         0.04959    0.00411    0.01314    0.00231
AFIX  23
H12E  2    0.517901    0.891851    0.782718    11.00000   -1.20000
H12F  2    0.489185    0.893318    0.676723    11.00000   -1.20000
AFIX   0
C13C  1    0.568676    0.919970    0.721295    11.00000    0.03886    0.02819 =
         0.08504    0.00583    0.02612   -0.00223
AFIX 137
H13G  2    0.557323    0.954774    0.718654    11.00000   -1.50000
H13H  2    0.575941    0.911907    0.667960    11.00000   -1.50000
H13I  2    0.601363    0.914896    0.774011    11.00000   -1.50000
AFIX   0
C1D   1   -0.225566    0.310559    0.534199    11.00000    0.02271    0.02368 =
         0.02912    0.00014    0.01085   -0.00072
C2D   1   -0.154211    0.266065    0.531663    11.00000    0.02727    0.01889 =
         0.03830   -0.00060    0.01389   -0.00158
C3D   1   -0.140200    0.360408    0.544152    11.00000    0.02757    0.01895 =
         0.03074   -0.00046    0.01067   -0.00437
AFIX  23
H3DA  2   -0.101657    0.351364    0.570254    11.00000   -1.20000
H3DB  2   -0.147703    0.383195    0.586051    11.00000   -1.20000
AFIX   0
C4D   1   -0.151302    0.388078    0.455368    11.00000    0.03103    0.02414 =
         0.02952    0.00079    0.00990   -0.00247
AFIX  23
H4DA  2   -0.141093    0.366599    0.414640    11.00000   -1.20000
H4DB  2   -0.190147    0.395580    0.426905    11.00000   -1.20000
AFIX   0
C5D   1   -0.118821    0.436854    0.472208    11.00000    0.03054    0.02486 =
         0.02810    0.00223    0.01212   -0.00395
C6D   1   -0.061624    0.436225    0.498911    11.00000    0.03043    0.02108 =
         0.03862    0.00248    0.01264    0.00262
AFIX  43
H6DA  2   -0.043415    0.405285    0.506199    11.00000   -1.20000
AFIX   0
C7D   1   -0.031655    0.481072    0.514687    11.00000    0.02599    0.02536 =
         0.04160    0.00174    0.01206    0.00160
AFIX  43
H7DA  2    0.006311    0.480017    0.532555    11.00000   -1.20000
AFIX   0
C8D   1   -0.058527    0.527571    0.503713    11.00000    0.03330    0.02149 =
         0.03592    0.00076    0.01588   -0.00174
C9D   1   -0.115291    0.528779    0.476241    11.00000    0.02954    0.02204 =
         0.03715    0.00345    0.01635    0.00213
AFIX  43
H9DA  2   -0.133598    0.559714    0.467760    11.00000   -1.20000
AFIX   0
C10D  1   -0.144532    0.483685    0.461520    11.00000    0.02447    0.02779 =
         0.03502    0.00179    0.01354   -0.00079
AFIX  43
H10D  2   -0.182473    0.484888    0.443977    11.00000   -1.20000
AFIX   0
C11D  1   -0.261036    0.355253    0.530593    11.00000    0.02686    0.02297 =
         0.03426   -0.00012    0.01280   -0.00016
AFIX  23
H11G  2   -0.272130    0.370705    0.471078    11.00000   -1.20000
H11H  2   -0.239900    0.380157    0.574735    11.00000   -1.20000
AFIX   0
C12D  1   -0.312028    0.341604    0.549497    11.00000    0.03145    0.02482 =
         0.04181    0.00402    0.01809    0.00090
AFIX  23
H12G  2   -0.301119    0.329429    0.611290    11.00000   -1.20000
H12H  2   -0.331389    0.314333    0.509305    11.00000   -1.20000
AFIX   0
C13D  1   -0.350463    0.386718    0.536232    11.00000    0.03221    0.03688 =
         0.05458    0.00327    0.02063    0.00838
AFIX 137
H13J  2   -0.381309    0.376930    0.551100    11.00000   -1.50000
H13K  2   -0.363083    0.397625    0.474215    11.00000   -1.50000
H13L  2   -0.331239    0.414051    0.575014    11.00000   -1.50000
AFIX   0
C1E   1    0.968401    0.597094    0.745320    11.00000    0.02709    0.02674 =
         0.03612   -0.00215    0.01293   -0.00033
C2E   1    0.895551    0.640157    0.743763    11.00000    0.02814    0.02221 =
         0.03207   -0.00230    0.01229   -0.00041
C3E   1    0.892080    0.546457    0.772149    11.00000    0.02844    0.02208 =
         0.03460   -0.00001    0.01491    0.00001
AFIX  23
H3EA  2    0.865146    0.556892    0.797013    11.00000   -1.20000
H3EB  2    0.920243    0.527276    0.818594    11.00000   -1.20000
AFIX   0
C4E   1    0.864322    0.511841    0.691625    11.00000    0.03896    0.03066 =
         0.02953   -0.00158    0.01214   -0.00399
AFIX  23
H4EA  2    0.834625    0.529878    0.645856    11.00000   -1.20000
H4EB  2    0.890532    0.501591    0.665114    11.00000   -1.20000
AFIX   0
C5E   1    0.841980    0.465336    0.722354    11.00000    0.03176    0.02640 =
         0.03017   -0.00506    0.01072   -0.00377
C6E   1    0.789894    0.465064    0.727207    11.00000    0.03118    0.02416 =
         0.03844   -0.00351    0.00794    0.00278
AFIX  43
H6EA  2    0.768439    0.494214    0.711227    11.00000   -1.20000
AFIX   0
C7E   1    0.769498    0.422782    0.755018    11.00000    0.02455    0.02979 =
         0.04206   -0.00662    0.01303   -0.00058
AFIX  43
H7EA  2    0.734542    0.423660    0.756896    11.00000   -1.20000
AFIX   0
C8E   1    0.801174    0.378349    0.780559    11.00000    0.02992    0.02394 =
         0.03320   -0.00508    0.01402   -0.00521
C9E   1    0.853905    0.378682    0.778851    11.00000    0.02852    0.02452 =
         0.03713   -0.00312    0.01398    0.00301
AFIX  43
H9EA  2    0.876046    0.350056    0.797019    11.00000   -1.20000
AFIX   0
C10E  1    0.873343    0.421620    0.750112    11.00000    0.02608    0.03030 =
         0.03179   -0.00468    0.01215   -0.00241
AFIX  43
H10E  2    0.908583    0.421127    0.749402    11.00000   -1.20000
AFIX   0
C11E  1    1.005446    0.552725    0.750549    11.00000    0.03208    0.02847 =
         0.05395   -0.00242    0.01914    0.00513
AFIX  23
H11I  2    0.989846    0.532532    0.695895    11.00000   -1.20000
H11J  2    1.007527    0.531495    0.801567    11.00000   -1.20000
AFIX   0
C12E  1    1.063291    0.569387    0.761290    11.00000    0.04635    0.04208 =
         0.08201   -0.00440    0.02682    0.00716
AFIX  23
H12I  2    1.082581    0.540558    0.749359    11.00000   -1.20000
H12J  2    1.060639    0.595213    0.716365    11.00000   -1.20000
AFIX   0
C13E  1    1.096689    0.590401    0.855097    11.00000    0.03412    0.06715 =
         0.08286   -0.01133    0.01083    0.00093
AFIX 137
H13M  2    1.134326    0.593958    0.861486    11.00000   -1.50000
H13N  2    1.094361    0.567511    0.900506    11.00000   -1.50000
H13O  2    1.082402    0.622959    0.862339    11.00000   -1.50000
AFIX   0
C1F   1    0.463868    0.269849    0.506654    11.00000    0.02854    0.02487 =
         0.03341   -0.00104    0.01256   -0.00102
C2F   1    0.422754    0.197744    0.515645    11.00000    0.02325    0.02679 =
         0.03351   -0.00175    0.01137    0.00013
C3F   1    0.522698    0.189534    0.542130    11.00000    0.02242    0.02665 =
         0.03311    0.00253    0.01014    0.00219
AFIX  23
H3FA  2    0.522353    0.160161    0.578708    11.00000   -1.20000
H3FB  2    0.553762    0.210554    0.576781    11.00000   -1.20000
AFIX   0
C4F   1    0.529392    0.172027    0.455641    11.00000    0.02680    0.03785 =
         0.03389   -0.00123    0.01020    0.00549
AFIX  23
H4FA  2    0.499708    0.149028    0.423257    11.00000   -1.20000
H4FB  2    0.526895    0.201193    0.417059    11.00000   -1.20000
AFIX   0
C5F   1    0.583694    0.145470    0.474614    11.00000    0.02662    0.03528 =
         0.03131   -0.00118    0.01264    0.00471
C6F   1    0.588141    0.093096    0.478793    11.00000    0.02687    0.03239 =
         0.05646   -0.00250    0.01684   -0.00466
AFIX  43
H6FA  2    0.557124    0.073599    0.470519    11.00000   -1.20000
AFIX   0
C7F   1    0.638168    0.068960    0.495153    11.00000    0.03267    0.02430 =
         0.06407   -0.00145    0.02207   -0.00290
AFIX  43
H7FA  2    0.640223    0.033707    0.497646    11.00000   -1.20000
AFIX   0
C8F   1    0.684864    0.097391    0.507715    11.00000    0.02975    0.02720 =
         0.04075   -0.00017    0.01731    0.00058
C9F   1    0.681480    0.150133    0.506036    11.00000    0.02837    0.02528 =
         0.04226   -0.00037    0.01863   -0.00404
AFIX  43
H9FA  2    0.712674    0.169675    0.515942    11.00000   -1.20000
AFIX   0
C10F  1    0.631122    0.173443    0.489439    11.00000    0.03383    0.02381 =
         0.03825    0.00237    0.01696    0.00376
AFIX  43
H10F  2    0.629148    0.208707    0.488233    11.00000   -1.20000
AFIX   0
C11F  1    0.507705    0.305901    0.505460    11.00000    0.02754    0.03001 =
         0.04369    0.00161    0.01669   -0.00328
AFIX  23
H11K  2    0.521413    0.295107    0.459496    11.00000   -1.20000
H11L  2    0.537970    0.304622    0.563625    11.00000   -1.20000
AFIX   0
C12F  1    0.487210    0.360560    0.486153    11.00000    0.03351    0.02810 =
         0.04891    0.00988    0.00942   -0.00561
AFIX  23
H12K  2    0.513560    0.380291    0.470410    11.00000   -1.20000
H12L  2    0.452811    0.360836    0.434329    11.00000   -1.20000
AFIX   0
C13F  1    0.478662    0.385480    0.565391    11.00000    0.03436    0.02904 =
         0.06009    0.00020    0.00604    0.00346
AFIX 137
H13P  2    0.461852    0.418107    0.547273    11.00000   -1.50000
H13Q  2    0.513428    0.389640    0.614289    11.00000   -1.50000
H13R  2    0.455270    0.364536    0.584988    11.00000   -1.50000
AFIX   0
C1G   1    0.316616    0.330805    0.784103    11.00000    0.02370    0.02421 =
         0.03496   -0.00178    0.01156   -0.00109
C2G   1    0.381325    0.289366    0.753174    11.00000    0.02531    0.02539 =
         0.03861   -0.00096    0.01249   -0.00146
C3G   1    0.386177    0.384685    0.745366    11.00000    0.02428    0.01974 =
         0.03366    0.00055    0.01312   -0.00359
AFIX  23
H3GA  2    0.357486    0.408665    0.713252    11.00000   -1.20000
H3GB  2    0.407852    0.378360    0.708636    11.00000   -1.20000
AFIX   0
C4G   1    0.422773    0.407499    0.836245    11.00000    0.02891    0.02656 =
         0.03245    0.00262    0.00931   -0.00337
AFIX  23
H4GA  2    0.401244    0.412497    0.873622    11.00000   -1.20000
H4GB  2    0.451995    0.383781    0.867304    11.00000   -1.20000
AFIX   0
C5G   1    0.447495    0.457409    0.825274    11.00000    0.02884    0.02396 =
         0.02891   -0.00100    0.00867   -0.00487
C6G   1    0.501719    0.460900    0.830925    11.00000    0.02720    0.02427 =
         0.04818    0.00176    0.01564    0.00436
AFIX  43
H6GA  2    0.522992    0.431642    0.841060    11.00000   -1.20000
AFIX   0
C7G   1    0.524522    0.507021    0.821756    11.00000    0.02576    0.02840 =
         0.05157    0.00339    0.01720    0.00099
AFIX  43
H7GA  2    0.560774    0.508446    0.825990    11.00000   -1.20000
AFIX   0
C8G   1    0.493167    0.551411    0.806157    11.00000    0.02836    0.02330 =
         0.03629   -0.00218    0.01484   -0.00208
C9G   1    0.439308    0.548517    0.800194    11.00000    0.02449    0.02272 =
         0.03382   -0.00185    0.01039    0.00057
AFIX  43
H9GA  2    0.418084    0.577816    0.789801    11.00000   -1.20000
AFIX   0
C10G  1    0.416753    0.502251    0.809601    11.00000    0.02344    0.02807 =
         0.03310   -0.00276    0.01219   -0.00073
AFIX  43
H10G  2    0.380503    0.501004    0.805413    11.00000   -1.20000
AFIX   0
C11G  1    0.284278    0.374274    0.799403    11.00000    0.02730    0.02245 =
         0.04375   -0.00421    0.01558    0.00105
AFIX  23
H11M  2    0.273971    0.396904    0.747609    11.00000   -1.20000
H11N  2    0.307200    0.393222    0.852250    11.00000   -1.20000
AFIX   0
C12G  1    0.232528    0.356765    0.813445    11.00000    0.03219    0.03224 =
         0.04327   -0.00194    0.02257    0.00350
AFIX  23
H12M  2    0.241934    0.329401    0.857425    11.00000   -1.20000
H12N  2    0.218230    0.384673    0.837871    11.00000   -1.20000
AFIX   0
C13G  1    0.188361    0.338564    0.726047    11.00000    0.02972    0.03670 =
         0.05407   -0.00263    0.01935    0.00008
AFIX 137
H13S  2    0.157776    0.325676    0.738704    11.00000   -1.50000
H13T  2    0.202911    0.312126    0.699939    11.00000   -1.50000
H13U  2    0.176474    0.366386    0.684251    11.00000   -1.50000
AFIX   0
C1H   1    0.226012    0.113764    0.507641    11.00000    0.03385    0.02446 =
         0.04114   -0.00035    0.01970   -0.00055
C2H   1    0.272221    0.184492    0.510405    11.00000    0.02634    0.02397 =
         0.03538    0.00067    0.01225    0.00040
C3H   1    0.171955    0.197090    0.477586    11.00000    0.02517    0.03334 =
         0.02960    0.00397    0.00937    0.00367
AFIX  23
H3HA  2    0.141224    0.178639    0.434851    11.00000   -1.20000
H3HB  2    0.176780    0.227917    0.448010    11.00000   -1.20000
AFIX   0
C4H   1    0.158374    0.211293    0.559276    11.00000    0.02903    0.03096 =
         0.03235    0.00280    0.01050    0.00438
AFIX  23
H4HA  2    0.157957    0.181004    0.593713    11.00000   -1.20000
H4HB  2    0.186266    0.234028    0.598225    11.00000   -1.20000
AFIX   0
C5H   1    0.102800    0.237036    0.528752    11.00000    0.02751    0.03389 =
         0.03034    0.00013    0.01475    0.00268
C6H   1    0.097048    0.289351    0.513392    11.00000    0.02632    0.02971 =
         0.04068   -0.00208    0.01457   -0.00428
AFIX  43
H6HA  2    0.127938    0.308907    0.521040    11.00000   -1.20000
AFIX   0
C7H   1    0.046577    0.312423    0.487193    11.00000    0.03493    0.02364 =
         0.04374    0.00164    0.02197    0.00054
AFIX  43
H7HA  2    0.043804    0.347414    0.478885    11.00000   -1.20000
AFIX   0
C8H   1   -0.000501    0.283694    0.472989    11.00000    0.02902    0.02951 =
         0.03303    0.00124    0.01669    0.00348
C9H   1    0.004073    0.231404    0.483163    11.00000    0.02725    0.02932 =
         0.03830    0.00018    0.01672   -0.00332
AFIX  43
H9HA  2   -0.027154    0.211624    0.471410    11.00000   -1.20000
AFIX   0
C10H  1    0.055341    0.208678    0.510913    11.00000    0.03307    0.02380 =
         0.04172   -0.00052    0.01894    0.00124
AFIX  43
H10H  2    0.058002    0.173592    0.517740    11.00000   -1.20000
AFIX   0
C11H  1    0.179203    0.080068    0.501853    11.00000    0.04158    0.03425 =
         0.06494   -0.00614    0.03189   -0.01038
AFIX  23
H11O  2    0.146529    0.091728    0.452783    11.00000   -1.20000
H11P  2    0.172522    0.082936    0.557680    11.00000   -1.20000
AFIX   0
C12H  1    0.188774    0.024742    0.486162    11.00000    0.04902    0.03478 =
         0.06025   -0.00291    0.02291   -0.01113
AFIX  23
H12O  2    0.222995    0.013995    0.532752    11.00000   -1.20000
H12P  2    0.159590    0.004698    0.493049    11.00000   -1.20000
AFIX   0
C13H  1    0.191117    0.013516    0.396640    11.00000    0.05564    0.05795 =
         0.07221   -0.02543    0.03172   -0.01995
AFIX 137
H13V  2    0.193857   -0.022508    0.390131    11.00000   -1.50000
H13W  2    0.222582    0.029866    0.391817    11.00000   -1.50000
H13X  2    0.158435    0.025897    0.349811    11.00000   -1.50000
HKLF      4
REM                                     SY-OMU7 in Cc
REM R1 =  0.0397 for  11392 Fo > 4sig(Fo)  and  0.0435 for all  12229 data
REM   1313 parameters refined using      2 restraints
END
WGHT      0.0694      1.6747
REM Highest difference peak  0.555,  deepest hole -0.230,  1-sigma level  0.041
Q1    1   1.0473  0.5417  0.8468  11.00000  0.05    0.56
Q2    1   0.1091  0.9009  0.7715  11.00000  0.05    0.34
Q3    1   0.0396  0.4774  0.5276  11.00000  0.05    0.30
Q4    1   0.7063  0.4277  0.7711  11.00000  0.05    0.30
Q5    1   0.1581  0.0577  0.4421  11.00000  0.05    0.26
Q6    1   0.1814  0.1993  0.5376  11.00000  0.05    0.21
Q7    1   0.6384  0.0010  0.5261  11.00000  0.05    0.21
Q8    1  -0.2001  0.3172  0.5271  11.00000  0.05    0.20
Q9    1  -0.0302  0.3116  0.5106  11.00000  0.05    0.20
Q10   1   0.2307  0.1519  0.5479  11.00000  0.05    0.20
Q11   1   0.5013  0.7705  0.7256  11.00000  0.05    0.19
Q12   1   0.0705  0.8227  0.7407  11.00000  0.05    0.19
Q13   1   0.2922  0.2287  0.5649  11.00000  0.05    0.19
Q14   1   0.5208  0.7295  0.7207  11.00000  0.05    0.19
Q15   1   0.1735  0.4113  0.5486  11.00000  0.05    0.19
Q16   1   0.8220  0.4688  0.7562  11.00000  0.05    0.18
Q17   1   0.2945  0.3526  0.7776  11.00000  0.05    0.18
Q18   1   0.7293  0.6504  0.7838  11.00000  0.05    0.18
Q19   1   0.9872  0.5726  0.7552  11.00000  0.05    0.18
Q20   1   0.6916  0.6139  0.7335  11.00000  0.05    0.18
;
data_global
_journal_date_recd_electronic     2012-04-23
_journal_date_accepted     2012-04-30
_journal_name_full     'Acta Crystallographica, Section E'
_journal_year     2012
_journal_volume     68
_journal_issue      6
_journal_page_first     o1651
_journal_page_last     o1652
_journal_paper_category     QO
_journal_paper_doi     10.1107/S1600536812019447
_journal_coeditor_code     HG5217
_publ_contact_author_name     'Ray J. Butcher'
_publ_contact_author_address
;
Chemistry Department,
Howard University,
Washington,
DC 20059,
USA
;
_publ_contact_author_email     'rbutcher99@yahoo.com'
_publ_contact_author_fax     '(202) 806 5442'
_publ_contact_author_phone     '(202) 806 9892'
_publ_section_title
;
4-[2-(4-Hydroxyphenyl)ethyl]-3-propyl-1<i>H</i>-1,2,4-triazol-5(4<i>H</i>)-one
;
loop_
    _publ_author_name
    _publ_author_footnote
    _publ_author_address
    '\"Ozt\"urk Yildirim, Sema' ?
;
Chemistry Department,
Howard University,
Washington,
DC 20059,
USA
and
Department of Physics, Faculty of Sciences, Erciyes University, 38039 Kayseri,
Turkey
;
    'Butcher, Ray J.' ?
;
Chemistry Department,
Howard University,
Washington,
DC 20059,
USA
;
    '\"Unl\"uer, Dilek' .
;
Department of Chemistry
Karadeniz Technical University
Trabzon TR-61080
Turkey
;
    'K\"oysal, Yavuz' .
;
Ye\,silyurt Demir \,Celik Vocational School,
Ondokuz Mayis University, Samsun,
Turkey
;
