# Supplementary material for: 4-[2-(4-Hy­droxy­phen­yl)eth­yl]-3-propyl-1H-1,2,4-triazol-5(4H)-one
Source: Acta Crystallogr Sect E Struct Rep Online. 2012 May 5;68(Pt 6):o1651–2. doi: 10.1107/S1600536812019447 (PMC3379251; doi:10.1107/S1600536812019447)
Supplement: Supplementary file 2 [file e-68-o1651-Isup2.hkl]

# 
# h,k,l, Fc-squared, Fo-squared, sigma(Fo-squared) and status flag 
# 
data_I
_shelx_title '                                    SY-OMU7 in Cc' 
_shelx_refln_list_code          4 
_shelx_F_calc_maximum      505.29 
_exptl_crystal_F_000      4224.00 
_reflns_d_resolution_high  0.7958 
 
loop_ 
 _symmetry_equiv_pos_as_xyz 
 'x, y, z' 
 'x, -y, z+1/2' 
 'x+1/2, y+1/2, z' 
 'x+1/2, -y+1/2, z+1/2' 
 
_cell_length_a    26.2670 
_cell_length_b    26.3371 
_cell_length_c    15.9037 
_cell_angle_alpha  90.000 
_cell_angle_beta  111.872 
_cell_angle_gamma  90.000 
 
_shelx_F_squared_multiplier     1.000 
 
loop_ 
 _refln_index_h 
 _refln_index_k 
 _refln_index_l 
 _refln_F_squared_calc 
 _refln_F_squared_meas 
 _refln_F_squared_sigma 
 _refln_observed_status 
  -6   0 -16     1281.55     1392.41     80.79 o 
  -7   1 -16       53.24       76.04     28.51 o 
  -5   1 -16      107.55      161.58     35.64 o 
  -7   3 -16      279.61      377.80     40.39 o 
  -9   1 -15      418.97      390.01     36.83 o 
  -7   1 -15      155.35      209.10     42.77 o 
 -10   2 -15      111.54      106.93     28.51 o 
  -8   2 -15      336.32      394.44     45.15 o 
  -9   3 -15     1622.58     1741.32    204.35 o 
  -7   3 -15      266.39      304.14     42.77 o 
 -10   4 -15       12.86       -9.50     26.14 o 
 -10   6 -15      355.17      373.05     38.02 o 
 -12   0 -14     1086.34     1195.19     73.66 o 
 -10   0 -14      191.73      111.68     42.77 o 
 -13   1 -14       22.90       35.64     21.39 o 
 -11   1 -14      196.30      214.52     40.39 o 
  -9   1 -14      225.73      280.38     47.52 o 
 -12   2 -14      508.85      487.83     32.47 o 
 -10   2 -14      115.56      114.05     40.39 o 
 -13   3 -14      645.54      655.81     47.52 o 
 -11   3 -14       82.64      104.21     23.34 o 
  -9   3 -14      380.07      361.17     54.65 o 
 -12   4 -14      206.34      223.36     35.64 o 
 -10   4 -14      250.80      299.39     42.77 o 
  -8   4 -14      345.23      373.05     52.27 o 
 -11   5 -14       30.13       11.88     33.27 o 
  -9   5 -14      125.68      133.06     35.64 o 
  -7   5 -14      232.78      147.32     40.39 o 
 -12   6 -14      159.71       90.29     28.51 o 
 -11   7 -14      133.08      128.31     35.64 o 
 -11   9 -14      482.77      532.25     45.15 o 
 -15   1 -13       12.67        9.13     15.90 o 
 -13   1 -13       48.75       68.12     29.70 o 
 -11   1 -13      733.61      867.29     76.04 o 
 -14   2 -13     1023.07     1079.02     50.41 o 
 -12   2 -13      532.93      530.74     43.68 o 
 -10   2 -13     1193.14     1157.17     90.29 o 
 -15   3 -13       50.72       30.89     23.76 o 
 -13   3 -13      626.87      627.83     41.14 o 
 -11   3 -13      270.68      249.49     47.52 o 
 -14   4 -13      201.10      177.65     23.97 o 
 -12   4 -13      652.42      700.96     61.78 o 
 -10   4 -13        4.51       49.90     40.39 o 
 -13   5 -13      249.51      238.98     29.08 o 
 -11   5 -13      143.07      133.06     38.02 o 
  -9   5 -13      280.41      301.77     54.65 o 
 -14   6 -13      154.01      106.93     30.89 o 
 -12   6 -13       13.90      -23.76     30.89 o 
 -10   6 -13      291.34      306.52     49.90 o 
  -8   6 -13      220.31      185.34     47.52 o 
 -13   7 -13      800.59      836.40     64.16 o 
 -11   7 -13       71.20      128.31     33.27 o 
  -9   7 -13      828.33      950.45     73.66 o 
 -13   9 -13     1082.79     1047.87     68.91 o 
 -16   0 -12      744.37      921.94     64.16 o 
 -14   0 -12      278.17      358.79     52.27 o 
 -17   1 -12      155.00      166.63     20.16 o 
 -15   1 -12      140.26      192.62     30.10 o 
 -13   1 -12      393.55      369.77     42.82 o 
 -16   2 -12      342.38      341.95     30.78 o 
 -14   2 -12      917.01      924.81     55.45 o 
 -12   2 -12      292.89      282.76     54.65 o 
 -15   3 -12      261.91      226.93     30.24 o 
 -13   3 -12      269.10      225.73     52.27 o 
 -11   3 -12      461.26      401.57     66.53 o 
 -16   4 -12      113.98      128.04     26.14 o 
 -14   4 -12      297.41      275.77     34.41 o 
 -12   4 -12      109.28       52.27     47.52 o 
 -10   4 -12      549.45      660.56     73.66 o 
 -15   5 -12      399.61      419.14     32.73 o 
 -13   5 -12       63.05       38.02     38.02 o 
 -11   5 -12       62.18       76.04     45.15 o 
  -9   5 -12       34.21       59.40     49.90 o 
 -16   6 -12      465.10      463.34     42.77 o 
 -14   6 -12      221.43      261.16     32.08 o 
 -12   6 -12       35.33       42.77     42.77 o 
 -10   6 -12       32.80        4.75     42.77 o 
  -8   6 -12      536.27      655.81     71.28 o 
 -15   7 -12      541.62      596.06     42.77 o 
 -13   7 -12     1009.17     1195.19     80.79 o 
 -11   7 -12       62.60       78.41     38.02 o 
  -9   7 -12      113.47       97.42     42.77 o 
  -7   7 -12      772.53      772.24     78.41 o 
 -14   8 -12      879.41      894.00     46.69 o 
 -12   8 -12     1155.37     1214.20     83.16 o 
 -10   8 -12      668.08      589.28     61.78 o 
 -15   9 -12      209.72      166.33     30.89 o 
 -14  10 -12      379.97      458.59     45.15 o 
 -13  13 -12      273.72      254.25     30.89 o 
 -17   1 -11      786.29      904.76     51.22 o 
 -15   1 -11       40.11       50.31     29.37 o 
 -13   1 -11     1006.00      993.22     90.29 o 
 -18   2 -11     1218.17     1339.96     57.13 o 
 -16   2 -11      207.04      222.19     39.21 o 
 -14   2 -11     1000.40     1035.99     90.29 o 
 -17   3 -11      242.34      252.43     30.24 o 
 -15   3 -11       21.30       52.27     30.24 o 
 -13   3 -11      521.52      491.86     66.53 o 
 -18   4 -11      793.13      814.00     40.32 o 
 -16   4 -11      814.66      944.44     54.59 o 
 -14   4 -11      518.14      603.54     73.66 o 
 -12   4 -11      503.44      506.11     68.91 o 
 -17   5 -11       64.01       65.04     23.76 o 
 -15   5 -11       74.38       83.96     30.10 o 
 -13   5 -11      192.42      220.98     49.90 o 
 -11   5 -11     1423.45     1342.51    106.93 o 
 -16   6 -11      582.39      632.17     41.14 o 
 -14   6 -11      196.13      180.59     49.90 o 
 -12   6 -11      155.23       83.16     47.52 o 
 -10   6 -11      533.61      620.17     76.04 o 
 -17   7 -11      311.44      256.02     30.89 o 
 -15   7 -11      629.79      572.02     43.59 o 
 -13   7 -11      548.49      567.89     64.16 o 
 -11   7 -11       96.31      178.21     49.90 o 
  -9   7 -11      113.33       92.67     45.15 o 
 -16   8 -11       30.39       17.49     20.95 o 
 -14   8 -11      877.29      957.58     76.04 o 
 -12   8 -11     1432.64     1553.99    109.30 o 
 -10   8 -11      864.13      895.80     80.79 o 
  -8   8 -11      947.46     1045.49     85.54 o 
 -15   9 -11      646.67      659.32     46.33 o 
 -13   9 -11      636.30      622.54     61.78 o 
 -11   9 -11      345.20      394.44     54.65 o 
  -9   9 -11      544.46      558.39     66.53 o 
 -16  10 -11      433.19      408.69     40.39 o 
 -14  10 -11     1089.73     1228.46     78.41 o 
 -12  10 -11     1035.86     1112.03     83.16 o 
 -15  11 -11       84.25       54.65     30.89 o 
 -14  12 -11      292.04      299.39     40.39 o 
 -13  15 -11      124.34      185.34     28.51 o 
 -20   0 -10      648.57      717.59     52.27 o 
 -18   0 -10      256.32      187.71     47.52 o 
 -16   0 -10      780.13      815.01     83.16 o 
 -19   1 -10      398.24      418.03     76.04 o 
 -17   1 -10        1.27       -5.57     29.37 o 
 -15   1 -10      924.02      920.68     85.54 o 
 -20   2 -10      121.93      110.59     20.16 o 
 -18   2 -10      396.65      349.12     37.78 o 
 -16   2 -10      202.61      201.18     41.58 o 
 -14   2 -10      539.95      596.41     80.79 o 
  16   2 -10     1173.05     1230.83     95.04 o 
  18   2 -10     1392.15     1304.49     95.04 o 
 -19   3 -10      410.69      459.93     35.28 o 
 -17   3 -10      587.70      592.31     47.86 o 
 -15   3 -10      626.48      641.55     73.66 o 
 -13   3 -10      262.75      251.87     57.03 o 
  17   3 -10     1303.37     1520.72    106.93 o 
  19   3 -10      117.66      114.05     35.64 o 
 -20   4 -10      323.81      294.64     33.27 o 
 -18   4 -10      308.37      283.36     33.48 o 
 -16   4 -10      505.90      509.25     46.18 o 
 -14   4 -10      610.44      655.81     78.41 o 
 -12   4 -10      376.61      358.79     66.53 o 
  18   4 -10       19.16      -11.88     42.77 o 
 -19   5 -10       66.63       53.32     20.95 o 
 -17   5 -10       18.70       38.56     29.37 o 
 -15   5 -10      397.88      344.54     59.40 o 
 -13   5 -10      316.12      349.29     61.78 o 
  19   5 -10      284.20      301.77     52.27 o 
 -18   6 -10       98.21       83.78     26.00 o 
 -16   6 -10      149.05       97.42     31.92 o 
 -14   6 -10      250.72      201.97     49.90 o 
 -12   6 -10      357.52      282.76     59.40 o 
 -19   7 -10      167.58      152.07     26.14 o 
 -17   7 -10      563.52      637.00     43.68 o 
 -15   7 -10      203.60      213.85     49.90 o 
 -13   7 -10       70.39       78.41     52.27 o 
 -11   7 -10      274.17      323.15     61.78 o 
  -9   7 -10       30.58       57.03     42.77 o 
 -18   8 -10      248.02      241.88     26.88 o 
 -16   8 -10      510.54      507.77     40.32 o 
 -14   8 -10     1510.12     1444.68    104.55 o 
 -12   8 -10      262.71      306.52     59.40 o 
 -10   8 -10       50.80       35.64     42.77 o 
  -8   8 -10     2734.80     3074.70    168.70 o 
 -17   9 -10       36.63       32.08     21.84 o 
 -15   9 -10      642.74      731.85     68.91 o 
 -13   9 -10       37.47       68.91     42.77 o 
 -11   9 -10     1054.77     1256.97     99.80 o 
  -9   9 -10     1826.96     1817.74    121.18 o 
 -16  10 -10      683.56      686.22     42.82 o 
 -14  10 -10      515.45      553.64     59.40 o 
 -12  10 -10      206.64      206.72     49.90 o 
 -10  10 -10      377.35      451.46     64.16 o 
 -17  11 -10      819.40      791.25     57.03 o 
 -15  11 -10     1440.01     1542.10     92.67 o 
 -13  11 -10      146.63      173.46     45.15 o 
 -16  12 -10      927.02      931.44     66.53 o 
 -15  13 -10      135.80       80.79     30.89 o 
 -21   1  -9      108.74       90.29     21.84 o 
 -19   1  -9      681.83      626.49     47.04 o 
 -17   1  -9       20.24       25.01     31.79 o 
 -15   1  -9      278.02      335.03     64.16 o 
  15   1  -9     7211.87     8228.52    344.54 o 
  17   1  -9     8956.29     9374.65    311.27 o 
  19   1  -9     7956.55     8851.30    273.02 o 
 -20   2  -9      301.19      302.32     33.48 o 
 -18   2  -9     1366.59     1370.16     73.07 o 
 -16   2  -9     3481.04     3338.33    137.74 o 
  16   2  -9     2224.89     2311.97    128.31 o 
  18   2  -9      614.10      630.85     73.66 o 
  20   2  -9     2176.37     2106.08     93.15 o 
 -21   3  -9     2467.45     2437.73     81.48 o 
 -19   3  -9      237.27      248.31     33.60 o 
 -17   3  -9      277.84      260.19     42.00 o 
 -15   3  -9      515.92      608.29     78.41 o 
  19   3  -9     3102.23     3091.34    173.46 o 
 -20   4  -9      126.95      101.68     30.89 o 
 -18   4  -9     1303.31     1324.18     74.85 o 
 -16   4  -9      754.59      589.28     73.66 o 
 -14   4  -9      551.38      494.23     73.66 o 
  20   4  -9     1895.81     1715.56    121.18 o 
 -21   5  -9      245.57      209.10     28.51 o 
 -19   5  -9      170.41      118.73     27.68 o 
 -17   5  -9       28.24       40.39     45.15 o 
 -15   5  -9     1335.25     1266.47    104.55 o 
 -13   5  -9      289.87      282.76     61.78 o 
  19   5  -9     2615.97     2642.25    156.82 o 
 -20   6  -9     1243.38     1248.77     54.59 o 
 -18   6  -9      267.63      259.89     36.85 o 
 -16   6  -9      282.26      209.10     54.65 o 
 -14   6  -9     1761.67     1665.66    123.56 o 
 -12   6  -9      329.36      247.12     61.78 o 
 -21   7  -9      547.75      539.38     40.39 o 
 -19   7  -9      267.14      294.26     31.92 o 
 -17   7  -9     2255.23     2365.45     98.28 o 
 -15   7  -9     1479.35     1371.02    106.93 o 
 -13   7  -9      918.36      850.65     85.54 o 
 -11   7  -9      176.41      161.58     52.27 o 
 -18   8  -9      664.79      741.32     51.09 o 
 -16   8  -9      268.94      311.27     59.40 o 
 -14   8  -9     1330.79     1340.13    104.55 o 
 -12   8  -9      737.22      781.74     83.16 o 
 -10   8  -9     1674.68     1684.67    123.56 o 
 -19   9  -9      160.78      116.43     30.89 o 
 -17   9  -9      261.61      266.50     34.41 o 
 -15   9  -9      652.13      579.77     71.28 o 
 -13   9  -9      750.68      864.91     85.54 o 
 -11   9  -9     1313.03     1392.41    106.93 o 
  -9   9  -9     1149.79     1131.04     92.67 o 
 -20  10  -9      304.13      270.88     33.27 o 
 -18  10  -9      160.14      192.47     35.64 o 
 -16  10  -9      131.04      206.72     45.15 o 
 -14  10  -9       86.45      102.17     45.15 o 
 -12  10  -9       36.25        4.75     40.39 o 
 -10  10  -9      392.94      482.35     64.16 o 
 -17  11  -9      294.88      307.15     32.73 o 
 -15  11  -9      969.19     1024.11     78.41 o 
 -13  11  -9      586.74      624.92     73.66 o 
 -11  11  -9     2921.96     3103.22    168.70 o 
 -16  12  -9      122.26      130.69     38.02 o 
 -14  12  -9      182.61      123.56     45.15 o 
 -12  12  -9     1199.78     1508.84    102.17 o 
 -22   0  -8      953.11      662.87    111.68 o 
 -20   0  -8     3094.07     3312.32    175.83 o 
 -18   0  -8      234.62      287.51     64.16 o 
 -16   0  -8      167.21      182.96     61.78 o 
  14   0  -8       12.91       11.88     30.89 o 
  16   0  -8     3877.38     3813.68    192.47 o 
  18   0  -8     5862.35     6071.00    287.51 o 
  20   0  -8     4929.99     4619.19    237.61 o 
 -21   1  -8      185.09      158.26     30.24 o 
 -19   1  -8      531.60      610.66     51.22 o 
 -17   1  -8      108.93      134.07     51.09 o 
  13   1  -8      261.20      294.64     40.39 o 
  15   1  -8     1152.92     1171.43     83.16 o 
  17   1  -8     3169.86     3261.12    123.48 o 
  19   1  -8     1536.56     1445.25     74.75 o 
  21   1  -8      903.71      904.83     70.10 o 
 -22   2  -8      225.88      228.68     20.97 o 
 -20   2  -8       69.82       67.43     31.05 o 
 -18   2  -8      350.84      315.87     45.27 o 
 -16   2  -8     1335.23     1221.33    109.30 o 
  10   2  -8      701.06      886.29     57.03 o 
  12   2  -8      762.34      888.67     61.78 o 
  14   2  -8     5973.04     6327.62    278.01 o 
  16   2  -8      369.80      313.65     42.77 o 
  18   2  -8      808.58      801.08     52.91 o 
  20   2  -8     3586.17     3520.64    135.25 o 
 -21   3  -8      387.42      340.69     35.28 o 
 -19   3  -8      300.71      303.52     64.16 o 
 -17   3  -8      392.34      372.02     47.86 o 
 -15   3  -8     2009.17     1877.14    135.44 o 
  11   3  -8     6512.88     7546.57    306.52 o 
  13   3  -8     3580.30     4124.95    182.96 o 
  15   3  -8     7289.65     8931.85    375.43 o 
  17   3  -8     8406.73     9062.54    396.81 o 
  19   3  -8     2131.11     2229.13    206.72 o 
  21   3  -8     1920.78     2082.53     93.24 o 
 -22   4  -8       21.27       21.73     15.28 o 
 -20   4  -8      924.15      844.79     53.77 o 
 -18   4  -8     1255.78     1178.73     70.57 o 
 -16   4  -8       52.00       68.91     52.27 o 
 -14   4  -8     2653.63     2466.42    161.58 o 
  14   4  -8     6111.08     7097.48    297.02 o 
  16   4  -8     7026.34     8359.21    358.79 o 
  18   4  -8      919.48      914.81     78.41 o 
  20   4  -8     1514.72     1535.48     76.32 o 
 -21   5  -8     1888.70     1919.91     77.23 o 
 -19   5  -8     1228.03     1177.34     66.35 o 
 -17   5  -8     1486.80     1399.38     78.11 o 
 -15   5  -8     2627.43     2511.56    159.20 o 
 -13   5  -8      596.45      475.22     73.66 o 
  17   5  -8      222.25      182.96     40.39 o 
  19   5  -8       55.83      151.89     29.08 o 
 -22   6  -8     1212.42     1095.39     68.91 o 
 -20   6  -8      278.59      219.78     32.73 o 
 -18   6  -8      598.61      639.40     52.09 o 
 -16   6  -8      538.30      470.47     71.28 o 
 -14   6  -8      220.95      173.46     59.40 o 
 -12   6  -8      947.57     1002.72     97.42 o 
  20   6  -8    13710.47    13049.67    582.15 o 
 -21   7  -8      117.37      130.69     30.89 o 
 -19   7  -8     4017.41     4142.67    147.01 o 
 -17   7  -8     1011.16     1017.22     64.67 o 
 -15   7  -8      853.42      824.52     90.29 o 
 -13   7  -8     3977.72     3656.86    211.48 o 
 -11   7  -8     2329.74     2300.09    147.32 o 
 -22   8  -8       37.23       21.39     21.39 o 
 -20   8  -8       46.76      -20.20     32.08 o 
 -18   8  -8      205.42      208.32     36.85 o 
 -16   8  -8      502.78      527.50     71.28 o 
 -14   8  -8     1229.07     1249.84    104.55 o 
 -12   8  -8     2933.22     2834.72    171.08 o 
 -10   8  -8     1852.99     1900.90    125.93 o 
 -19   9  -8      105.08      129.48     28.51 o 
 -17   9  -8     2378.62     2418.98     99.96 o 
 -15   9  -8      322.70      275.63     59.40 o 
 -13   9  -8     2335.40     2390.38    149.70 o 
 -11   9  -8       68.43        2.38     35.64 o 
  -9   9  -8      543.42      534.63     68.91 o 
 -18  10  -8      810.30      751.15     48.64 o 
 -16  10  -8      383.99      337.41     61.78 o 
 -14  10  -8     1185.25     1297.36    102.17 o 
 -12  10  -8     1163.00     1121.53     97.42 o 
 -10  10  -8       21.95       30.89     42.77 o 
 -21  11  -8       11.14       23.76     21.39 o 
 -17  11  -8     1123.44     1103.89     64.16 o 
 -15  11  -8      374.29      432.45     64.16 o 
 -13  11  -8      234.13      218.60     54.65 o 
 -11  11  -8      564.84      496.61     68.91 o 
 -20  12  -8       57.07       42.77     23.76 o 
 -16  12  -8      401.10      394.44     57.03 o 
 -14  12  -8      786.53      872.04     80.79 o 
 -12  12  -8     2055.80     2133.76    130.69 o 
 -15  13  -8      200.24      235.24     49.90 o 
 -13  13  -8      327.99      349.29     61.78 o 
 -23   1  -7      410.83      389.34     25.83 o 
 -21   1  -7       91.38       90.29     31.92 o 
 -19   1  -7      840.13      717.05     58.73 o 
 -17   1  -7     1455.10     1581.09     85.64 o 
  13   1  -7     1485.69     1390.03     87.92 o 
  15   1  -7     1931.30     1991.19    118.81 o 
  17   1  -7      144.31      124.06     45.15 o 
  19   1  -7     5800.69     5208.34    247.12 o 
  21   1  -7     1566.12     1654.89     81.48 o 
 -22   2  -7       93.36       48.58     26.07 o 
 -20   2  -7     2209.37     2205.80     98.28 o 
 -18   2  -7      821.80      935.69     67.21 o 
 -16   2  -7      315.36      259.00     64.16 o 
  10   2  -7     3594.00     3918.23    168.70 o 
  14   2  -7     4358.91     5241.73    244.74 o 
  16   2  -7      296.87      449.09     52.27 o 
  18   2  -7     6118.25     5983.33    200.78 o 
  20   2  -7     5463.28     5516.22    229.30 o 
 -23   3  -7      787.53      773.37     35.14 o 
 -21   3  -7       33.28       29.80     29.08 o 
 -19   3  -7      432.15      352.47     46.24 o 
 -17   3  -7      383.28      309.12     62.97 o 
 -15   3  -7      149.87      149.70     57.03 o 
   7   3  -7     1347.60     1639.53     76.04 o 
   9   3  -7     2292.77     2521.07    111.68 o 
  11   3  -7     3572.27     4167.72    182.96 o 
  13   3  -7     1251.70     1321.13     83.16 o 
  15   3  -7     4873.54     5294.00    247.12 o 
  17   3  -7     3076.56     2955.90    159.20 o 
  19   3  -7     4458.91     4312.78    157.09 o 
  21   3  -7      587.84      562.14     46.95 o 
 -22   4  -7        1.56       35.80     26.00 o 
 -20   4  -7      690.65      552.87     50.32 o 
 -18   4  -7     1665.60     1648.43    103.36 o 
 -16   4  -7      533.68      430.08     73.66 o 
 -14   4  -7      163.08      180.59     54.65 o 
   8   4  -7     7131.72     7805.57    304.14 o 
  10   4  -7     3499.81     3794.67    163.95 o 
  12   4  -7     9827.14    11120.26    439.58 o 
  14   4  -7     2052.95     2029.21    109.30 o 
  16   4  -7      436.07      525.12     54.65 o 
  18   4  -7      660.92      589.07     45.36 o 
  20   4  -7     6125.12     5847.53    205.82 o 
 -23   5  -7     1656.92     1441.45    103.36 o 
 -21   5  -7     1691.52     1682.70     77.23 o 
 -19   5  -7      648.64      581.55     66.53 o 
 -17   5  -7      147.94      128.31     59.40 o 
 -15   5  -7      282.82      278.01     64.16 o 
 -13   5  -7      172.30      182.96     59.40 o 
   9   5  -7     1537.66     1660.91     78.41 o 
  11   5  -7    28053.30    30640.12   1154.80 o 
  13   5  -7    10239.49    12415.25    491.86 o 
  15   5  -7     2632.31     2960.65    149.70 o 
  17   5  -7     2358.18     2440.28    137.82 o 
  19   5  -7     2225.00     2177.93     95.73 o 
  21   5  -7      409.84      296.10     98.61 o 
 -22   6  -7       57.41       45.78     45.15 o 
 -20   6  -7     1588.76     1576.95     78.11 o 
 -18   6  -7     1424.40     1406.29     78.11 o 
 -16   6  -7     1380.18     1418.55    116.43 o 
 -14   6  -7     2222.57     2095.74    144.94 o 
 -12   6  -7      287.46      306.52     59.40 o 
  12   6  -7     1055.72     1299.74     73.66 o 
  14   6  -7     8172.13     9138.57    370.68 o 
  16   6  -7     4534.58     4692.85    220.98 o 
  18   6  -7     2264.35     2497.31    142.57 o 
  20   6  -7      624.92      575.34     54.65 o 
 -23   7  -7       64.96       38.02     26.14 o 
 -21   7  -7      431.27      448.78     37.55 o 
 -19   7  -7     1542.36     1590.56    119.99 o 
 -17   7  -7       76.51       45.15     47.52 o 
 -15   7  -7      546.14      563.14     76.04 o 
 -13   7  -7     1591.96     1539.73    116.43 o 
 -11   7  -7       90.79      130.69     47.52 o 
  13   7  -7     1444.49     1563.49     87.92 o 
  15   7  -7     6178.85     7204.41    304.14 o 
  17   7  -7      769.72      807.88     68.91 o 
  19   7  -7      961.51      952.83     78.41 o 
 -20   8  -7        7.25        7.97     27.97 o 
 -18   8  -7     1032.69      977.38     62.10 o 
 -16   8  -7      605.73      420.57     71.28 o 
 -14   8  -7      383.29      415.82     71.28 o 
 -12   8  -7     1588.76     1580.12    118.81 o 
 -10   8  -7     1552.37     1748.83    118.81 o 
  18   8  -7     3564.04     4053.67    197.22 o 
  20   8  -7    20141.68    19745.59    826.89 o 
 -23   9  -7      477.50      389.68     38.02 o 
 -19   9  -7       76.72       71.62     28.51 o 
 -17   9  -7      957.01      997.97     92.67 o 
 -15   9  -7      370.40      316.02     64.16 o 
 -13   9  -7     3323.15     3319.45    187.71 o 
 -11   9  -7      216.70      220.98     54.65 o 
  -9   9  -7     1523.52     1748.83    116.43 o 
 -22  10  -7     1092.88     1173.81     73.66 o 
 -20  10  -7      799.16      769.86     61.78 o 
 -18  10  -7     1352.23     1399.16     72.19 o 
 -16  10  -7     2428.07     2490.18    156.82 o 
 -14  10  -7     1470.76     1556.36    118.81 o 
 -12  10  -7     2164.82     2181.28    140.19 o 
 -10  10  -7      735.97      655.81     76.04 o 
 -19  11  -7       90.11      171.08     45.15 o 
 -17  11  -7      920.11      888.41     56.12 o 
 -15  11  -7      279.88      206.72     57.03 o 
 -13  11  -7     2435.99     2606.61    159.20 o 
 -11  11  -7     1460.57     1304.49    102.17 o 
 -16  12  -7      757.94      748.48     80.79 o 
 -14  12  -7      993.00     1035.99     90.29 o 
 -12  12  -7     3112.14     3321.82    182.96 o 
 -21  13  -7       70.34      -19.01     21.39 o 
 -15  13  -7     1801.80     1791.60    118.81 o 
 -13  13  -7     1187.91     1126.28     90.29 o 
 -20  14  -7      564.08      468.10     45.15 o 
 -14  14  -7      797.19      834.02     80.79 o 
 -19  15  -7      145.00      135.44     33.27 o 
 -18  16  -7      955.70      845.90     64.16 o 
 -17  17  -7     2571.22     2352.36    125.93 o 
 -24   0  -6      584.66      486.24     43.96 o 
 -22   0  -6       24.30       52.27     42.77 o 
 -20   0  -6     1874.36     1708.43    125.93 o 
 -18   0  -6     1427.50     1275.98    111.68 o 
  14   0  -6    30385.51    33669.68   1394.78 o 
  16   0  -6     7072.05     6565.23    301.77 o 
  18   0  -6     8137.20     7691.51    351.67 o 
  20   0  -6     2449.97     2559.09    152.07 o 
  22   0  -6     6294.83     6458.31    308.90 o 
 -23   1  -6       24.53       10.03     16.53 o 
 -21   1  -6      904.29      727.10     57.05 o 
 -19   1  -6     2070.32     1916.61     97.45 o 
 -17   1  -6      289.74      234.41     45.36 o 
  13   1  -6     3053.00     3504.78    175.83 o 
  15   1  -6     4321.23     4563.36    155.41 o 
  17   1  -6      422.24      478.86     42.00 o 
  19   1  -6      387.77      358.64     39.46 o 
  21   1  -6      378.21      461.47     44.50 o 
 -24   2  -6       21.48       60.37     22.73 o 
 -22   2  -6      242.63      193.89     36.09 o 
 -20   2  -6      270.37      239.13     55.84 o 
 -18   2  -6      217.34      195.33     42.82 o 
 -16   2  -6     1231.92     1102.52    102.17 o 
  10   2  -6    41876.16    45985.13   1755.96 o 
  12   2  -6     7509.68     8276.04    349.29 o 
  14   2  -6     2891.55     3566.56    175.83 o 
  16   2  -6     3532.33     4103.69    145.33 o 
  18   2  -6     2480.80     2531.75    104.17 o 
  20   2  -6      855.30      885.82     56.27 o 
  22   2  -6     1292.33     1302.12    104.55 o 
 -23   3  -6      294.12      245.85     26.89 o 
 -21   3  -6      455.03      413.54     44.99 o 
 -19   3  -6     1203.38     1122.76     73.07 o 
 -17   3  -6     1890.13     1900.90    137.82 o 
 -15   3  -6      101.53       83.16     45.15 o 
   5   3  -6    10919.18    11324.61    430.08 o 
   7   3  -6      152.04      182.96     23.76 o 
   9   3  -6      325.75      408.69     35.64 o 
  11   3  -6      672.89      529.88     47.52 o 
  13   3  -6      284.96      370.68     42.77 o 
  15   3  -6      617.15      498.99     54.65 o 
  17   3  -6     2813.55     2786.96    109.96 o 
  19   3  -6      650.75      687.15     50.32 o 
  21   3  -6     2486.23     2464.87    107.49 o 
 -24   4  -6     1822.66     1695.65     89.10 o 
 -22   4  -6      607.39      567.56     49.90 o 
 -20   4  -6      826.22      905.06     63.78 o 
 -18   4  -6      145.50      220.45     83.16 o 
 -16   4  -6      327.32      294.64     64.16 o 
 -14   4  -6     3460.54     3157.87    187.71 o 
   6   4  -6     1251.35     1646.65     71.28 o 
   8   4  -6    16078.83    17702.13    667.69 o 
  10   4  -6     8584.36     8497.02    344.54 o 
  12   4  -6     6193.73     7149.76    301.77 o 
  14   4  -6     5175.12     5650.42    259.00 o 
  16   4  -6     8292.32     9571.03    415.82 o 
  18   4  -6     1117.44     1014.90     58.73 o 
  20   4  -6     1026.07      983.18     61.17 o 
 -23   5  -6       16.95        0.55     20.09 o 
 -21   5  -6     1401.75     1293.16     70.51 o 
 -19   5  -6      433.16      375.42     47.86 o 
 -17   5  -6      401.34      406.32     73.66 o 
 -15   5  -6      535.06      520.37     73.66 o 
   7   5  -6     2363.57     2953.52    125.93 o 
   9   5  -6     2201.81     2483.05    111.68 o 
  11   5  -6    16435.33    17820.93    691.45 o 
  13   5  -6     6079.37     6852.74    292.26 o 
  15   5  -6      213.86      259.00     40.39 o 
  17   5  -6     2427.90     2447.41    140.19 o 
  19   5  -6     4132.27     4496.42    226.92 o 
  21   5  -6      699.60      623.60     53.46 o 
 -24   6  -6     1436.08     1580.12     92.67 o 
 -22   6  -6       60.52       47.52     36.83 o 
 -20   6  -6     1728.58     1742.61     86.42 o 
 -18   6  -6      274.29      262.41     45.36 o 
 -16   6  -6      597.48      513.24     73.66 o 
 -14   6  -6      639.73      615.42     76.04 o 
   8   6  -6    24204.45    27075.94   1019.36 o 
  10   6  -6     6525.00     7617.85    306.52 o 
  12   6  -6    11403.94    12650.49    501.36 o 
  14   6  -6     1492.10     1518.34     92.67 o 
  16   6  -6     1497.51     1608.64    104.55 o 
  18   6  -6      312.70      354.04     49.90 o 
  20   6  -6     6114.57     5710.61    257.81 o 
 -23   7  -6      320.54      319.93     28.51 o 
 -21   7  -6      564.72      529.45     44.99 o 
 -19   7  -6     3624.66     3503.13    139.33 o 
 -17   7  -6      842.34      772.24     87.92 o 
 -15   7  -6      609.62      491.86     73.66 o 
 -13   7  -6      954.84      895.80     85.54 o 
 -11   7  -6     1192.90     1188.06     97.42 o 
   9   7  -6     5204.39     6527.21    261.37 o 
  11   7  -6     6229.08     7292.33    294.64 o 
  13   7  -6     3209.78     3984.76    180.59 o 
  15   7  -6     3958.20     4878.18    218.60 o 
  17   7  -6      691.16      750.86     68.91 o 
  19   7  -6      733.00      777.34     99.80 o 
  21   7  -6     5369.92     5265.49    256.62 o 
 -24   8  -6     1782.38     1703.68     92.67 o 
 -22   8  -6      462.53      425.51     35.86 o 
 -20   8  -6      152.20      166.43     36.09 o 
 -18   8  -6     1054.60     1068.10     68.03 o 
 -16   8  -6     1911.93     1793.97    130.69 o 
 -14   8  -6     2624.33     2513.94    159.20 o 
 -12   8  -6     1665.47     1596.76    116.43 o 
  10   8  -6     8790.71    10400.30    401.57 o 
  12   8  -6     4016.39     4828.28    199.59 o 
  14   8  -6     9441.36    10956.31    439.58 o 
  16   8  -6     1753.70     1853.38    111.68 o 
  18   8  -6      780.43      746.10     71.28 o 
  20   8  -6     5200.10     5424.25    225.73 o 
 -23   9  -6      120.67      123.56     35.64 o 
 -21   9  -6     1135.43     1126.81     59.86 o 
 -19   9  -6      555.15      515.99     46.95 o 
 -17   9  -6      259.88      256.62     64.16 o 
 -15   9  -6      497.25      477.60     73.66 o 
 -13   9  -6      487.37      327.91     61.78 o 
 -11   9  -6     1708.02     1789.22    121.18 o 
  11   9  -6    13453.15    15577.87    589.28 o 
  13   9  -6     2157.82     2765.81    135.44 o 
  15   9  -6     4460.21     5158.57    228.11 o 
  17   9  -6    11611.48    13622.32    579.77 o 
  19   9  -6      598.29      641.55     61.78 o 
 -24  10  -6      350.39      299.39     30.89 o 
 -22  10  -6      839.92      741.35     68.91 o 
 -20  10  -6     1025.22      943.32     83.16 o 
 -18  10  -6     1771.95     1934.13     90.68 o 
 -16  10  -6     4369.18     4122.58    223.36 o 
 -14  10  -6      286.28      254.25     57.03 o 
 -12  10  -6     3449.13     3628.34    192.47 o 
 -10  10  -6      230.90      278.01     54.65 o 
  14  10  -6    12014.37    13360.95    525.12 o 
  16  10  -6     3543.08     3623.59    178.21 o 
  18  10  -6     2973.81     3378.85    175.83 o 
 -23  11  -6      746.33      805.51     57.03 o 
 -19  11  -6     2233.98     2126.63    135.44 o 
 -17  11  -6     1601.42     1534.98    116.43 o 
 -15  11  -6     2908.58     2720.66    163.95 o 
 -13  11  -6     1274.51     1183.31    102.17 o 
 -11  11  -6      647.18      601.16     66.53 o 
 -22  12  -6      397.84      316.02     42.77 o 
 -18  12  -6      217.64      235.24     52.27 o 
 -16  12  -6     1695.44     1675.17    123.56 o 
 -14  12  -6     1281.10     1138.16    102.17 o 
 -12  12  -6     5330.73     5194.21    261.37 o 
 -10  12  -6     4018.51     3680.62    197.22 o 
 -21  13  -6      965.92      962.33     71.28 o 
 -17  13  -6      551.61      639.18     73.66 o 
 -15  13  -6      940.16      943.32     87.92 o 
 -13  13  -6     2605.94     2763.43    159.20 o 
 -11  13  -6      312.18      332.66     59.40 o 
 -22  14  -6      417.48      356.42     33.27 o 
 -20  14  -6      351.82      365.92     47.52 o 
 -14  14  -6       22.62      -42.77     42.77 o 
 -12  14  -6     1576.44     1862.88    123.56 o 
 -21  15  -6      472.77      434.83     40.39 o 
 -13  15  -6      900.07      862.53     83.16 o 
 -20  16  -6      480.86      422.95     40.39 o 
 -19  17  -6      623.42      475.22     45.15 o 
 -25   1  -5      724.19      628.16     29.93 o 
 -23   1  -5     3155.38     3120.65     97.38 o 
 -21   1  -5       56.59       45.55     34.41 o 
 -19   1  -5     7220.69     6840.91    235.22 o 
 -17   1  -5      465.32      368.59     49.54 o 
  13   1  -5     2093.44     2521.07    133.06 o 
  15   1  -5    18982.98    19345.93    562.02 o 
  17   1  -5    25369.71    25162.22    726.67 o 
  19   1  -5     9687.67     9251.21    294.02 o 
  21   1  -5      843.84      824.46     57.05 o 
 -24   2  -5       86.75       63.40     17.58 o 
 -22   2  -5     1107.51     1182.82     70.51 o 
 -20   2  -5     2626.07     2664.21    117.58 o 
 -18   2  -5     4625.70     4474.60    172.21 o 
 -16   2  -5     2937.35     2810.95    173.46 o 
  10   2  -5    21307.22    22580.31    883.92 o 
  12   2  -5     8054.74     8135.85    358.79 o 
  14   2  -5      488.83      387.31     49.90 o 
  16   2  -5     2449.78     2188.52     90.73 o 
  18   2  -5      744.77      663.98     47.86 o 
  20   2  -5      663.25      676.00     76.04 o 
  22   2  -5     1069.02     1134.25     67.21 o 
 -25   3  -5     2373.17     2456.91    128.31 o 
 -23   3  -5     2383.37     2531.76     82.15 o 
 -21   3  -5     3108.37     2886.56    161.58 o 
 -19   3  -5      316.98      251.01     43.59 o 
 -17   3  -5     1050.21      919.56     97.42 o 
 -15   3  -5      796.20      727.09     78.41 o 
   3   3  -5     8918.48     8497.02    337.41 o 
   5   3  -5     1930.03     1646.65     73.66 o 
   7   3  -5     2588.60     2706.41    118.81 o 
   9   3  -5     6678.21     7532.31    306.52 o 
  11   3  -5     4755.64     3999.02    178.21 o 
  13   3  -5     8031.12     8083.58    349.29 o 
  15   3  -5     8935.67     9675.58    418.20 o 
  17   3  -5     7961.85     7562.87    242.78 o 
  19   3  -5      774.55      845.16     54.59 o 
  21   3  -5    10282.47    10098.89    317.55 o 
 -26   4  -5      229.98      182.96     26.14 o 
 -24   4  -5      127.32      121.36     26.84 o 
 -22   4  -5     2678.21     2561.25    108.28 o 
 -20   4  -5     1622.97     1624.83    112.87 o 
 -18   4  -5      470.94      442.90     50.41 o 
 -16   4  -5     2276.43     2483.05    159.20 o 
 -14   4  -5     1043.26     1038.37     97.42 o 
   4   4  -5    13451.63    13555.79    529.88 o 
   6   4  -5     9794.52     9647.06    382.56 o 
   8   4  -5    24289.10    25797.58    997.97 o 
  10   4  -5      677.95      736.60     52.27 o 
  12   4  -5     1351.61     1520.72     87.92 o 
  14   4  -5      603.64      451.46     49.90 o 
  16   4  -5     2985.28     2993.92    159.20 o 
  18   4  -5      341.13      280.66     36.96 o 
  20   4  -5       31.66       80.79     28.56 o 
 -25   5  -5      499.72      463.34     49.90 o 
 -23   5  -5      791.22      798.85     51.76 o 
 -21   5  -5     1601.89     1629.92    129.50 o 
 -19   5  -5     2413.55     2377.21    110.04 o 
 -17   5  -5     1009.93      888.67     95.04 o 
 -15   5  -5      790.63      774.62     83.16 o 
 -13   5  -5      476.39      441.96     59.40 o 
   5   5  -5     4203.81     4179.60    163.95 o 
   7   5  -5     1214.15     1442.31     68.91 o 
   9   5  -5     1837.53     1641.90     83.16 o 
  11   5  -5     6511.36     7080.85    299.39 o 
  13   5  -5    10802.67    12852.46    527.50 o 
  15   5  -5     2351.76     2715.91    144.94 o 
  17   5  -5      521.30      468.10     59.40 o 
  19   5  -5      175.94      240.09     52.27 o 
  21   5  -5     1349.09     1220.62    106.93 o 
 -24   6  -5      381.43      363.52     60.59 o 
 -22   6  -5      387.89      389.22     41.60 o 
 -20   6  -5     1601.08     1487.70     82.12 o 
 -18   6  -5       80.66       46.33     33.60 o 
 -16   6  -5     1523.35     1525.47    118.81 o 
 -14   6  -5     3634.05     3685.37    201.97 o 
   6   6  -5     6309.03     6698.29    256.62 o 
   8   6  -5      280.96      266.13     28.51 o 
  10   6  -5     8707.67     9839.53    392.06 o 
  12   6  -5      711.93      689.08     54.65 o 
  14   6  -5     5982.07     6591.37    287.51 o 
  16   6  -5     1550.68     1532.60     99.80 o 
  18   6  -5      741.22      689.21     52.09 o 
  20   6  -5     2035.43     1916.14     91.56 o 
 -25   7  -5      524.96      489.48     47.52 o 
 -23   7  -5      804.20      772.54     49.03 o 
 -21   7  -5       14.22       72.42     71.28 o 
 -19   7  -5     1761.43     1634.78     86.42 o 
 -17   7  -5      965.19      879.17     95.04 o 
 -15   7  -5      291.09      342.16     68.91 o 
 -13   7  -5       33.46       11.88     49.90 o 
   5   7  -5      476.96      584.53     30.89 o 
   7   7  -5       94.81      142.57     21.39 o 
   9   7  -5    11247.84    13170.86    520.37 o 
  11   7  -5     9769.64    11001.46    430.08 o 
  13   7  -5    19292.97    22152.61    862.53 o 
  15   7  -5    12547.54    14743.85    610.66 o 
  17   7  -5     5565.29     5762.10    273.25 o 
  19   7  -5      708.59      740.09     53.69 o 
  21   7  -5     2710.73     2542.45    154.45 o 
 -24   8  -5      738.83      822.14     66.53 o 
 -22   8  -5      880.95      849.56     52.75 o 
 -20   8  -5     1298.52     1225.11     70.51 o 
 -18   8  -5     1057.95     1204.75     72.73 o 
 -16   8  -5     1427.86     1397.16    116.43 o 
 -14   8  -5     6900.21     6790.96    332.66 o 
 -12   8  -5     4566.31     4918.58    239.99 o 
   6   8  -5     7186.57     8558.80    335.03 o 
   8   8  -5     8605.48    10528.61    403.94 o 
  10   8  -5    20701.37    22183.50    853.03 o 
  12   8  -5     1263.18     1371.02     83.16 o 
  14   8  -5      282.42      289.89     42.77 o 
  16   8  -5     4457.36     5032.63    239.99 o 
  18   8  -5      290.10      408.69     54.65 o 
  20   8  -5     3383.35     3243.77    167.52 o 
 -25   9  -5      113.38       73.66     26.14 o 
 -23   9  -5     1707.42     1653.78    109.30 o 
 -21   9  -5       45.99       -9.50     42.77 o 
 -19   9  -5      190.80      203.66     41.58 o 
 -17   9  -5      882.78      824.52     92.67 o 
 -15   9  -5     1486.39     1359.14    106.93 o 
 -13   9  -5     2069.27     1943.67    133.06 o 
   7   9  -5     2521.73     3043.82    128.31 o 
   9   9  -5     1639.57     1858.13     92.67 o 
  11   9  -5     7035.36     8268.91    332.66 o 
  13   9  -5      794.65     1045.49     71.28 o 
  15   9  -5      299.07      308.90     42.77 o 
  17   9  -5    11154.24    11816.47    510.87 o 
  19   9  -5     1204.07     1159.55     92.67 o 
 -24  10  -5      510.24      496.61     47.52 o 
 -20  10  -5      319.12      259.00     61.78 o 
 -18  10  -5     2340.42     2350.90    125.93 o 
 -16  10  -5     2168.99     2017.33    137.82 o 
 -14  10  -5      249.78      216.23     54.65 o 
 -12  10  -5      762.58      679.57     76.04 o 
   8  10  -5    14754.83    17992.01    679.57 o 
  10  10  -5     4299.74     4932.83    211.48 o 
  12  10  -5     6720.73     7563.20    313.65 o 
  14  10  -5     7319.75     8026.55    330.28 o 
  16  10  -5     2566.11     2582.85    144.94 o 
  18  10  -5     1666.99     1772.59    116.43 o 
 -23  11  -5      773.70      803.13     66.53 o 
 -19  11  -5      676.51      615.42     78.41 o 
 -17  11  -5      821.79      796.00     83.16 o 
 -15  11  -5      797.41      750.86     83.16 o 
 -13  11  -5      557.00      420.57     68.91 o 
 -11  11  -5     4295.52     4583.54    223.36 o 
   9  11  -5     1794.06     1986.44    102.17 o 
  11  11  -5     6838.12     8820.17    346.91 o 
  13  11  -5     4860.17     5626.66    244.74 o 
  15  11  -5     6256.53     7126.00    308.90 o 
  17  11  -5      458.57      529.88     57.03 o 
  19  11  -5     2279.95     2409.39    142.57 o 
 -24  12  -5        7.66      -14.26     21.39 o 
 -22  12  -5      427.43      482.35     57.03 o 
 -18  12  -5     4292.61     4272.27    228.11 o 
 -16  12  -5     2212.64     2167.03    144.94 o 
 -14  12  -5     1589.42     1558.74    118.81 o 
 -12  12  -5     6614.02     7047.58    327.91 o 
  12  12  -5    19705.01    23060.29    855.40 o 
  14  12  -5     4670.09     5543.50    242.36 o 
  16  12  -5     4520.44     4607.30    218.60 o 
  18  12  -5      778.13      860.16     76.04 o 
 -23  13  -5     1605.73     1406.67     85.54 o 
 -21  13  -5     2186.37     2231.18    133.06 o 
 -17  13  -5     1510.57     1416.17    109.30 o 
 -15  13  -5     1270.63     1207.07    104.55 o 
 -13  13  -5     1729.70     1810.61    130.69 o 
 -11  13  -5     2837.41     2989.16    166.33 o 
 -22  14  -5     1205.02     1211.82     78.41 o 
 -16  14  -5     3724.77     3773.29    204.35 o 
 -14  14  -5     1979.71     1998.32    133.06 o 
 -12  14  -5     2193.92     2193.16    140.19 o 
 -21  15  -5      312.38      299.39     42.77 o 
 -13  15  -5      684.56      558.39     68.91 o 
 -20  16  -5      226.37      232.86     35.64 o 
 -19  17  -5      967.73     1028.86     73.66 o 
  -4  24  -5     1165.94     1349.64     99.80 o 
 -26   0  -4      424.82      342.16     40.39 o 
 -24   0  -4     2103.86     2146.16     92.36 o 
 -22   0  -4     4643.85     4578.79    239.99 o 
 -20   0  -4     2104.50     1810.61    135.44 o 
 -18   0  -4      768.27      662.94     85.54 o 
  12   0  -4     2133.42     1815.36    104.55 o 
  14   0  -4     2493.38     2630.37    140.19 o 
  16   0  -4     3909.84     3595.08    182.96 o 
  18   0  -4     3838.46     3336.08    180.59 o 
  20   0  -4      117.53      209.10     47.52 o 
  22   0  -4    24411.77    25533.83   1045.49 o 
 -25   1  -4      166.54      144.82     26.07 o 
 -23   1  -4     2040.56     2049.94    102.90 o 
 -21   1  -4     1042.35      943.42     67.21 o 
 -19   1  -4      936.22      763.21     62.17 o 
 -17   1  -4     2154.46     2136.18    101.64 o 
  11   1  -4    18862.75    18374.57    776.99 o 
  13   1  -4     1542.84     1770.21    104.55 o 
  15   1  -4     2415.17     2579.33    100.81 o 
  17   1  -4     5514.77     5632.12    201.97 o 
  19   1  -4      923.80      937.72     58.81 o 
  21   1  -4      118.77      139.35     31.92 o 
 -26   2  -4       25.21       28.51     28.51 o 
 -24   2  -4      157.21      149.94     32.92 o 
 -22   2  -4      216.58      176.20     40.39 o 
 -20   2  -4      388.89      343.01     46.18 o 
 -18   2  -4      764.24      741.43     59.63 o 
 -16   2  -4     1508.05     1561.11    121.18 o 
   8   2  -4    14070.32    14342.29    565.52 o 
  10   2  -4     2979.54     2832.34    135.44 o 
  12   2  -4      157.95      125.93     33.27 o 
  14   2  -4      220.93      216.23     40.39 o 
  16   2  -4      472.48      552.47     43.68 o 
  18   2  -4     1560.73     1538.79     97.42 o 
  20   2  -4     3566.31     3319.43    133.57 o 
 -25   3  -4      143.36      132.61     28.41 o 
 -23   3  -4      237.01      267.88     29.93 o 
 -21   3  -4     2837.22     2913.18    126.78 o 
 -19   3  -4      716.50      654.09     58.73 o 
 -17   3  -4      560.43      700.96     78.41 o 
 -15   3  -4     3527.11     3818.43    204.35 o 
   3   3  -4     3532.67     3495.28    137.82 o 
   5   3  -4     3904.52     3236.28    133.06 o 
   7   3  -4     1501.43     1611.01     78.41 o 
   9   3  -4    12121.72    13327.68    503.74 o 
  11   3  -4    18411.19    19629.16    786.50 o 
  13   3  -4     4910.92     4958.97    235.24 o 
  15   3  -4    17103.90    17754.40    731.85 o 
  17   3  -4     8995.16     8657.39    273.02 o 
  19   3  -4     1087.67      959.90     58.73 o 
  21   3  -4      988.17      856.35     61.31 o 
 -26   4  -4      376.46      330.28     42.77 o 
 -24   4  -4     1311.89     1294.77     54.77 o 
 -22   4  -4       76.97       90.44     57.16 o 
 -20   4  -4     3486.70     3444.79    141.10 o 
 -18   4  -4     4605.10     4624.81    172.21 o 
 -16   4  -4      113.29      116.43     47.52 o 
   4   4  -4      798.26      959.95     45.15 o 
   6   4  -4     1432.13     1599.13     76.04 o 
   8   4  -4     7931.17     7962.39    325.53 o 
  10   4  -4      197.63      201.97     30.89 o 
  12   4  -4      679.02      643.93     54.65 o 
  14   4  -4     1301.68     1207.07     83.16 o 
  16   4  -4     2896.31     3449.06    222.17 o 
  18   4  -4      712.16      648.12     47.04 o 
  20   4  -4     5410.57     5149.25    234.05 o 
 -27   5  -4       52.86       66.53     23.76 o 
 -25   5  -4      661.76      556.49     37.11 o 
 -23   5  -4      460.63      418.30     53.46 o 
 -21   5  -4     5466.62     5385.89    198.24 o 
 -19   5  -4     3643.89     3368.92    140.29 o 
 -17   5  -4      759.92      681.95     85.54 o 
 -15   5  -4     1011.85      881.54     92.67 o 
   3   5  -4     3941.91     3984.76    156.82 o 
   5   5  -4     1584.70     1297.36     61.78 o 
   7   5  -4     3499.78     3459.64    147.32 o 
   9   5  -4     6295.63     6840.86    287.51 o 
  11   5  -4     3886.95     4205.74    192.47 o 
  13   5  -4     5039.26     5814.38    261.37 o 
  17   5  -4     2943.13     2616.15    106.68 o 
  19   5  -4     3887.40     3876.42    147.01 o 
  21   5  -4      453.07      447.95     46.18 o 
 -26   6  -4      257.76      275.63     38.02 o 
 -24   6  -4     1087.45     1040.04     55.14 o 
 -22   6  -4       21.67       18.71     41.58 o 
 -20   6  -4      901.54     1005.63    135.44 o 
 -18   6  -4     1353.02     1401.26     79.79 o 
 -16   6  -4      752.80      696.20     83.16 o 
 -14   6  -4     1728.53     1782.09    121.18 o 
   4   6  -4     2269.21     2411.77     99.80 o 
   6   6  -4     6280.24     6631.76    268.50 o 
   8   6  -4     3699.08     3880.21    171.08 o 
  10   6  -4     3711.34     4398.21    190.09 o 
  12   6  -4     3247.62     3903.97    185.34 o 
  14   6  -4     3837.64     4132.08    204.35 o 
  16   6  -4      685.38      639.18     64.16 o 
  18   6  -4      499.92      419.71     41.14 o 
  20   6  -4     6793.84     6378.80    216.74 o 
 -25   7  -4      564.31      605.91     59.40 o 
 -23   7  -4      300.72      266.13     59.40 o 
 -21   7  -4      907.72      932.13    108.11 o 
 -19   7  -4     9844.31     9707.41    335.03 o 
 -17   7  -4     2136.96     2129.01    144.94 o 
 -15   7  -4      503.65      522.75     73.66 o 
   5   7  -4     4440.79     5001.74    201.97 o 
   7   7  -4    15217.76    16618.61    639.18 o 
   9   7  -4    24424.30    28062.03   1126.28 o 
  11   7  -4    12030.98    12579.20    532.25 o 
  13   7  -4     9262.00    10445.44    437.21 o 
  15   7  -4    23263.28    24977.82   1031.24 o 
  17   7  -4     8531.48     8363.96    377.80 o 
  19   7  -4      395.06      427.50     78.41 o 
  21   7  -4     1185.22     1123.91     97.42 o 
 -26   8  -4      616.26      634.43     49.90 o 
 -24   8  -4     1518.96     1518.34    104.55 o 
 -22   8  -4      393.57      318.40     64.16 o 
 -20   8  -4        3.36       -1.10     32.47 o 
 -18   8  -4     1303.14     1318.74     78.01 o 
 -16   8  -4      942.14      962.33     95.04 o 
 -14   8  -4      918.12     1050.25     90.29 o 
   6   8  -4     2618.21     2906.00    123.56 o 
   8   8  -4     1052.18     1207.07     68.91 o 
  10   8  -4    14575.67    15596.88    605.91 o 
  12   8  -4      898.43      974.21     68.91 o 
  14   8  -4      566.05      617.79     59.40 o 
  16   8  -4     4191.14     4258.01    213.85 o 
  18   8  -4     1013.27     1006.21     62.10 o 
  20   8  -4     3969.22     4236.58    155.41 o 
 -25   9  -4       98.94       92.67     33.27 o 
 -23   9  -4     1638.31     1601.51    114.05 o 
 -21   9  -4     2171.95     2102.87    144.94 o 
 -19   9  -4     1255.35     1142.92    106.93 o 
 -17   9  -4     2194.75     2143.26    147.32 o 
 -15   9  -4      313.92      292.26     61.78 o 
 -13   9  -4     3182.00     3281.43    182.96 o 
   5   9  -4     2187.01     2573.34    111.68 o 
   7   9  -4      152.91      109.30     23.76 o 
   9   9  -4    19381.21    21850.84    841.15 o 
  11   9  -4     9213.28    10241.10    415.82 o 
  13   9  -4     5459.48     5728.84    261.37 o 
  15   9  -4      319.57      415.82     52.27 o 
  17   9  -4     2636.53     2209.80    135.44 o 
  19   9  -4     1028.35      997.75     62.86 o 
 -26  10  -4       55.25       76.04     21.39 o 
 -24  10  -4      819.21      850.65     71.28 o 
 -20  10  -4     1885.85     1848.62    130.69 o 
 -18  10  -4     2691.13     2471.17    163.95 o 
 -16  10  -4      137.67      230.48     59.40 o 
 -14  10  -4     2457.35     2689.77    163.95 o 
   6  10  -4      206.87      285.13     30.89 o 
   8  10  -4     2683.41     3048.57    135.44 o 
  10  10  -4     5370.29     6287.23    263.75 o 
  12  10  -4     2140.82     2309.59    118.81 o 
  14  10  -4      600.51      750.86     68.91 o 
  16  10  -4     2022.81     1993.57    121.18 o 
  18  10  -4      423.59      384.93     54.65 o 
 -25  11  -4     1295.22     1330.63     80.79 o 
 -23  11  -4      420.47      427.70     57.03 o 
 -19  11  -4     1300.30     1147.67    104.55 o 
 -17  11  -4      398.89      394.78     44.50 o 
 -15  11  -4      570.95      563.14     78.41 o 
 -13  11  -4     1998.37     1862.88    125.93 o 
   7  11  -4    48235.31    56858.27   2124.26 o 
   9  11  -4      128.96      190.09     33.27 o 
  11  11  -4     9010.64    10854.14    432.45 o 
  13  11  -4     2529.90     2430.78    133.06 o 
  15  11  -4      702.01      681.95     66.53 o 
  17  11  -4     5797.19     6467.81    297.02 o 
  19  11  -4    20488.78    21661.64    742.54 o 
 -24  12  -4      430.24      446.71     49.90 o 
 -22  12  -4       71.11      128.31     45.15 o 
 -18  12  -4     1861.54     1889.02    133.06 o 
 -16  12  -4     1031.12     1085.23     80.79 o 
 -14  12  -4     1743.05     1703.68    123.56 o 
 -12  12  -4     8367.94     8943.73    401.57 o 
   8  12  -4     6943.93     8261.78    335.03 o 
  10  12  -4     1773.92     1991.19    104.55 o 
  12  12  -4     2070.68     2383.25    130.69 o 
  14  12  -4     1510.90     1668.04    104.55 o 
  16  12  -4     2851.06     2965.40    163.95 o 
  18  12  -4     3892.68     4041.79    213.85 o 
 -23  13  -4      900.09      969.46     73.66 o 
 -17  13  -4      538.77      522.61     68.91 o 
 -15  13  -4      551.73      563.39     50.41 o 
 -13  13  -4      237.48      384.93     61.78 o 
 -11  13  -4    11106.97    11847.36    484.73 o 
   9  13  -4     2494.57     2749.18    133.06 o 
  11  13  -4      436.74      472.85     52.27 o 
  13  13  -4     6011.20     6491.57    280.38 o 
  15  13  -4       99.86       16.63     33.27 o 
  17  13  -4      271.37      339.79     57.03 o 
 -24  14  -4       50.93       64.16     21.39 o 
 -22  14  -4      406.31      377.80     52.27 o 
 -16  14  -4     5141.89     5074.18    243.55 o 
 -14  14  -4     2883.65     2839.44    120.12 o 
 -12  14  -4     2770.71     2872.73    161.58 o 
  12  14  -4     1476.33     1988.82    111.68 o 
  14  14  -4      861.25     1043.12     83.16 o 
  16  14  -4     3156.83     3564.19    182.96 o 
 -23  15  -4      372.16      375.43     38.02 o 
 -21  15  -4      850.56      952.83     73.66 o 
 -17  15  -4      448.39      292.26     59.40 o 
 -15  15  -4     2925.91     2908.38    171.08 o 
 -13  15  -4      252.67      245.31     42.77 o 
 -11  15  -4      212.39      199.59     54.65 o 
 -22  16  -4      127.27      106.93     26.14 o 
 -20  16  -4      361.87      384.93     54.65 o 
 -16  16  -4     2131.83     2478.30    149.70 o 
 -14  16  -4     2276.96     2606.61    159.20 o 
 -12  16  -4     1342.00     1454.19    109.30 o 
 -10  16  -4     1239.50     1173.81     97.42 o 
 -21  17  -4      755.40      731.85     54.65 o 
 -19  17  -4       25.75      -19.01     30.89 o 
 -15  17  -4      209.70      278.01     57.03 o 
 -13  17  -4     2347.26     2452.16    154.45 o 
 -11  17  -4     3853.94     4056.04    218.60 o 
  -9  17  -4      305.93      525.12     61.78 o 
 -14  18  -4     1659.29     1767.84    123.56 o 
 -12  18  -4      190.92      159.20     57.03 o 
 -10  18  -4     2913.79     2946.39    173.46 o 
  -8  18  -4      812.80      807.88     78.41 o 
  -4  18  -4      186.99      211.48     49.90 o 
 -15  19  -4     1033.62     1057.38     85.54 o 
 -13  19  -4     1265.14     1333.01    106.93 o 
 -11  19  -4     3192.54     3357.46    190.09 o 
  -9  19  -4      633.84      615.42     78.41 o 
  -3  19  -4     1621.08     1736.95    114.05 o 
 -14  20  -4     1264.94     1463.69     99.80 o 
 -12  20  -4     3003.85     3331.33    182.96 o 
 -10  20  -4      457.37      316.02     61.78 o 
  -8  20  -4     2087.31     1993.57    135.44 o 
  -4  20  -4      130.02      220.98     49.90 o 
  -2  20  -4     1162.02     1430.43     99.80 o 
 -13  21  -4      132.92       49.90     35.64 o 
  -9  21  -4      282.11      185.34     47.52 o 
  -7  21  -4    13208.03    12717.02    534.63 o 
  -3  21  -4    11760.72    11773.70    506.11 o 
  -1  21  -4     1181.17     1373.40    104.55 o 
 -12  22  -4      228.87      332.66     54.65 o 
 -10  22  -4     1395.58     1739.32    116.43 o 
  -8  22  -4     1373.54     1237.96    102.17 o 
  -2  22  -4      835.61     1014.61     87.92 o 
   0  22  -4      132.51      156.82     49.90 o 
 -11  23  -4     1403.65     1508.84    104.55 o 
  -9  23  -4     3695.84     4198.61    209.10 o 
  -7  23  -4     1943.02     1991.19    130.69 o 
  -3  23  -4     1299.39     1135.79     97.42 o 
  -1  23  -4     2905.66     3264.79    178.21 o 
 -10  24  -4     1979.84     1998.32    121.18 o 
  -8  24  -4     1393.76     1675.17    114.05 o 
  -6  24  -4     3909.38     4160.59    211.48 o 
  -2  24  -4      548.89      696.20     80.79 o 
   0  24  -4     1761.56     1922.28    123.56 o 
 -11  25  -4       91.56      114.05     35.64 o 
  -9  25  -4     1364.89     1264.10     92.67 o 
  -7  25  -4     4506.92     4773.63    232.86 o 
  -5  25  -4      861.61     1028.86     90.29 o 
  -1  25  -4     2424.84     2302.46    140.19 o 
  -8  26  -4      376.25      370.68     52.27 o 
  -6  26  -4        9.20       -7.13     38.02 o 
   0  26  -4      146.32      125.93     42.77 o 
  -7  27  -4     1019.90     1164.30     83.16 o 
  -5  27  -4     3497.86     3599.83    185.34 o 
  -6  28  -4      584.58      648.68     59.40 o 
  -4  28  -4      595.36      608.29     66.53 o 
  -5  29  -4      736.28      698.58     59.40 o 
  -3  29  -4      185.97      261.37     42.77 o 
  -2  30  -4      882.61      757.98     61.78 o 
   0  30  -4      326.94      344.54     40.39 o 
   1  31  -4       88.66       40.39     23.76 o 
 -27   1  -3      305.50      253.54     36.83 o 
 -25   1  -3     2061.01     2070.58     62.36 o 
 -23   1  -3     1657.02     1658.58     69.04 o 
 -21   1  -3      494.73      411.35     52.27 o 
 -19   1  -3     1749.79     1678.75     99.80 o 
 -17   1  -3    10682.12    10494.36    337.71 o 
   9   1  -3    17846.03    18158.34    738.97 o 
  11   1  -3     8276.28     8226.14    356.42 o 
  13   1  -3       45.82       77.78     27.33 o 
  15   1  -3     4216.78     4494.58    153.73 o 
  17   1  -3      945.67      882.37     54.59 o 
  19   1  -3     4280.83     4045.27    148.69 o 
  21   1  -3     1449.51     1370.66     74.64 o 
 -26   2  -3     1036.51     1088.91     53.69 o 
 -24   2  -3     1460.80     1576.73     55.16 o 
 -22   2  -3      636.54      570.23     52.91 o 
 -20   2  -3     3527.11     3261.62    138.61 o 
 -18   2  -3      836.49      839.39     60.42 o 
 -16   2  -3     1963.34     1955.55    130.69 o 
   6   2  -3      751.63      957.58     52.27 o 
   8   2  -3     8194.31     8896.21    361.17 o 
  10   2  -3     9832.94     9982.10    422.95 o 
  12   2  -3    11286.16    12244.17    522.75 o 
  14   2  -3     3196.15     3911.80    136.09 o 
  16   2  -3     4582.04     4548.73    157.09 o 
  18   2  -3     1610.01     1405.14     72.47 o 
  20   2  -3     3966.79     3922.86    152.05 o 
 -27   3  -3     1485.74     1468.44     87.92 o 
 -25   3  -3      805.12      719.00     40.82 o 
 -23   3  -3      985.76      967.49     50.72 o 
 -21   3  -3     1556.84     1635.97     87.37 o 
 -19   3  -3     3048.49     2978.77    127.69 o 
 -17   3  -3     2474.20     2532.91    111.72 o 
   3   3  -3   233657.92   228388.31   8751.27 o 
   5   3  -3     7176.48     6584.24    268.50 o 
   7   3  -3     7792.25     6871.75    282.76 o 
   9   3  -3     1555.48     1195.19     71.28 o 
  11   3  -3    11705.38    11690.53    487.11 o 
  13   3  -3     6990.68     6733.94    313.65 o 
  15   3  -3     4104.26     3657.94    130.21 o 
  17   3  -3     1669.49     1362.50    129.50 o 
  19   3  -3      264.59      264.86     35.86 o 
  21   3  -3      840.08      809.56     57.05 o 
 -26   4  -3      962.09      938.57     76.04 o 
 -24   4  -3      599.90      607.93     39.74 o 
 -22   4  -3      721.53      680.80     44.49 o 
 -20   4  -3     4383.00     4477.13    170.53 o 
 -18   4  -3     2167.51     2138.06    101.64 o 
 -16   4  -3      759.82      746.10     80.79 o 
   2   4  -3    20712.20    19056.52    738.97 o 
   4   4  -3    27757.87    30502.31   1197.57 o 
   6   4  -3     1949.46     2483.05    109.30 o 
   8   4  -3    16282.73    16414.27    653.43 o 
  10   4  -3     3771.16     3649.73    173.46 o 
  12   4  -3     8042.06     8946.11    382.56 o 
  14   4  -3     4701.59     4730.86    223.36 o 
  16   4  -3     3013.65     3191.18    120.12 o 
  18   4  -3      797.56      802.89     54.59 o 
  20   4  -3     3475.67     3327.85    177.02 o 
 -27   5  -3      569.84      596.41     52.27 o 
 -25   5  -3      107.12      173.46     47.52 o 
 -23   5  -3     3093.20     3132.61    125.10 o 
 -21   5  -3     2254.49     2223.42    156.82 o 
 -19   5  -3      951.96      915.33     65.46 o 
 -17   5  -3        0.86       29.56     45.15 o 
   3   5  -3    33829.75    31992.14   1237.96 o 
   5   5  -3     4015.16     3566.56    147.32 o 
   7   5  -3    45874.28    47040.14   1867.63 o 
   9   5  -3      500.41      788.87     54.65 o 
  11   5  -3    51486.76    57889.52   2281.08 o 
  13   5  -3    12047.98    14320.90    608.29 o 
  15   5  -3     1329.11     1877.14    114.05 o 
  17   5  -3      896.02      842.37     54.59 o 
  19   5  -3      715.96      808.93     56.27 o 
  21   5  -3     4860.73     4662.20    172.21 o 
 -26   6  -3      105.71      123.56     40.39 o 
 -24   6  -3     1879.68     2024.46    133.06 o 
 -22   6  -3      471.85      393.38     57.03 o 
 -20   6  -3     3537.81     3723.39    197.22 o 
 -18   6  -3     1815.17     1663.22    124.35 o 
 -16   6  -3     2860.35     2831.79    117.58 o 
   4   6  -3     3292.46     2910.75    121.18 o 
   6   6  -3     4798.24     4740.37    194.84 o 
   8   6  -3     4145.03     4210.49    173.46 o 
  10   6  -3      711.40      841.15     61.78 o 
  12   6  -3     9156.18    10459.70    437.21 o 
  14   6  -3     7320.05     7943.38    365.92 o 
  16   6  -3     3872.17     3735.27    192.47 o 
  18   6  -3     1646.73     1665.91     81.48 o 
  20   6  -3     2340.91     2081.51     97.45 o 
 -27   7  -3      391.25      437.21     45.15 o 
 -25   7  -3     3713.78     3716.26    192.47 o 
 -23   7  -3     1365.82     1199.94    106.93 o 
 -21   7  -3     1978.24     2147.52    134.25 o 
 -19   7  -3     5043.85     5036.16    224.30 o 
 -17   7  -3      222.91      176.09     60.59 o 
 -15   7  -3      997.72      826.89     80.79 o 
   5   7  -3    15634.59    18167.85    719.97 o 
   7   7  -3    68693.14    71072.25   2832.34 o 
   9   7  -3    15587.94    16606.73    660.56 o 
  11   7  -3    39321.16    41480.00   1639.53 o 
  13   7  -3     3231.49     3747.15    185.34 o 
  15   7  -3    11505.22    12222.78    522.75 o 
  17   7  -3     4108.31     4009.79    147.01 o 
  19   7  -3      642.27      626.00     51.06 o 
 -26   8  -3     2764.72     3162.62    152.07 o 
 -24   8  -3     1026.34      988.47     87.92 o 
 -22   8  -3      864.09      760.36     87.92 o 
 -20   8  -3      531.77      559.68     55.45 o 
 -18   8  -3     1299.99     1300.44     79.60 o 
 -16   8  -3      948.15      822.00     61.31 o 
   4   8  -3    20513.15    22045.68    843.52 o 
   6   8  -3      626.46      598.78     42.77 o 
   8   8  -3    11893.40    12911.86    506.11 o 
  10   8  -3     2635.38     3181.63    147.32 o 
  12   8  -3     2828.79     3583.20    173.46 o 
  14   8  -3      178.59      287.51     45.15 o 
  16   8  -3     6219.94     6163.67    289.89 o 
  18   8  -3      884.00      973.32     62.17 o 
  20   8  -3     6228.72     6233.79    215.06 o 
 -27   9  -3      548.78      608.29     47.52 o 
 -25   9  -3     1013.80     1069.26     83.16 o 
 -23   9  -3     1644.15     1727.44    123.56 o 
 -21   9  -3     1923.39     1884.27    137.82 o 
 -19   9  -3     2479.03     2397.65    162.76 o 
 -17   9  -3     2517.90     2539.44    114.25 o 
 -15   9  -3      855.83      840.70     57.13 o 
   5   9  -3     9946.77    11795.08    456.22 o 
   7   9  -3    22531.13    25607.49    986.09 o 
   9   9  -3     6636.18     6714.93    287.51 o 
  11   9  -3     7019.77     7613.10    335.03 o 
  13   9  -3     6350.66     6669.78    297.02 o 
  15   9  -3       79.82      209.10     45.15 o 
  17   9  -3     1904.21     1870.01    121.18 o 
  19   9  -3     1619.97     1512.59     87.92 o 
 -26  10  -3      414.47      401.57     45.15 o 
 -24  10  -3      325.35      325.53     54.65 o 
 -20  10  -3      128.85      125.62     37.55 o 
 -18  10  -3     2311.81     2294.94    188.90 o 
 -16  10  -3     6595.23     6705.87    231.02 o 
 -14  10  -3     7706.04     8159.90    263.79 o 
   6  10  -3     5680.99     7152.13    287.51 o 
   8  10  -3    15303.20    16970.28    653.43 o 
  10  10  -3    20374.28    23167.21    886.29 o 
  12  10  -3       52.83      216.23     40.39 o 
  14  10  -3     1543.79     1725.07    109.30 o 
  16  10  -3     1630.06     1649.03    111.68 o 
  18  10  -3     5158.57     4742.26    310.08 o 
 -25  11  -3     3293.13     3445.38    171.08 o 
 -23  11  -3      823.83      838.77     80.79 o 
 -19  11  -3      109.37       55.92     36.09 o 
 -17  11  -3     1521.84     1476.54     82.28 o 
 -15  11  -3     1727.20     1739.32    125.93 o 
 -13  11  -3      774.30      910.06     80.79 o 
   7  11  -3     3332.84     3782.79    168.70 o 
   9  11  -3    14677.45    16257.44    651.06 o 
  11  11  -3     2475.19     3110.35    154.45 o 
  13  11  -3     2041.38     2138.51    121.18 o 
  15  11  -3      186.20      128.31     45.15 o 
  17  11  -3     5233.47     5208.46    259.00 o 
  19  11  -3    20449.53    21201.54    704.52 o 
 -26  12  -3     1066.54     1057.38     64.16 o 
 -24  12  -3      624.98      553.64     61.78 o 
 -22  12  -3     1111.87     1093.02     92.67 o 
 -20  12  -3     1796.21     2164.65    140.19 o 
 -18  12  -3      738.16      800.78     60.49 o 
 -16  12  -3      177.85      173.03     39.46 o 
 -14  12  -3     1904.32     1912.17     92.36 o 
   8  12  -3     2220.62     2608.98    130.69 o 
  10  12  -3     5810.75     6329.99    270.88 o 
  12  12  -3    16136.30    18552.78    724.72 o 
  14  12  -3      598.50      544.13     59.40 o 
  16  12  -3     3409.75     3507.16    192.47 o 
  18  12  -3     2765.69     2931.63    125.93 o 
 -25  13  -3        6.74      -26.14     26.14 o 
 -23  13  -3      961.92      936.19     76.04 o 
 -21  13  -3      561.27      658.19     68.91 o 
 -19  13  -3     1901.21     2043.47    137.82 o 
 -17  13  -3      273.20      336.62     52.27 o 
 -15  13  -3      403.62      407.05     48.64 o 
 -13  13  -3     2014.41     2016.31    130.69 o 
   9  13  -3     1035.07     1081.14     76.04 o 
  11  13  -3     3388.36     4284.15    199.59 o 
  13  13  -3     3509.89     3673.49    185.34 o 
  15  13  -3     1274.53     1256.97     97.42 o 
  17  13  -3     6363.80     6691.17    320.78 o 
 -24  14  -3      477.76      544.13     49.90 o 
 -22  14  -3       18.13       -9.50     30.89 o 
 -20  14  -3     1633.33     1765.46    121.18 o 
 -18  14  -3     2612.51     2608.98    159.20 o 
 -16  14  -3      257.34      318.40     59.40 o 
 -14  14  -3     4048.35     4423.38    165.49 o 
 -12  14  -3      383.31      352.47     33.71 o 
  10  14  -3     7239.04     7779.43    316.02 o 
  12  14  -3     3213.80     3469.14    173.46 o 
  14  14  -3      150.28      111.68     38.02 o 
  16  14  -3     1036.96     1104.90     92.67 o 
 -23  15  -3      453.04      456.22     47.52 o 
 -21  15  -3      129.92      129.50     28.56 o 
 -19  15  -3       51.46       61.78     45.15 o 
 -17  15  -3      757.31      824.52     85.54 o 
 -15  15  -3       16.62       83.16     45.15 o 
 -13  15  -3     4075.44     4115.45    223.36 o 
 -11  15  -3     2319.06     2730.17    152.07 o 
  13  15  -3      223.47      275.63     47.52 o 
  15  15  -3     1852.95     1872.39    121.18 o 
 -22  16  -3       64.61       61.78     30.89 o 
 -20  16  -3      560.78      657.87     74.85 o 
 -18  16  -3     2860.48     3203.02    180.59 o 
 -16  16  -3     1969.20     2038.71    137.82 o 
 -14  16  -3     3017.01     3233.91    190.09 o 
 -12  16  -3     3905.22     3675.86    204.35 o 
 -10  16  -3      834.74      755.61     78.41 o 
 -21  17  -3      760.33      798.38     64.16 o 
 -19  17  -3      979.15     1031.68     58.81 o 
 -17  17  -3     1440.48     1451.81    111.68 o 
 -15  17  -3      150.76      140.19     47.52 o 
 -13  17  -3     1162.05     1116.78    102.17 o 
 -11  17  -3     2382.91     2490.18    156.82 o 
  -9  17  -3     2555.97     2575.72    152.07 o 
 -20  18  -3      103.04      220.98     42.77 o 
 -18  18  -3      851.26      895.80     78.41 o 
 -16  18  -3     1488.11     1340.13    104.55 o 
 -14  18  -3      351.69      266.13     57.03 o 
 -12  18  -3     1544.38     1368.65    111.68 o 
 -10  18  -3      193.60       61.78     45.15 o 
  -6  18  -3     3402.63     3751.90    201.97 o 
 -19  19  -3      543.68      603.54     61.78 o 
 -17  19  -3      481.09      389.68     61.78 o 
 -15  19  -3     1746.91     1903.28    128.31 o 
 -13  19  -3      282.38      149.70     54.65 o 
 -11  19  -3     6534.30     6669.78    325.53 o 
  -9  19  -3     1250.78     1157.17    102.17 o 
  -7  19  -3     1610.00     1461.32    116.43 o 
  -3  19  -3     1362.24     1154.80     92.67 o 
   5  19  -3      921.74      945.70     78.41 o 
 -18  20  -3      139.69      218.60     42.77 o 
 -16  20  -3      476.56      408.69     64.16 o 
 -14  20  -3     2964.74     3181.63    182.96 o 
 -12  20  -3      317.57      358.79     61.78 o 
 -10  20  -3     5197.35     5206.09    268.50 o 
  -6  20  -3     2348.50     1965.05    135.44 o 
  -4  20  -3     4731.28     5099.16    249.49 o 
  -2  20  -3     2136.32     2100.49    130.69 o 
   0  20  -3     2026.52     1867.63    123.56 o 
   2  20  -3     2321.04     2364.24    142.57 o 
   4  20  -3     5743.11     5343.90    254.25 o 
 -17  21  -3      803.90      874.41     76.04 o 
 -15  21  -3      514.50      539.38     68.91 o 
 -13  21  -3     1063.02     1114.40     95.04 o 
 -11  21  -3     6679.51     7014.32    349.29 o 
  -9  21  -3     1464.24     1458.94    116.43 o 
  -5  21  -3      910.38      917.18     92.67 o 
  -3  21  -3      355.66      479.98     66.53 o 
  -1  21  -3     3915.72     4281.78    213.85 o 
   1  21  -3     1021.88      873.10     67.72 o 
   3  21  -3     1383.33     1366.92    104.55 o 
   5  21  -3     1551.91     1649.03    111.68 o 
   7  21  -3      292.72      194.84     45.15 o 
 -16  22  -3      426.01      458.59     61.78 o 
 -14  22  -3      639.69      634.43     68.91 o 
 -12  22  -3     1955.35     2207.42    137.82 o 
 -10  22  -3     2095.25     2254.94    144.94 o 
  -8  22  -3     2012.36     1858.13    130.69 o 
  -4  22  -3      168.35      251.87     57.03 o 
  -2  22  -3      807.96      836.40     80.79 o 
   0  22  -3     7230.93     7567.96    342.16 o 
   2  22  -3     3234.11     3241.03    178.21 o 
   4  22  -3     2754.55     3036.69    168.70 o 
   6  22  -3      896.89      924.31     83.16 o 
   8  22  -3    10345.24    10134.17    430.08 o 
 -15  23  -3     2061.56     2033.96    123.56 o 
 -13  23  -3     4113.64     4343.56    211.48 o 
 -11  23  -3     2509.14     2454.54    149.70 o 
  -9  23  -3      593.50      537.00     76.04 o 
  -5  23  -3     3742.42     3407.36    194.84 o 
  -3  23  -3     5688.72     5797.74    282.76 o 
  -1  23  -3     1866.26     2074.36    135.44 o 
   1  23  -3      123.28      140.19     52.27 o 
   3  23  -3     4893.62     5398.55    254.25 o 
   5  23  -3      538.67      641.55     68.91 o 
   7  23  -3      794.60      976.59     83.16 o 
 -16  24  -3     1357.28     1515.97     87.92 o 
 -14  24  -3     1655.85     1770.21    106.93 o 
 -12  24  -3     2657.95     2744.42    154.45 o 
 -10  24  -3     1148.12     1176.18     95.04 o 
  -8  24  -3      634.07      584.53     73.66 o 
  -4  24  -3      344.38      349.29     66.53 o 
  -2  24  -3      357.40      368.30     64.16 o 
   0  24  -3    15514.97    14998.10    617.79 o 
   2  24  -3     7506.04     7461.03    344.54 o 
   4  24  -3     5725.96     6520.08    294.64 o 
   6  24  -3     2597.65     2554.33    152.07 o 
   8  24  -3     1904.30     1858.13    118.81 o 
 -15  25  -3      337.65      344.54     40.39 o 
 -13  25  -3      228.62      280.38     45.15 o 
 -11  25  -3      329.63      318.40     54.65 o 
  -9  25  -3      156.86      163.95     52.27 o 
  -7  25  -3      361.91      299.39     54.65 o 
  -3  25  -3      764.14      708.09     80.79 o 
  -1  25  -3     1253.61     1340.13    104.55 o 
   1  25  -3      557.07      487.11     68.91 o 
   3  25  -3      266.82      239.99     47.52 o 
   5  25  -3      342.20      456.22     64.16 o 
   7  25  -3       93.07      259.00     49.90 o 
 -12  26  -3     1004.29     1173.81     80.79 o 
 -10  26  -3      689.65      803.13     71.28 o 
  -8  26  -3      516.36      468.10     61.78 o 
  -6  26  -3      359.65      342.16     59.40 o 
  -2  26  -3      277.44      301.77     59.40 o 
   0  26  -3       64.18      104.55     52.27 o 
   2  26  -3      854.55      986.09     83.16 o 
   4  26  -3      750.19      826.89     76.04 o 
   6  26  -3      535.88      572.65     64.16 o 
 -11  27  -3      336.56      320.78     45.15 o 
  -9  27  -3       73.18      118.81     40.39 o 
  -7  27  -3      150.27      144.94     45.15 o 
  -5  27  -3      167.79      182.96     49.90 o 
  -1  27  -3      399.53      501.36     64.16 o 
   1  27  -3      425.55      444.34     61.78 o 
   3  27  -3       41.15       90.29     40.39 o 
   5  27  -3     1224.86     1290.24     92.67 o 
 -10  28  -3      180.40      206.72     38.02 o 
  -8  28  -3      373.10      228.11     42.77 o 
  -6  28  -3     1409.95     1432.80     99.80 o 
  -4  28  -3      290.19      228.11     49.90 o 
   0  28  -3     1212.13     1159.55     87.92 o 
   2  28  -3     1871.67     2007.82    118.81 o 
   4  28  -3      987.31     1047.87     80.79 o 
  -9  29  -3      124.92      142.57     30.89 o 
  -7  29  -3      460.04      418.20     49.90 o 
  -5  29  -3      424.03      354.04     49.90 o 
  -3  29  -3     1405.39     1294.99     92.67 o 
  -6  30  -3      256.82      266.13     38.02 o 
  -4  30  -3       18.56        4.75     30.89 o 
  -2  30  -3      100.16      133.06     38.02 o 
  -3  31  -3      525.21      468.10     45.15 o 
  -1  31  -3      148.47      133.06     33.27 o 
   2  32  -3      386.44      327.91     35.64 o 
 -28   0  -2     2666.69     2314.35    114.05 o 
 -26   0  -2      275.49      218.60     45.15 o 
 -24   0  -2     2038.52     2311.38    103.32 o 
 -22   0  -2     2563.89     2335.73    152.07 o 
 -20   0  -2     1069.96     1131.04    102.17 o 
 -18   0  -2      699.93      698.58     78.41 o 
  10   0  -2     8706.19     8870.07    382.56 o 
  12   0  -2    26849.24    31041.69   1237.96 o 
  14   0  -2    59176.55    65350.54   2578.09 o 
  16   0  -2     4495.12     4044.16    201.97 o 
  18   0  -2     3446.76     3431.12    185.34 o 
  20   0  -2       15.69        0.00     33.27 o 
 -27   1  -2      696.86      671.70     41.90 o 
 -25   1  -2     1813.57     1822.23     59.97 o 
 -23   1  -2      147.56      192.74     31.88 o 
 -21   1  -2      528.67      458.54     52.91 o 
 -19   1  -2     1670.89     1697.84     87.37 o 
 -17   1  -2     1605.18     1660.96     83.16 o 
   7   1  -2     9637.99     8418.61    349.29 o 
   9   1  -2    17300.02    16554.46    665.31 o 
  11   1  -2      326.20      355.23     30.24 o 
  13   1  -2     3634.20     3728.31    128.53 o 
  15   1  -2      126.17       73.66     23.52 o 
  17   1  -2      560.34      673.89     47.86 o 
  19   1  -2      366.79      263.94     36.96 o 
  21   1  -2      248.49      334.22     39.46 o 
 -28   2  -2       90.91      118.81     30.89 o 
 -26   2  -2       33.75       64.16     28.51 o 
 -24   2  -2      682.19      630.79     37.00 o 
 -22   2  -2     1665.26     1658.71    142.57 o 
 -20   2  -2     3670.27     3520.25    171.08 o 
 -18   2  -2     1655.90     1704.88     88.20 o 
   2   2  -2      867.02      957.58     40.39 o 
   4   2  -2     4575.82     4517.01    190.09 o 
   6   2  -2     9907.96     9278.77    377.80 o 
   8   2  -2    94913.64    93077.54   3630.72 o 
  10   2  -2    45452.12    47774.36   1934.17 o 
  12   2  -2    10141.45    10182.40    314.19 o 
  14   2  -2      292.98      382.11     35.16 o 
  16   2  -2     2289.69     2669.60    104.17 o 
  18   2  -2     2981.30     2833.55    114.25 o 
  20   2  -2     1767.10     1681.75     84.84 o 
 -27   3  -2      201.84      182.96     38.02 o 
 -25   3  -2      651.04      698.23     35.75 o 
 -23   3  -2      473.41      466.76     40.57 o 
 -21   3  -2     1249.29     1275.03     76.43 o 
 -19   3  -2     3631.32     3596.95    145.33 o 
 -17   3  -2     3110.76     3170.61    104.71 o 
   3   3  -2   103782.27    97953.34   3839.82 o 
   5   3  -2    35175.92    33852.64   1347.26 o 
   7   3  -2      937.98      964.71     54.65 o 
   9   3  -2       88.85       78.41     26.14 o 
  11   3  -2     2342.60     2775.31    137.82 o 
  13   3  -2     1095.18     1107.69     55.45 o 
  15   3  -2       13.70       85.70     25.04 o 
  17   3  -2     6543.33     5961.32    199.94 o 
  19   3  -2     2281.58     2374.52    100.81 o 
  21   3  -2     2898.31     2907.82    120.94 o 
 -28   4  -2      279.29      282.76     40.39 o 
 -26   4  -2      649.42      570.27     64.16 o 
 -24   4  -2     3436.82     3530.17    150.48 o 
 -22   4  -2     3011.86     3103.34    104.19 o 
 -20   4  -2      187.25      183.05     41.60 o 
 -18   4  -2      459.01      413.56     37.89 o 
   2   4  -2    17243.08    16678.02    648.68 o 
   4   4  -2    29853.29    28898.42   1112.03 o 
   6   4  -2     3470.01     3416.87    152.07 o 
   8   4  -2    19449.92    20394.27    826.89 o 
  10   4  -2    14803.37    14244.87    579.77 o 
  12   4  -2     9195.74     9882.30    441.96 o 
  14   4  -2     1571.09     1755.42     76.43 o 
  16   4  -2     9967.22    10426.79    320.91 o 
  18   4  -2      747.99      771.71     52.09 o 
  20   4  -2     1720.70     1676.25     85.64 o 
 -27   5  -2      679.88      864.91     71.28 o 
 -25   5  -2       91.60       95.04     49.90 o 
 -23   5  -2      581.98      548.52     51.76 o 
 -21   5  -2     3687.16     3721.34    319.59 o 
 -19   5  -2      445.96      495.03     42.39 o 
 -17   5  -2       53.03       17.75     84.27 o 
   3   5  -2    23546.22    23716.10    924.31 o 
   5   5  -2     3719.36     3713.88    159.20 o 
   7   5  -2     5897.50     6042.48    249.49 o 
   9   5  -2     4104.04     4699.97    201.97 o 
  11   5  -2    12362.18    13667.47    551.26 o 
  13   5  -2     1599.90     1884.27    114.05 o 
  15   5  -2     6632.51     6374.81    208.34 o 
  17   5  -2      269.06      243.89     32.73 o 
  19   5  -2     2992.95     3145.91    128.53 o 
  21   5  -2      733.21      743.73     76.04 o 
 -28   6  -2       81.93       97.42     28.51 o 
 -26   6  -2     1012.50     1064.50     87.92 o 
 -24   6  -2     1880.25     1950.80    133.06 o 
 -22   6  -2      140.88       80.79     52.27 o 
 -20   6  -2     6421.91     6520.22    371.35 o 
 -18   6  -2      534.96      454.74     39.64 o 
 -16   6  -2     3061.57     3274.30    180.59 o 
   4   6  -2    20395.53    20729.31    791.25 o 
   6   6  -2     5301.62     5099.16    204.35 o 
   8   6  -2    18494.80    18614.56    734.22 o 
  10   6  -2     9670.79    11058.48    456.22 o 
  12   6  -2    18238.69    18486.25    776.99 o 
  14   6  -2     4447.63     4863.93    235.24 o 
  16   6  -2      714.32      718.90     49.54 o 
  18   6  -2     1602.10     1504.44     84.35 o 
  20   6  -2     9120.40     8724.12    280.59 o 
 -27   7  -2      560.89      522.75     54.65 o 
 -25   7  -2       53.11       73.66     42.77 o 
 -23   7  -2      538.77      453.84     73.66 o 
 -21   7  -2       63.11      -28.72     40.39 o 
 -19   7  -2     9654.98     9045.65    304.14 o 
 -17   7  -2      314.53      308.89     51.09 o 
   1   7  -2     6446.66     7194.90    278.01 o 
   3   7  -2    13021.83    11740.43    453.84 o 
   5   7  -2    19564.31    19852.52    779.37 o 
   7   7  -2    14271.76    15801.23    620.17 o 
   9   7  -2     1464.60     1744.08     92.67 o 
  11   7  -2    10268.75    10875.52    451.46 o 
  13   7  -2     7749.75     8767.90    384.93 o 
  15   7  -2     1729.82     1910.40    118.81 o 
  17   7  -2      275.12      302.59     37.78 o 
  19   7  -2     3207.40     3041.87    124.30 o 
 -28   8  -2      123.55      114.05     28.51 o 
 -26   8  -2      716.84      826.89     71.28 o 
 -24   8  -2     1344.24     1178.56     99.80 o 
 -22   8  -2      693.13      615.42     80.79 o 
 -20   8  -2     1669.55     1512.06     87.37 o 
 -18   8  -2      666.94      692.44     60.49 o 
 -16   8  -2     1811.10     1939.66     97.42 o 
   4   8  -2     7542.73     7779.43    306.52 o 
   6   8  -2     5872.43     7040.46    282.76 o 
   8   8  -2    15851.74    17400.36    684.32 o 
  10   8  -2    18178.77    18761.88    755.61 o 
  12   8  -2      323.62      377.80     47.52 o 
  14   8  -2     2191.70     2307.22    135.44 o 
  16   8  -2     3153.75     3247.53    229.30 o 
  18   8  -2       19.42       19.01     30.24 o 
  20   8  -2     6738.12     6872.44    228.49 o 
 -27   9  -2     2327.88     2599.48    125.93 o 
 -25   9  -2     2504.46     2530.57    144.94 o 
 -23   9  -2      374.99      477.60     68.91 o 
 -21   9  -2     1495.76     1334.37     79.79 o 
 -19   9  -2     1737.92     1642.71     90.68 o 
 -17   9  -2      536.57      472.02     71.28 o 
 -15   9  -2     4935.76     5253.61    261.37 o 
   1   9  -2    15998.64    17421.74    677.20 o 
   5   9  -2     1400.45     1456.56     76.04 o 
   7   9  -2    21705.49    23526.01    933.82 o 
   9   9  -2     5455.04     5598.15    239.99 o 
  11   9  -2     6011.09     6479.69    282.76 o 
  13   9  -2     1890.73     2129.01    123.56 o 
  15   9  -2     1747.76     1684.67    111.68 o 
  17   9  -2     1919.87     1707.79    128.31 o 
  19   9  -2      333.11      353.74     41.90 o 
 -26  10  -2     2779.70     3107.97    156.82 o 
 -24  10  -2      839.67      826.89     80.79 o 
 -22  10  -2     1318.42     1273.60    106.93 o 
 -20  10  -2     3170.98     2905.63    126.01 o 
 -18  10  -2    10165.52    10328.54    535.82 o 
 -16  10  -2     3854.13     3740.96    146.18 o 
   2  10  -2     4959.06     6531.97    249.49 o 
   6  10  -2    11925.60    14494.36    560.77 o 
   8  10  -2    27028.11    29081.39   1095.39 o 
  10  10  -2    32326.86    36285.80   1435.18 o 
  12  10  -2     8832.53     9316.78    406.32 o 
  14  10  -2    17992.84    17690.24    757.98 o 
  16  10  -2     1598.42     1534.98    109.30 o 
  18  10  -2     8016.93     7627.37    269.69 o 
 -27  11  -2      399.85      375.43     40.39 o 
 -25  11  -2      561.48      622.54     64.16 o 
 -23  11  -2     1755.34     1865.26    125.93 o 
 -21  11  -2      392.34      413.45     71.28 o 
 -19  11  -2     3440.51     2874.10    127.66 o 
 -17  11  -2      237.08      188.81     41.90 o 
 -15  11  -2     5833.20     6012.60    211.48 o 
   7  11  -2     4855.86     5450.83    247.12 o 
   9  11  -2    17762.54    20501.20    800.75 o 
  11  11  -2      188.49      204.35     40.39 o 
  13  11  -2      720.63      850.65     76.04 o 
  15  11  -2     5807.77     6013.97    292.26 o 
  17  11  -2      211.00      191.99     31.92 o 
 -26  12  -2      433.36      498.99     47.52 o 
 -24  12  -2        4.77       30.89     38.02 o 
 -22  12  -2     1213.48     1247.45     71.39 o 
 -20  12  -2     2493.04     2357.12    152.07 o 
 -18  12  -2     3843.93     3721.43    162.76 o 
 -16  12  -2     3650.04     3727.60    147.01 o 
 -14  12  -2     5724.33     6072.36    206.66 o 
 -12  12  -2     9519.40    10450.19    446.71 o 
   4  12  -2     2471.09     2972.53    128.31 o 
   8  12  -2      408.76      449.09     47.52 o 
  10  12  -2     5194.81     5555.38    251.87 o 
  12  12  -2    12836.94    14879.29    641.55 o 
  14  12  -2     1764.85     2033.96    128.31 o 
  16  12  -2      863.24      710.46     76.04 o 
  18  12  -2     5224.14     5314.82    186.48 o 
 -25  13  -2      753.88      724.72     61.78 o 
 -23  13  -2      189.22      228.11     49.90 o 
 -21  13  -2      848.04      797.29     65.34 o 
 -19  13  -2     2155.52     2076.73    142.57 o 
 -17  13  -2     4158.19     4331.67    235.24 o 
 -15  13  -2      171.35      182.89     41.14 o 
 -13  13  -2     1882.36     1898.50    102.50 o 
   9  13  -2     2742.86     2998.67    152.07 o 
  11  13  -2       62.22       64.16     38.02 o 
  13  13  -2     1738.11     1480.33    102.17 o 
  15  13  -2      225.17      173.46     47.52 o 
  17  13  -2    13437.14    13448.24    410.78 o 
  29  13  -2      244.86      304.14     30.89 o 
 -24  14  -2      177.28      187.71     40.39 o 
 -22  14  -2      365.57      449.97     43.59 o 
 -20  14  -2      264.18      293.09     38.53 o 
 -18  14  -2     1716.58     1855.75    135.44 o 
 -16  14  -2      137.08       95.04     45.15 o 
 -14  14  -2      594.07      608.29     76.04 o 
 -12  14  -2     3550.53     3894.47    204.35 o 
  10  14  -2     4847.30     4861.55    230.48 o 
  12  14  -2     3507.36     3782.79    190.09 o 
  14  14  -2      203.21      161.58     49.90 o 
  16  14  -2      858.76      824.52     80.79 o 
 -25  15  -2      421.76      384.93     38.02 o 
 -23  15  -2     1696.30     1884.27    114.05 o 
 -21  15  -2      450.46      516.51     46.95 o 
 -19  15  -2     1909.41     1976.41     94.04 o 
 -17  15  -2     8214.82     8204.76    387.31 o 
 -15  15  -2     2163.28     2188.41    149.70 o 
 -13  15  -2      739.65      725.50     55.37 o 
 -11  15  -2      821.89      760.36     78.41 o 
   7  15  -2    10541.32    12127.74    477.60 o 
  13  15  -2       19.95       30.89     35.64 o 
  15  15  -2     3659.72     3500.03    190.09 o 
 -24  16  -2       72.15       76.04     23.76 o 
 -22  16  -2      654.28      728.84     48.64 o 
 -20  16  -2      433.33      460.88     44.99 o 
 -18  16  -2       72.04      129.16     39.21 o 
 -16  16  -2      934.95      891.05     92.67 o 
 -14  16  -2     7168.50     7007.19    339.79 o 
 -12  16  -2      752.90      549.84     53.46 o 
 -10  16  -2     5274.69     4632.38    375.43 o 
   6  16  -2      820.51      767.49     64.16 o 
 -23  17  -2      235.44      144.94     28.51 o 
 -21  17  -2      298.14      330.67     35.40 o 
 -19  17  -2      299.56      371.10     39.46 o 
 -17  17  -2     3882.50     4162.74    229.30 o 
 -15  17  -2     3494.84     3162.62    190.09 o 
 -13  17  -2     8635.77     8696.61    406.32 o 
 -11  17  -2    11600.65    11940.02    513.24 o 
  -9  17  -2     1242.56      981.34     90.29 o 
   5  17  -2     1185.15     1273.60     83.16 o 
 -20  18  -2        3.24      -23.76     38.02 o 
 -18  18  -2      589.69      401.57     66.53 o 
 -16  18  -2     1446.87     1618.14    123.56 o 
 -14  18  -2     6636.81     6420.29    318.40 o 
 -12  18  -2     3018.64     3210.14    190.09 o 
 -10  18  -2      192.87      192.80     36.09 o 
  -8  18  -2     5340.07     4747.50    242.36 o 
   4  18  -2     1199.85     1112.03     83.16 o 
 -21  19  -2      390.79      413.45     49.90 o 
 -19  19  -2      137.69      192.47     49.90 o 
 -17  19  -2     1859.18     1746.45    121.18 o 
 -15  19  -2      433.17      479.98     73.66 o 
 -13  19  -2     6036.95     5911.80    299.39 o 
 -11  19  -2    10076.27    10416.93    475.22 o 
  -7  19  -2     1025.17      975.52     63.78 o 
  -5  19  -2     1541.75     1573.57    142.57 o 
  -3  19  -2     2681.05     2573.34    161.58 o 
   1  19  -2      513.39      544.13     64.16 o 
   3  19  -2     1944.47     1924.66    121.18 o 
   5  19  -2     3869.17     4847.29    225.73 o 
   9  19  -2     1017.78      898.17     83.16 o 
  11  19  -2    20557.89    22121.71    864.91 o 
 -20  20  -2      252.50      313.65     47.52 o 
 -18  20  -2      676.78      622.54     71.28 o 
 -16  20  -2       90.20       76.04     47.52 o 
 -14  20  -2      702.84      601.16     78.41 o 
 -12  20  -2      689.74      603.54     80.79 o 
 -10  20  -2      460.89      513.24     76.04 o 
  -6  20  -2     5695.78     5267.87    254.25 o 
  -4  20  -2     6043.53     5369.99    189.84 o 
  -2  20  -2     8721.45     8534.86    331.47 o 
   0  20  -2     1469.06     1530.81     79.60 o 
   2  20  -2     4414.50     4497.72    228.11 o 
   4  20  -2     3555.71     3546.23    132.70 o 
   6  20  -2     5070.26     5092.03    239.99 o 
   8  20  -2     2885.38     3039.06    166.33 o 
  10  20  -2       25.50       90.29     45.15 o 
  12  20  -2      217.03      256.62     54.65 o 
  14  20  -2      113.23      123.56     54.65 o 
  16  20  -2        2.38       30.89     47.52 o 
  18  20  -2        3.88      -52.27     52.27 o 
 -19  21  -2      174.52      109.30     38.02 o 
 -17  21  -2     1920.76     1910.40    123.56 o 
 -15  21  -2     2970.74     2989.16    175.83 o 
 -13  21  -2     3359.06     3374.10    194.84 o 
 -11  21  -2     1527.02     1468.44    114.05 o 
  -9  21  -2      547.69      487.11     76.04 o 
  -7  21  -2    14050.20    11921.01    525.12 o 
  -5  21  -2      698.04      698.58     83.16 o 
  -3  21  -2      997.84      889.65     79.60 o 
  -1  21  -2     4182.84     3726.09    147.01 o 
   1  21  -2     3195.82     3404.48    132.70 o 
   3  21  -2     3722.71     3961.00    194.84 o 
   5  21  -2       84.67      156.82     47.52 o 
   7  21  -2     6490.72     5769.23    268.50 o 
   9  21  -2     1751.31     1912.78    125.93 o 
  11  21  -2     1454.87     1572.99    111.68 o 
  13  21  -2     2929.16     2758.68    156.82 o 
  15  21  -2     3211.72     3383.60    175.83 o 
  17  21  -2     1055.05     1016.98     87.92 o 
 -20  22  -2       42.16       14.26     16.63 o 
 -18  22  -2      397.10      380.18     52.27 o 
 -16  22  -2      276.99      320.78     61.78 o 
 -14  22  -2      333.36      325.53     66.53 o 
 -12  22  -2      545.59      441.96     71.28 o 
 -10  22  -2      121.37      109.30     52.27 o 
  -6  22  -2     4457.85     4248.51    228.11 o 
  -4  22  -2    28411.19    25236.81   1035.99 o 
  -2  22  -2     8363.15     8829.68    396.81 o 
   0  22  -2      309.07      306.52     61.78 o 
   2  22  -2     3994.13     4399.74    207.91 o 
   4  22  -2    33113.44    32312.92   1273.60 o 
   6  22  -2     7413.61     7636.86    344.54 o 
   8  22  -2      536.24      681.95     76.04 o 
  10  22  -2      351.09      468.10     71.28 o 
  12  22  -2     1269.63     1525.47    106.93 o 
  14  22  -2      327.23      349.29     57.03 o 
  16  22  -2      350.59      301.77     52.27 o 
 -19  23  -2      265.46      323.15     33.27 o 
 -17  23  -2      188.91      247.12     45.15 o 
 -15  23  -2      558.20      603.54     68.91 o 
 -13  23  -2     1567.58     1527.85    111.68 o 
 -11  23  -2        5.51       49.90     49.90 o 
  -9  23  -2      268.67      311.27     61.78 o 
  -5  23  -2     2062.60     1915.16    137.82 o 
  -3  23  -2     4342.42     3785.17    211.48 o 
  -1  23  -2     2261.34     2252.57    144.94 o 
   1  23  -2      940.92      900.55     95.04 o 
   3  23  -2      651.63      627.30     78.41 o 
   5  23  -2      850.05      917.18     87.92 o 
   7  23  -2     1130.47     1069.26     95.04 o 
   9  23  -2     1456.06     1665.66    116.43 o 
  11  23  -2      596.76      558.39     68.91 o 
  13  23  -2      903.17      891.05     80.79 o 
  15  23  -2      606.28      738.97     68.91 o 
  21  23  -2      243.74      316.02     30.89 o 
 -18  24  -2       28.39       -2.38     21.39 o 
 -16  24  -2      205.09      220.98     45.15 o 
 -14  24  -2      783.57      722.34     73.66 o 
 -12  24  -2     1023.92      893.42     85.54 o 
 -10  24  -2      401.66      403.94     61.78 o 
  -8  24  -2      580.98      491.86     73.66 o 
  -6  24  -2      406.01      254.25     59.40 o 
  -4  24  -2     2735.75     2620.86    163.95 o 
  -2  24  -2     9695.61     9673.20    430.08 o 
   0  24  -2    33536.16    32700.22   1299.74 o 
   2  24  -2     7332.94     7522.81    346.91 o 
   4  24  -2     1875.60     1805.85    123.56 o 
   6  24  -2      191.52      201.97     54.65 o 
   8  24  -2      311.98      280.38     57.03 o 
  10  24  -2      706.68      755.61     80.79 o 
  12  24  -2      174.56      166.33     42.77 o 
  14  24  -2      561.06      534.63     61.78 o 
 -17  25  -2      123.54      137.82     26.14 o 
 -15  25  -2      309.30      318.40     47.52 o 
 -13  25  -2     2287.27     2281.08    135.44 o 
 -11  25  -2     1121.90     1028.86     92.67 o 
  -9  25  -2      388.54      337.41     59.40 o 
  -5  25  -2     2271.25     2254.94    142.57 o 
  -3  25  -2      243.78      294.64     61.78 o 
  -1  25  -2     1644.22     1758.33    125.93 o 
   1  25  -2      983.68      796.00     87.92 o 
   3  25  -2      145.06       57.03     47.52 o 
   5  25  -2     1783.35     1934.17    128.31 o 
   7  25  -2     2148.73     2197.92    135.44 o 
   9  25  -2      676.08      717.59     73.66 o 
  11  25  -2     2869.70     2832.34    152.07 o 
  13  25  -2     6124.82     6218.32    278.01 o 
 -14  26  -2       35.88       92.67     33.27 o 
 -12  26  -2      571.56      582.15     68.91 o 
 -10  26  -2     1103.17     1318.75     99.80 o 
  -8  26  -2      288.02      251.87     52.27 o 
  -4  26  -2     2156.79     2214.55    142.57 o 
  -2  26  -2      434.87      356.42     64.16 o 
   0  26  -2     2129.80     1919.91    130.69 o 
   2  26  -2      158.30      168.70     52.27 o 
   4  26  -2     2753.98     2746.80    156.82 o 
   6  26  -2       76.33       95.04     42.77 o 
   8  26  -2      284.28      354.04     57.03 o 
  10  26  -2      220.17      256.62     52.27 o 
  12  26  -2      282.93      228.11     45.15 o 
 -13  27  -2      442.87      446.71     49.90 o 
 -11  27  -2       19.64       -9.50     33.27 o 
  -9  27  -2     1475.02     1480.33    104.55 o 
  -7  27  -2      864.92      845.90     83.16 o 
  -3  27  -2      198.72      152.07     52.27 o 
  -1  27  -2      268.81      308.90     59.40 o 
   1  27  -2      435.15      456.22     66.53 o 
   3  27  -2     1161.04     1230.83     95.04 o 
   5  27  -2     2135.34     2133.76    135.44 o 
   7  27  -2     2842.30     3053.32    163.95 o 
   9  27  -2      826.75      788.87     71.28 o 
  11  27  -2       24.75       83.16     30.89 o 
 -12  28  -2      186.89      185.34     35.64 o 
 -10  28  -2     1173.60     1264.10     87.92 o 
  -8  28  -2      149.55      197.22     45.15 o 
  -6  28  -2       74.40      190.09     47.52 o 
  -2  28  -2      345.88      325.53     57.03 o 
   0  28  -2     1042.34      940.95     85.54 o 
   2  28  -2       31.32        0.00     42.77 o 
   4  28  -2      564.40      506.11     61.78 o 
   6  28  -2       44.59       59.40     40.39 o 
   8  28  -2      709.39      670.07     64.16 o 
 -11  29  -2      184.27      220.98     33.27 o 
  -9  29  -2      730.84      815.01     66.53 o 
  -7  29  -2     1792.67     2067.23    121.18 o 
  -5  29  -2      202.87      199.59     45.15 o 
  -1  29  -2      393.09      389.68     54.65 o 
   1  29  -2       59.09      -21.39     38.02 o 
   3  29  -2      686.40      738.97     68.91 o 
   5  29  -2      153.31      218.60     45.15 o 
   7  29  -2     1119.81     1342.51     87.92 o 
  -8  30  -2      724.68      755.61     57.03 o 
  -6  30  -2      495.89      422.95     49.90 o 
  -4  30  -2      485.72      570.27     61.78 o 
   2  30  -2      250.99      332.66     49.90 o 
   4  30  -2      231.84      197.22     38.02 o 
  -7  31  -2     1384.97     1534.98     83.16 o 
  -5  31  -2      117.10      133.06     33.27 o 
  -3  31  -2      209.07      161.58     35.64 o 
  -2  32  -2      960.45      902.93     61.78 o 
   0  32  -2       79.99      118.81     28.51 o 
 -29   1  -1       95.02       28.51     21.39 o 
 -27   1  -1      135.15      130.59     27.68 o 
 -25   1  -1     1293.68     1470.54     54.03 o 
 -23   1  -1     3203.42     3119.69     91.77 o 
 -21   1  -1     2066.93     2078.50    101.64 o 
 -19   1  -1    16956.38    16431.61    500.69 o 
   3   1  -1     4052.68     4379.20    180.59 o 
   5   1  -1     7463.87     7382.62    306.52 o 
   7   1  -1      140.73      171.08     28.51 o 
   9   1  -1     4003.96     4224.50    139.45 o 
  11   1  -1     2870.67     3006.11    107.53 o 
  13   1  -1     1581.95     1353.66     62.17 o 
  15   1  -1     9481.76     9479.63    292.35 o 
  17   1  -1    32824.75    31623.51    904.77 o 
  19   1  -1     4982.00     4882.94    173.06 o 
  21   1  -1     2319.62     2392.51    105.85 o 
 -28   2  -1      121.28       42.77     30.89 o 
 -26   2  -1       53.62       71.88     26.26 o 
 -24   2  -1      819.45      892.04     43.65 o 
 -22   2  -1     3693.43     3996.55    125.75 o 
 -20   2  -1     3827.26     3898.46    165.14 o 
 -18   2  -1     2943.92     2766.83    101.13 o 
   2   2  -1      286.69      239.99     14.26 o 
   4   2  -1    66501.07    65766.37   2578.09 o 
   6   2  -1    15956.31    14164.08    570.27 o 
   8   2  -1    61892.24    57725.57   2323.85 o 
  10   2  -1    21722.95    22330.82    936.19 o 
  12   2  -1    17437.09    18366.41    528.41 o 
  14   2  -1     4671.68     5296.40    174.74 o 
  16   2  -1      889.25      937.17     54.59 o 
  18   2  -1      205.23      205.69     31.40 o 
  20   2  -1     3460.51     3423.94    135.25 o 
 -29   3  -1     1355.53     1202.32     73.66 o 
 -27   3  -1     2722.76     2801.45    154.45 o 
 -25   3  -1     2949.97     3060.05    138.43 o 
 -23   3  -1     1864.46     1685.64    124.75 o 
 -21   3  -1      405.25      341.47     44.53 o 
 -19   3  -1      779.76      723.47     46.09 o 
 -11   3  -1     1217.03     1442.31     71.28 o 
   1   3  -1     2275.20     2483.05    104.55 o 
   3   3  -1    37705.53    36922.59   1480.33 o 
   5   3  -1     1487.82     1271.23     61.78 o 
   7   3  -1     1236.22     1309.24     68.91 o 
   9   3  -1     1221.90     1501.71     80.79 o 
  11   3  -1     9431.26     9504.50    422.95 o 
  13   3  -1     4602.89     3855.88    132.73 o 
  15   3  -1     5582.75     5796.82    190.69 o 
  17   3  -1     4661.38     4468.88    158.77 o 
  19   3  -1     1206.05     1121.55     65.53 o 
 -28   4  -1      971.48     1233.21     83.16 o 
 -26   4  -1       74.90      102.17     42.77 o 
 -24   4  -1      248.58      258.08     27.60 o 
 -22   4  -1     2390.16     2129.54    118.61 o 
 -20   4  -1     3550.58     3512.44    186.06 o 
 -18   4  -1      815.05      896.42     48.46 o 
   0   4  -1    30616.63    31089.21   1202.32 o 
   2   4  -1     7132.71     7663.00    299.39 o 
   4   4  -1    36730.67    37739.99   1504.09 o 
   6   4  -1     2559.97     2906.00    133.06 o 
   8   4  -1    45420.23    47344.27   1853.38 o 
  10   4  -1     7844.19     7230.55    313.65 o 
  12   4  -1     1424.51     1359.14     92.67 o 
  14   4  -1      598.43      477.28     39.21 o 
  16   4  -1      748.56      715.08     47.86 o 
  18   4  -1      803.55      794.00     54.59 o 
  20   4  -1     3955.05     4039.39    152.90 o 
 -29   5  -1      955.72      926.69     61.78 o 
 -27   5  -1     1808.35     1779.72    114.05 o 
 -25   5  -1       85.42      163.95     52.27 o 
 -23   5  -1      902.93      670.07     85.54 o 
 -21   5  -1     8159.52     7656.23    261.26 o 
 -19   5  -1      540.19      605.01     53.77 o 
 -17   5  -1     2220.10     2064.85    140.19 o 
   3   5  -1      454.84      418.20     30.89 o 
   5   5  -1     1564.15     1589.63     78.41 o 
   7   5  -1      470.81      546.51     42.77 o 
   9   5  -1      171.36      187.71     35.64 o 
  11   5  -1    19832.07    21066.72    886.29 o 
  13   5  -1     4519.96     4963.42    172.21 o 
  15   5  -1     2861.72     3034.46    115.93 o 
  17   5  -1      254.82      161.46     31.05 o 
  19   5  -1     2161.63     2209.13     99.96 o 
 -28   6  -1       66.90       59.40     33.27 o 
 -26   6  -1     1275.61     1380.53    102.17 o 
 -24   6  -1      323.39      318.40     64.16 o 
 -22   6  -1     4619.77     4272.27    235.24 o 
 -20   6  -1      329.43      277.94     44.50 o 
 -18   6  -1      165.44      143.57     37.78 o 
 -12   6  -1     8054.37     9856.16    394.44 o 
   0   6  -1     3361.65     3131.73    125.93 o 
   2   6  -1    20620.11    21038.21    807.88 o 
   4   6  -1     7893.30     8851.06    358.79 o 
   6   6  -1    59684.85    59973.38   2376.12 o 
   8   6  -1     2251.31     2502.06    109.30 o 
  10   6  -1    12784.90    13434.61    548.88 o 
  12   6  -1      876.52      800.75     66.53 o 
  14   6  -1     5876.91     6094.66    199.10 o 
  16   6  -1     2401.66     2370.26     99.13 o 
  18   6  -1      300.97      251.85     34.41 o 
  20   6  -1     3869.09     3833.42    144.94 o 
 -29   7  -1       72.33      -16.63     21.39 o 
 -27   7  -1     1775.35     2183.66    128.31 o 
 -25   7  -1      206.76      218.60     52.27 o 
 -23   7  -1      512.36      549.25     54.43 o 
 -21   7  -1      516.95      408.47     51.22 o 
 -19   7  -1     3709.59     3335.30    137.77 o 
 -17   7  -1     1252.81     1568.35     82.28 o 
   1   7  -1     7695.57     8727.51    332.66 o 
   3   7  -1     3469.55     3355.09    147.32 o 
   5   7  -1     1677.62     2064.85     99.80 o 
   7   7  -1     7724.17     7793.69    323.15 o 
   9   7  -1    16523.20    17699.75    717.59 o 
  11   7  -1     4981.32     5225.10    247.12 o 
  13   7  -1     4143.76     4652.45    230.48 o 
  15   7  -1    13526.25    14244.13    426.75 o 
  17   7  -1     2934.34     2862.87    115.93 o 
  19   7  -1     4024.89     3847.12    144.47 o 
  29   7  -1     1559.98     1592.00     83.16 o 
 -28   8  -1      137.38       78.41     30.89 o 
 -26   8  -1      244.18      263.75     54.65 o 
 -24   8  -1     1009.50      950.45     92.67 o 
 -22   8  -1     6151.18     5679.46    204.96 o 
 -20   8  -1     1047.74      961.02     69.59 o 
 -18   8  -1      359.52      417.99     47.04 o 
 -16   8  -1     2174.14     2069.60    140.19 o 
 -12   8  -1    11476.98    13714.99    548.88 o 
   0   8  -1     8025.76     7064.22    280.38 o 
   4   8  -1    19906.06    20116.27    800.75 o 
   6   8  -1     9162.22     9359.55    384.93 o 
   8   8  -1     9969.07    11619.14    406.32 o 
  10   8  -1    32943.14    34422.91   1366.27 o 
  12   8  -1      148.09       61.78     33.27 o 
  14   8  -1     9041.89     9098.18    422.95 o 
  16   8  -1     1769.55     1909.09     86.52 o 
  18   8  -1     1247.63     1159.49     66.35 o 
 -27   9  -1      886.26     1014.61     78.41 o 
 -25   9  -1      688.08      722.34     78.41 o 
 -23   9  -1     1118.92     1050.25     97.42 o 
 -21   9  -1        4.90       33.27     38.64 o 
 -19   9  -1     2232.47     2013.77    100.81 o 
 -17   9  -1      430.93      393.88     46.69 o 
 -13   9  -1     4947.38     5367.67    244.74 o 
   1   9  -1     1783.70     1703.68     76.04 o 
   5   9  -1     1031.72     1154.80     66.53 o 
   7   9  -1    11029.03    11982.79    460.97 o 
   9   9  -1    17059.13    17493.03    686.70 o 
  11   9  -1     8728.40     9076.80    394.44 o 
  13   9  -1     6621.49     7168.77    318.40 o 
  15   9  -1      345.78      384.37     38.64 o 
  17   9  -1    16529.91    16266.60    496.47 o 
  19   9  -1     3372.48     3320.45    131.02 o 
  29   9  -1      270.62      332.66     33.27 o 
 -28  10  -1      727.79      891.05     61.78 o 
 -26  10  -1      307.64      403.94     54.65 o 
 -24  10  -1     2636.45     2820.46    166.33 o 
 -22  10  -1     7793.73     7104.38    243.61 o 
 -20  10  -1     1130.21     1161.79     73.87 o 
 -18  10  -1     5725.78     5348.27    194.90 o 
 -16  10  -1     3558.59     3427.10    136.09 o 
 -12  10  -1     1320.29     1371.02     92.67 o 
   0  10  -1     1321.62     1549.23     71.28 o 
   2  10  -1     5692.82     7401.63    294.64 o 
   6  10  -1     7930.68     9466.48    394.44 o 
   8  10  -1    19351.45    21168.89    936.19 o 
  10  10  -1     2920.15     3388.35    166.33 o 
  12  10  -1     4310.80     4355.44    209.10 o 
  14  10  -1    15282.90    15126.41    655.81 o 
  16  10  -1     6269.00     6092.18    206.64 o 
  18  10  -1      352.66      368.30     59.40 o 
 -27  11  -1       12.43        2.38     30.89 o 
 -25  11  -1     2700.41     2442.66    144.94 o 
 -23  11  -1     1068.17      995.71     64.67 o 
 -21  11  -1     2102.67     2110.00    147.32 o 
 -19  11  -1     6754.88     6577.61    231.02 o 
 -17  11  -1     2884.27     2897.71    126.01 o 
 -15  11  -1     1058.13     1151.08     67.91 o 
 -13  11  -1      416.80      418.20     54.65 o 
 -11  11  -1     6067.42     6838.49    308.90 o 
   1  11  -1     4864.36     5476.97    216.23 o 
   3  11  -1      218.41      194.84     26.14 o 
   7  11  -1    33794.06    36608.95   1496.96 o 
   9  11  -1     1590.32     1812.98    106.93 o 
  11  11  -1     4431.22     5636.17    249.49 o 
  13  11  -1     2280.13     2499.68    144.94 o 
  15  11  -1     5202.20     5626.66    275.63 o 
  17  11  -1     2856.62     2821.49    135.44 o 
 -26  12  -1      317.43      318.40     47.52 o 
 -24  12  -1      151.39      163.95     47.52 o 
 -22  12  -1      508.77      542.99     79.60 o 
 -20  12  -1     3615.10     3433.50    199.59 o 
 -18  12  -1     6950.48     6940.66    339.79 o 
 -16  12  -1     3460.44     3076.64    130.21 o 
 -12  12  -1    13958.40    14047.65    601.16 o 
   2  12  -1     9708.80    12120.61    477.60 o 
   4  12  -1     7349.71     9188.47    363.55 o 
   8  12  -1     2125.26     2694.53    140.19 o 
  10  12  -1      540.66      510.87     54.65 o 
  12  12  -1     8220.27     9834.78    418.20 o 
  14  12  -1     3108.23     3305.19    187.71 o 
  16  12  -1     2475.76     2367.63    103.24 o 
  18  12  -1     1153.19     1138.16     97.42 o 
 -27  13  -1       23.90       16.63     21.39 o 
 -25  13  -1     1581.34     1630.02    104.55 o 
 -23  13  -1     1647.05     1504.39     77.29 o 
 -21  13  -1     5307.64     5357.83    193.22 o 
 -19  13  -1     4391.48     4122.58    230.48 o 
 -17  13  -1     7036.26     6707.80    330.28 o 
 -15  13  -1     4689.88     4633.44    249.49 o 
 -13  13  -1     2550.79     2775.31    152.07 o 
 -11  13  -1     1653.45     1477.95    104.55 o 
   3  13  -1     7496.81     8387.72    323.15 o 
   5  13  -1     7360.48     9312.03    358.79 o 
   7  13  -1     6758.24     8038.43    316.02 o 
   9  13  -1    10268.01    11424.41    458.59 o 
  11  13  -1     2509.76     2528.20    142.57 o 
  13  13  -1     2714.41     2563.84    149.70 o 
  15  13  -1       68.68      106.93     45.15 o 
  17  13  -1     3905.20     4120.04    152.79 o 
 -26  14  -1      515.80      477.60     47.52 o 
 -24  14  -1     1038.21      964.71     78.41 o 
 -22  14  -1     1415.50     1473.32     77.29 o 
 -20  14  -1       72.39      101.71     33.68 o 
 -18  14  -1      501.04      453.84     71.28 o 
 -16  14  -1     2258.36     2269.20    154.45 o 
 -14  14  -1      376.96      349.29     61.78 o 
 -12  14  -1      778.97      586.90     66.53 o 
 -10  14  -1    11660.63    10977.69    494.23 o 
   4  14  -1      579.63      679.57     47.52 o 
   6  14  -1     4670.75     6334.75    280.38 o 
  10  14  -1     4820.90     5111.04    239.99 o 
  12  14  -1      650.79      558.39     64.16 o 
  14  14  -1     2021.15     2114.75    130.69 o 
  16  14  -1     1033.42      973.32     62.17 o 
  28  14  -1      561.67      567.89     42.77 o 
 -25  15  -1      583.12      629.67     54.65 o 
 -23  15  -1      611.77      633.96     70.10 o 
 -21  15  -1      323.35      355.95     40.53 o 
 -19  15  -1     2462.79     2283.72    105.00 o 
 -17  15  -1     2805.21     2915.50    180.59 o 
 -15  15  -1     1621.40     1399.54    116.43 o 
 -13  15  -1     1143.92     1268.88    108.11 o 
 -11  15  -1     3733.81     3749.52    204.35 o 
  -9  15  -1      969.07     1128.66     92.67 o 
   5  15  -1      210.73      453.84     47.52 o 
   7  15  -1    16625.98    19581.64    722.34 o 
   9  15  -1      384.55      422.95     49.90 o 
  13  15  -1      444.35      482.35     61.78 o 
  15  15  -1     1956.41     1955.55    130.69 o 
 -24  16  -1       65.73       -9.50     26.14 o 
 -22  16  -1      625.29      636.36     46.95 o 
 -20  16  -1      181.38      178.71     35.16 o 
 -18  16  -1     1335.97     1330.22    155.64 o 
 -16  16  -1     1715.24     1542.10    125.93 o 
 -14  16  -1      899.94      926.69     92.67 o 
 -12  16  -1     3832.43     3844.57    197.22 o 
 -10  16  -1     2339.97     2178.91    140.19 o 
  -8  16  -1     4946.70     4174.85    225.73 o 
   4  16  -1      590.10      525.12     54.65 o 
   6  16  -1     2760.06     3060.45    142.57 o 
  10  16  -1      989.11     1209.45     85.54 o 
  12  16  -1     2771.92     3053.32    161.58 o 
  14  16  -1     4012.40     3925.36    201.97 o 
 -23  17  -1      513.76      449.45     34.17 o 
 -21  17  -1     1361.95     1406.81     72.01 o 
 -19  17  -1     2940.43     3030.35    123.28 o 
 -17  17  -1     6048.98     5659.93    289.89 o 
 -15  17  -1     4747.79     4647.70    249.49 o 
 -13  17  -1     5663.14     5346.28    287.51 o 
 -11  17  -1      610.01      652.22     55.14 o 
  -9  17  -1     2921.72     2793.14    120.12 o 
  -7  17  -1       15.95       78.41     45.15 o 
  -5  17  -1     2810.29     2407.01    159.20 o 
   1  17  -1    16087.30    15739.45    662.94 o 
   3  17  -1    16194.19    16773.06    658.19 o 
   5  17  -1     2570.11     2530.57    128.31 o 
 -22  18  -1     1362.21     1406.67     97.42 o 
 -20  18  -1      349.82      444.34     64.16 o 
 -18  18  -1      729.52      641.55     80.79 o 
 -16  18  -1     1023.33      912.43     95.04 o 
 -14  18  -1     5680.30     5313.01    275.63 o 
 -12  18  -1     2787.67     2739.67    171.08 o 
 -10  18  -1     5338.64     5061.14    273.25 o 
  -8  18  -1     1629.91     1460.18     77.23 o 
  -6  18  -1     2518.38     2613.74    156.82 o 
  -4  18  -1      763.03      727.09     76.04 o 
  -2  18  -1     1584.20     1489.83    109.30 o 
   0  18  -1     1272.03     1226.08     92.67 o 
   2  18  -1      670.83      406.32     54.65 o 
   4  18  -1      180.81      304.14     45.15 o 
  26  18  -1      502.76      598.78     45.15 o 
 -21  19  -1     1260.95     1342.51     95.04 o 
 -19  19  -1      618.39      558.39     71.28 o 
 -17  19  -1     1079.30     1088.26     99.80 o 
 -15  19  -1      383.40      311.27     64.16 o 
 -13  19  -1     3493.19     3471.52    204.35 o 
 -11  19  -1     5463.41     5517.36    282.76 o 
  -9  19  -1      449.09      344.20     44.99 o 
  -7  19  -1      432.00      433.05     45.27 o 
  -5  19  -1     3702.20     3253.60    129.37 o 
  -3  19  -1      850.34      917.18     85.54 o 
  -1  19  -1      167.17      159.20     45.15 o 
   1  19  -1     2822.90     2414.14    144.94 o 
   3  19  -1     1776.36     1784.47    111.68 o 
   7  19  -1      535.66      565.52     68.91 o 
   9  19  -1     1666.78     1682.30    114.05 o 
  23  19  -1      314.76      318.40     38.02 o 
  25  19  -1      317.53      546.51     42.77 o 
 -22  20  -1      135.06      163.95     35.64 o 
 -20  20  -1     1294.91     1202.32     92.67 o 
 -18  20  -1      594.87      617.79     73.66 o 
 -16  20  -1      258.06      244.74     59.40 o 
 -14  20  -1      921.49      843.52     92.67 o 
 -12  20  -1     1100.03     1183.31    109.30 o 
  -8  20  -1     7583.14     6846.90    338.60 o 
  -6  20  -1      549.37      531.18     49.37 o 
  -4  20  -1     3439.12     3131.33    294.64 o 
  -2  20  -1     1107.70     1171.24     66.35 o 
   0  20  -1      215.76      376.46     42.00 o 
   2  20  -1     2289.94     2405.97    100.77 o 
   4  20  -1     3691.33     3849.89    218.60 o 
   6  20  -1      407.54      392.06     64.16 o 
   8  20  -1      150.78      137.82     45.15 o 
  10  20  -1    12347.69    12156.25    518.00 o 
  12  20  -1     2701.09     3119.85    175.83 o 
  18  20  -1      660.46      696.20     71.28 o 
  20  20  -1       81.00       28.51     40.39 o 
  22  20  -1      223.59      304.14     40.39 o 
  24  20  -1      794.91      891.05     59.40 o 
 -21  21  -1      772.54      864.91     66.53 o 
 -19  21  -1     1164.42     1264.10     95.04 o 
 -17  21  -1      257.65      228.11     54.65 o 
 -15  21  -1       32.26       68.91     49.90 o 
 -13  21  -1      431.60      370.68     64.16 o 
 -11  21  -1     8392.96     7815.07    365.92 o 
  -7  21  -1       21.20      -52.27     52.27 o 
  -5  21  -1      473.10      458.97     53.46 o 
  -3  21  -1      508.62      513.09     49.54 o 
  -1  21  -1      835.31      710.98     57.03 o 
   1  21  -1      414.22      386.76     43.59 o 
   3  21  -1     1999.40     2157.49    104.55 o 
   5  21  -1     2908.83     2960.65    163.95 o 
   7  21  -1      932.37     1002.72     92.67 o 
   9  21  -1     4548.38     4203.36    213.85 o 
  11  21  -1    15773.79    15411.54    636.80 o 
  13  21  -1      383.79      330.28     61.78 o 
  15  21  -1      375.39      384.93     64.16 o 
  17  21  -1      532.48      544.13     66.53 o 
  19  21  -1        0.80      -30.89     42.77 o 
  21  21  -1      219.76      123.56     38.02 o 
  23  21  -1      300.33      361.17     38.02 o 
 -20  22  -1      243.19       99.80     35.64 o 
 -18  22  -1      384.57      358.79     59.40 o 
 -16  22  -1      714.75      632.05     76.04 o 
 -14  22  -1      922.25      905.30     92.67 o 
 -12  22  -1      896.46      931.44     90.29 o 
 -10  22  -1    20811.32    19572.14    836.40 o 
  -8  22  -1     6595.30     5379.54    280.38 o 
  -6  22  -1     5592.13     5343.90    270.88 o 
  -4  22  -1     8780.02     8321.19    394.44 o 
  -2  22  -1     3605.50     3507.16    194.84 o 
   0  22  -1     9768.74     9787.54    311.67 o 
   2  22  -1     1803.63     1748.33     86.42 o 
   4  22  -1      121.31      116.43     57.03 o 
   6  22  -1     1304.84     1216.58    102.17 o 
   8  22  -1      991.59      893.42     90.29 o 
  10  22  -1     9065.69     8969.87    396.81 o 
  12  22  -1     6062.19     6071.00    287.51 o 
  14  22  -1      677.91      658.19     73.66 o 
  16  22  -1     1597.89     1401.91    102.17 o 
  18  22  -1     1224.75     1278.35     92.67 o 
  20  22  -1      504.92      591.65     54.65 o 
  22  22  -1      696.07      867.29     52.27 o 
 -19  23  -1      159.83      171.08     40.39 o 
 -17  23  -1      373.37      313.65     54.65 o 
 -15  23  -1      585.45      551.26     68.91 o 
 -13  23  -1     1112.60     1154.80    102.17 o 
 -11  23  -1      116.21       95.04     54.65 o 
  -7  23  -1      853.70      926.69     95.04 o 
  -5  23  -1     1443.29     1287.86    109.30 o 
  -3  23  -1     1049.22     1197.57    102.17 o 
  -1  23  -1     5291.43     4771.26    249.49 o 
   1  23  -1     4669.43     4702.35    242.36 o 
   3  23  -1     5848.69     5883.28    292.26 o 
   5  23  -1     1654.56     1580.12    116.43 o 
   7  23  -1     1311.21     1392.41    109.30 o 
   9  23  -1      452.99      377.80     71.28 o 
  11  23  -1     1104.81     1109.65     97.42 o 
  13  23  -1     1961.90     1941.29    128.31 o 
  15  23  -1     1017.88     1043.12     87.92 o 
  17  23  -1      160.13      114.05     42.77 o 
  19  23  -1      339.13      401.57     47.52 o 
  21  23  -1      624.73      601.16     42.77 o 
 -18  24  -1      606.09      691.45     61.78 o 
 -16  24  -1     1283.81     1413.79     99.80 o 
 -14  24  -1       37.82       23.76     45.15 o 
 -12  24  -1     1228.61     1347.26    106.93 o 
 -10  24  -1     1719.16     1701.30    128.31 o 
  -6  24  -1      627.36      539.38     76.04 o 
  -4  24  -1     3322.89     3150.74    187.71 o 
  -2  24  -1     4859.25     4823.53    249.49 o 
   0  24  -1    15202.01    14330.41    608.29 o 
   2  24  -1      465.43      510.87     78.41 o 
   4  24  -1      460.41      349.29     64.16 o 
   6  24  -1      685.38      634.43     73.66 o 
   8  24  -1      785.89      722.34     78.41 o 
  10  24  -1     1327.08     1378.15    104.55 o 
  12  24  -1     2195.12     2209.80    135.44 o 
  14  24  -1     1778.37     1798.73    118.81 o 
  16  24  -1     2224.23     2796.70    147.32 o 
  18  24  -1      811.04      912.43     66.53 o 
 -17  25  -1      149.01       97.42     38.02 o 
 -15  25  -1        1.61       40.39     40.39 o 
 -13  25  -1      121.79      116.43     47.52 o 
 -11  25  -1     1273.78     1283.11    109.30 o 
  -9  25  -1      149.26       47.52     47.52 o 
  -7  25  -1      561.17      494.23     73.66 o 
  -5  25  -1       51.99       14.26     47.52 o 
  -3  25  -1      807.39      765.11     85.54 o 
  -1  25  -1     2469.42     2257.32    147.32 o 
   1  25  -1     1754.69     1677.54    123.56 o 
   3  25  -1     2474.11     2216.92    142.57 o 
   5  25  -1     1058.57     1033.61     92.67 o 
   7  25  -1      782.21      765.11     78.41 o 
   9  25  -1     1137.40     1114.40     97.42 o 
  11  25  -1      831.11      883.92     80.79 o 
  13  25  -1      456.70      496.61     59.40 o 
  15  25  -1      618.24      772.24     66.53 o 
  17  25  -1       19.09       -2.38     26.14 o 
 -16  26  -1       65.23       38.02     33.27 o 
 -14  26  -1      250.23      263.75     49.90 o 
 -12  26  -1      539.76      389.68     59.40 o 
 -10  26  -1     5910.03     5819.13    282.76 o 
  -8  26  -1       52.42      118.81     52.27 o 
  -6  26  -1       78.50       73.66     45.15 o 
  -4  26  -1      249.75      230.48     61.78 o 
  -2  26  -1      450.52      418.20     68.91 o 
   0  26  -1      123.05       66.53     47.52 o 
   2  26  -1        8.19      -47.52     47.52 o 
   4  26  -1      363.39      339.79     61.78 o 
   6  26  -1      130.70      163.95     49.90 o 
   8  26  -1      419.29      441.96     64.16 o 
  10  26  -1     1559.05     1613.39    109.30 o 
  12  26  -1      330.58      306.52     49.90 o 
  14  26  -1      815.03      964.71     71.28 o 
 -15  27  -1      921.06      971.83     68.91 o 
 -13  27  -1      476.88      518.00     59.40 o 
 -11  27  -1      344.00      375.43     57.03 o 
  -9  27  -1      257.66      237.61     54.65 o 
  -7  27  -1     2289.76     2402.26    149.70 o 
  -5  27  -1      877.69      964.71     92.67 o 
  -3  27  -1      265.17      306.52     59.40 o 
  -1  27  -1     1181.35     1074.01     97.42 o 
   1  27  -1      504.78      482.35     64.16 o 
   3  27  -1       93.77       45.15     40.39 o 
   5  27  -1      454.12      430.08     64.16 o 
   7  27  -1      318.15      247.12     59.40 o 
   9  27  -1       13.64       16.63     33.27 o 
  11  27  -1      642.83      717.59     68.91 o 
  13  27  -1      191.91      161.58     40.39 o 
 -14  28  -1      113.24      137.82     33.27 o 
 -12  28  -1       44.85       73.66     38.02 o 
 -10  28  -1       50.88       71.28     42.77 o 
  -8  28  -1      101.43       61.78     38.02 o 
  -4  28  -1     1378.98     1428.05    104.55 o 
  -2  28  -1      329.62      325.53     57.03 o 
   0  28  -1     1113.87     1028.86     90.29 o 
   2  28  -1      166.96      178.21     52.27 o 
   4  28  -1      104.33       83.16     47.52 o 
   6  28  -1       10.08       14.26     38.02 o 
   8  28  -1       32.67       54.65     38.02 o 
  10  28  -1      144.33      209.10     42.77 o 
  12  28  -1      505.35      598.78     52.27 o 
 -13  29  -1      786.19      776.99     54.65 o 
 -11  29  -1      189.75      358.79     42.77 o 
  -9  29  -1      139.93      133.06     42.77 o 
  -7  29  -1       72.88       64.16     38.02 o 
  -3  29  -1      251.23      182.96     47.52 o 
  -1  29  -1      112.53       35.64     45.15 o 
   1  29  -1       31.95       52.27     45.15 o 
   3  29  -1      884.59      869.66     76.04 o 
   5  29  -1      899.09      796.00     73.66 o 
   7  29  -1     1727.45     1960.30    114.05 o 
   9  29  -1       48.08       73.66     35.64 o 
  11  29  -1      565.09      636.80     52.27 o 
 -10  30  -1      634.33      734.22     57.03 o 
  -8  30  -1      638.10      719.97     64.16 o 
  -6  30  -1      181.45      161.58     40.39 o 
   0  30  -1       64.88       23.76     40.39 o 
   2  30  -1      457.17      456.22     57.03 o 
   4  30  -1       65.00      123.56     35.64 o 
   6  30  -1      293.83      273.25     42.77 o 
   8  30  -1      230.30      149.70     35.64 o 
  -7  31  -1      454.92      558.39     49.90 o 
  -5  31  -1       65.89       92.67     38.02 o 
  -3  31  -1      100.40      152.07     40.39 o 
   1  31  -1      219.86      289.89     42.77 o 
   3  31  -1       45.19       68.91     30.89 o 
   5  31  -1      120.27      185.34     33.27 o 
  -4  32  -1     1014.10     1028.86     66.53 o 
  -2  32  -1      309.70      304.14     40.39 o 
 -28   0   0     1797.35     1755.96    106.93 o 
 -26   0   0     2216.27     2409.39    149.70 o 
 -24   0   0    19031.72    19747.64    589.73 o 
 -22   0   0    19578.84    20882.02    622.50 o 
 -20   0   0     2553.64     2599.48    154.45 o 
  -8   0   0      562.04      579.77     28.51 o 
  -6   0   0     2981.21     2860.85    116.43 o 
   2   0   0   255317.59   225786.45   8767.90 o 
   4   0   0    36385.86    35763.05   1399.54 o 
   6   0   0     3036.23     2834.72    128.31 o 
   8   0   0      568.09      546.51     45.15 o 
  10   0   0     2199.25     2150.39    111.68 o 
  12   0   0     8568.76     7373.11    320.78 o 
  14   0   0     2780.76     3131.73    161.58 o 
  16   0   0      115.67      111.68     40.39 o 
  18   0   0     1738.97     1527.85    106.93 o 
  20   0   0     2581.52     2259.69    144.94 o 
 -29   1   0      267.19      274.44     25.68 o 
 -27   1   0      381.20      380.72     40.39 o 
 -25   1   0     1455.13     1322.29     60.24 o 
 -23   1   0     2022.65     1822.44     65.02 o 
 -21   1   0      239.20      326.71     41.90 o 
 -19   1   0      223.07      254.08     31.74 o 
  -9   1   0    23520.78    24402.79    936.19 o 
   3   1   0     2931.09     2713.53    114.05 o 
   5   1   0    35772.49    34156.79   1340.13 o 
   7   1   0     6544.64     5710.42    170.53 o 
   9   1   0    23545.30    23114.09    672.07 o 
  11   1   0    20615.04    21110.79    601.50 o 
  13   1   0     5884.00     5519.75    178.10 o 
  15   1   0     8040.26     8883.18    276.38 o 
  17   1   0     3543.45     3773.46    140.29 o 
  19   1   0      223.19      227.45     34.41 o 
 -30   2   0      185.51      163.95     26.14 o 
 -28   2   0     1806.25     1926.45     79.69 o 
 -26   2   0      443.07      464.68     54.65 o 
 -24   2   0     3165.80     3307.13     94.39 o 
 -22   2   0     5291.81     5512.99    160.96 o 
 -20   2   0     2663.20     2702.24     96.92 o 
 -10   2   0    11989.10    12334.46    489.48 o 
   4   2   0    12981.80    12111.11    482.35 o 
   6   2   0    19117.97    18262.89    727.09 o 
   8   2   0    12581.88    11906.24    342.76 o 
  10   2   0    11986.38    12199.17    357.88 o 
  12   2   0      995.47     1371.04     61.31 o 
  14   2   0     1208.69     1242.55     61.31 o 
  16   2   0     1565.92     1402.19     69.71 o 
  18   2   0     2488.72     2410.93    173.46 o 
  20   2   0     2679.44     2860.03    115.93 o 
 -29   3   0       95.53       38.02     30.89 o 
 -27   3   0       13.46      105.57     65.34 o 
 -25   3   0     1367.83     1326.95     78.41 o 
 -23   3   0     2775.15     2774.20     95.00 o 
 -21   3   0     5432.00     6004.32    171.02 o 
 -19   3   0     1443.62     1262.44     60.81 o 
 -11   3   0     7539.40     8694.24    339.79 o 
  -9   3   0      988.19     1249.84     61.78 o 
   1   3   0     1653.88     1774.96     76.04 o 
   3   3   0    41761.19    39058.73   1525.47 o 
   5   3   0       53.60       61.78     19.01 o 
   7   3   0    14716.98    13356.19    539.38 o 
   9   3   0      979.21     1202.32     73.66 o 
  11   3   0     7515.72     7981.54    251.18 o 
  13   3   0     3882.71     4272.37    145.33 o 
  15   3   0    11235.60    11121.93    338.55 o 
  17   3   0     2847.73     2936.46    115.90 o 
  19   3   0     1425.75     1338.58    115.24 o 
 -30   4   0      575.18      465.72     40.39 o 
 -28   4   0     1021.05     1138.16     85.54 o 
 -26   4   0      384.70      399.19     61.78 o 
 -24   4   0     4099.73     4085.51    127.54 o 
 -22   4   0     5900.80     6078.64    212.50 o 
 -20   4   0     6176.27     5921.97    172.37 o 
 -18   4   0     3264.27     3240.98    131.05 o 
 -12   4   0      834.25      867.29     52.27 o 
 -10   4   0     3367.37     3260.04    147.32 o 
   0   4   0    17053.22    16290.71    639.18 o 
   2   4   0    72528.23    74527.14   2903.62 o 
   4   4   0    12634.83    12280.84    483.54 o 
   6   4   0     3958.94     3640.22    161.58 o 
   8   4   0     4724.79     4773.63    211.48 o 
  10   4   0     3363.02     3450.13    161.58 o 
  12   4   0      831.09      761.56     45.36 o 
  14   4   0     2725.72     2644.95    119.99 o 
  16   4   0     3837.44     3772.36    138.61 o 
  18   4   0     3260.58     3195.66    125.98 o 
  20   4   0     6249.35     6166.04    208.34 o 
 -29   5   0      557.09      563.14     54.65 o 
 -27   5   0      402.51      449.09     61.78 o 
 -25   5   0      554.79      389.68     68.91 o 
 -23   5   0     1889.38     1805.24     94.09 o 
 -21   5   0     3613.69     3121.78    134.38 o 
 -19   5   0     5418.36     5433.53    199.10 o 
 -11   5   0     4604.82     5629.04    232.86 o 
  -1   5   0    20661.51    18662.08    731.85 o 
   3   5   0    28053.06    25569.47   1007.48 o 
   5   5   0    13600.34    13268.12    742.54 o 
   7   5   0     6637.70     6479.69    275.63 o 
   9   5   0     5519.79     5614.78    247.12 o 
  11   5   0     4576.40     5051.64    244.74 o 
  13   5   0     4714.87     4735.68    158.77 o 
  15   5   0      919.52      974.02     56.27 o 
  17   5   0     2748.05     2703.80    109.96 o 
  19   5   0     5399.10     5797.28    196.49 o 
 -30   6   0      287.52      266.13     30.89 o 
 -28   6   0      650.47      719.97     68.91 o 
 -26   6   0      313.26      337.41     61.78 o 
 -24   6   0     7607.95     7430.14    358.79 o 
 -22   6   0     3771.63     3515.52    144.94 o 
 -20   6   0       19.01      -62.50     65.34 o 
 -18   6   0     3596.83     3407.45    140.29 o 
 -12   6   0     8889.85     8530.29    356.42 o 
 -10   6   0     7659.02     8599.19    354.04 o 
   0   6   0     1515.39     1575.37     71.28 o 
   2   6   0     8017.67     7249.56    297.02 o 
   4   6   0     2138.50     2026.83     97.42 o 
   6   6   0    18104.94    18102.36    531.06 o 
   8   6   0     5158.55     5484.09    242.36 o 
  10   6   0     7618.61     8321.19    363.55 o 
  12   6   0     8920.44     8468.29    260.41 o 
  14   6   0     1534.78     1734.23     77.29 o 
  16   6   0      557.97      655.69     47.86 o 
  18   6   0     3633.99     3660.65    137.65 o 
 -29   7   0      168.56      175.83     35.64 o 
 -27   7   0       92.63       68.91     42.77 o 
 -25   7   0     1803.14     1710.81    125.93 o 
 -23   7   0      346.33      351.32     45.36 o 
 -21   7   0     1122.11     1050.02    121.18 o 
 -19   7   0     5097.11     4832.65    181.44 o 
 -17   7   0     4544.58     4854.42    247.12 o 
 -13   7   0    10778.72    12952.25    506.11 o 
 -11   7   0     8694.55     9913.19    394.44 o 
  -1   7   0     5198.64     4343.56    197.22 o 
   1   7   0     5184.43     5876.16    204.35 o 
   3   7   0     1347.92     1485.08     78.41 o 
   5   7   0      549.75      630.08     34.45 o 
   7   7   0    29028.07    32727.74   1891.39 o 
   9   7   0    28918.23    31459.88   1254.59 o 
  11   7   0     8662.61     8760.77    401.57 o 
  13   7   0    10794.11    11735.47    366.27 o 
  15   7   0     7619.29     7767.03    248.65 o 
  17   7   0     4553.09     4844.32    170.48 o 
  19   7   0     5102.01     5037.83    178.07 o 
 -28   8   0      935.74     1035.99     80.79 o 
 -26   8   0      120.19      156.82     52.27 o 
 -24   8   0      215.45      270.88     59.40 o 
 -22   8   0     1496.34     1381.27     82.28 o 
 -20   8   0     1433.73     1391.49     84.01 o 
 -18   8   0     7817.21     7770.18    258.75 o 
 -12   8   0     1687.18     1972.18    104.55 o 
 -10   8   0    17843.28    16763.56    703.33 o 
   0   8   0     1112.74     1252.22     61.78 o 
   2   8   0    70183.16    77281.05   3015.30 o 
   4   8   0    36846.38    37894.43   1494.58 o 
   6   8   0    20841.81    21232.68    601.44 o 
   8   8   0    10222.15    11186.79    468.10 o 
  10   8   0    17776.28    18051.42    712.84 o 
  12   8   0     1687.27     1763.08    111.68 o 
  14   8   0     3305.92     3083.62    116.76 o 
  16   8   0     3067.41     2979.16    201.97 o 
  18   8   0     7749.59     7590.98    251.15 o 
  28   8   0      942.52     1176.18     68.91 o 
 -29   9   0      152.24      175.83     30.89 o 
 -27   9   0      169.90      178.21     45.15 o 
 -25   9   0      196.36      239.99     52.27 o 
 -23   9   0     1649.58     1519.61     86.52 o 
 -21   9   0     6080.68     5888.04    304.14 o 
 -19   9   0     1439.11     1422.44     82.12 o 
 -17   9   0      183.48      123.72     35.86 o 
 -13   9   0     4450.06     4904.32    218.60 o 
 -11   9   0     5756.65     5697.95    251.87 o 
  -1   9   0    25440.63    26762.29   1064.50 o 
   1   9   0    25447.77    27563.04   1066.88 o 
   7   9   0     1135.53     1379.05    129.50 o 
   9   9   0    27758.34    29473.45   1180.93 o 
  11   9   0     5708.61     5389.05    256.62 o 
  13   9   0     4426.71     4372.07    225.73 o 
  15   9   0      145.10      195.80     42.77 o 
  17   9   0      181.21      175.23     30.24 o 
 -28  10   0      792.49      910.06     68.91 o 
 -26  10   0      128.80      142.57     45.15 o 
 -24  10   0      697.43      728.61     57.13 o 
 -22  10   0     5788.85     5580.24    203.30 o 
 -20  10   0     8365.85     8200.00    392.06 o 
 -18  10   0     1169.54      973.72     68.64 o 
 -16  10   0      963.08      796.47     58.73 o 
 -14  10   0     1172.10     1242.71     85.54 o 
 -12  10   0     1708.10     1782.09    109.30 o 
 -10  10   0     4018.81     4020.40    194.84 o 
   0  10   0     1848.22     1615.76     78.41 o 
   2  10   0    37373.16    43107.65   1691.80 o 
   4  10   0     6175.61     6550.97    275.63 o 
   6  10   0      856.85      944.77     42.82 o 
   8  10   0     7978.11     8221.39    356.42 o 
  10  10   0     4017.21     4208.12    201.97 o 
  12  10   0     1698.13     2036.34    121.18 o 
  14  10   0     1175.08     1197.97     65.46 o 
  16  10   0      983.59      932.22     56.83 o 
  18  10   0     1169.14     1121.74     65.46 o 
  28  10   0      797.08      891.05     59.40 o 
 -27  11   0      450.44      418.20     52.27 o 
 -25  11   0     1429.19     1375.78    102.17 o 
 -23  11   0     2594.14     2641.90    128.31 o 
 -21  11   0     6179.70     5864.35    211.68 o 
 -19  11   0     2305.08     2328.60    156.82 o 
 -17  11   0     2708.22     2669.41    117.61 o 
 -13  11   0     1143.91     1107.27     80.79 o 
 -11  11   0     8157.58     9131.45    392.06 o 
  -9  11   0      765.51      731.85     64.16 o 
   1  11   0     6371.05     6931.16    287.51 o 
   3  11   0    11360.91    12873.84    522.75 o 
   5  11   0    15280.10    20288.04   1714.37 o 
   7  11   0    23862.06    27147.58   2338.11 o 
   9  11   0      746.40      617.79     61.78 o 
  11  11   0     8166.38     8841.56    396.81 o 
  13  11   0     1123.32      976.59     85.54 o 
  15  11   0      154.96      187.62     52.27 o 
  17  11   0     2698.46     2776.84    124.75 o 
 -28  12   0      162.73      159.20     30.89 o 
 -26  12   0      250.66      251.87     47.52 o 
 -24  12   0      544.14      532.62     48.64 o 
 -22  12   0     1156.48     1239.17     91.48 o 
 -20  12   0     3849.93     3634.44    148.69 o 
 -18  12   0     1724.01     1713.19    133.06 o 
 -16  12   0     4305.46     4108.32    223.36 o 
 -14  12   0     3271.16     2822.84    156.82 o 
 -12  12   0    10371.02    11013.33    475.22 o 
 -10  12   0     1489.09     1561.11    102.17 o 
  -8  12   0       92.44        7.13     33.27 o 
   0  12   0    10587.37    12864.34    515.62 o 
   2  12   0     5083.46     6303.86    266.13 o 
   6  12   0    18637.38    22620.70    900.55 o 
   8  12   0       98.37        4.75     28.51 o 
  10  12   0     1490.50     1596.76    104.55 o 
  12  12   0    10364.24    11096.50    482.35 o 
  14  12   0     3245.81     2913.13    166.33 o 
  16  12   0     4287.52     4110.69    220.98 o 
  28  12   0      158.57      128.31     23.76 o 
 -27  13   0      799.97      864.91     61.78 o 
 -25  13   0     1623.09     1499.33    102.17 o 
 -23  13   0      245.74      285.09     66.53 o 
 -21  13   0      416.66      417.48     48.64 o 
 -19  13   0     2884.83     2633.78    119.26 o 
 -17  13   0     2501.70     2502.06    163.95 o 
 -15  13   0      553.13      560.77     76.04 o 
 -13  13   0     1545.88     1385.28     99.80 o 
 -11  13   0     9665.63     8955.61    406.32 o 
  -9  13   0    12717.36    13239.76    563.14 o 
  -7  13   0     1419.71     1123.91     83.16 o 
   1  13   0     2521.89     2894.12    133.06 o 
   3  13   0     6131.45     7195.96    216.72 o 
   9  13   0    12696.11    13417.97    565.52 o 
  11  13   0     9673.96     9587.66    413.45 o 
  13  13   0     1540.61     1466.07    106.93 o 
  15  13   0      574.02      589.28     73.66 o 
  27  13   0      805.58      869.66     59.40 o 
 -26  14   0      145.45      114.05     35.64 o 
 -24  14   0      118.18       48.88     32.08 o 
 -22  14   0       93.85       34.95     34.41 o 
 -20  14   0     2140.43     2142.12    103.24 o 
 -18  14   0     4129.22     4128.29    161.27 o 
 -16  14   0     5057.13     4557.41    247.12 o 
 -14  14   0      359.58      409.19     60.59 o 
 -12  14   0     6371.36     5757.35    280.38 o 
 -10  14   0    14158.53    13239.76    594.03 o 
  -8  14   0     3202.80     2744.42    159.20 o 
   2  14   0     3497.41     4525.12    145.15 o 
   4  14   0     6111.78     7391.89    224.30 o 
   6  14   0     4617.02     5429.60    163.76 o 
   8  14   0     3199.52     3207.77    159.20 o 
  10  14   0    14098.82    15043.24    603.54 o 
  12  14   0     6399.49     6109.02    287.51 o 
  14  14   0      347.42      377.80     59.40 o 
 -25  15   0      322.87      432.45     49.90 o 
 -23  15   0       52.05        5.18     27.38 o 
 -21  15   0     1135.71     1075.36     68.03 o 
 -19  15   0     3681.46     3717.28    199.59 o 
 -17  15   0     1210.74     1030.80     67.91 o 
 -15  15   0     5265.80     5189.46    278.01 o 
 -13  15   0      350.43      323.97     57.03 o 
 -11  15   0      185.84      223.36     52.27 o 
  -9  15   0     1181.46     1157.17     92.67 o 
  -7  15   0    18067.48    21435.02    936.19 o 
  -1  15   0     4613.78     4666.71    228.11 o 
   1  15   0     4615.77     4982.73    228.11 o 
   3  15   0    11003.90    13035.58    367.91 o 
   5  15   0     2016.46     2427.87     86.52 o 
   9  15   0     1196.34     1463.69     95.04 o 
  11  15   0      186.23      239.99     47.52 o 
  13  15   0      342.59      385.90     62.97 o 
  15  15   0     5233.36     5540.78    194.88 o 
  27  15   0       59.92       73.66     21.39 o 
 -24  16   0      778.63      771.47     48.38 o 
 -22  16   0      403.75      409.88     43.30 o 
 -20  16   0      104.43      156.82     53.46 o 
 -18  16   0     3457.45     3153.86    130.92 o 
 -16  16   0    11986.52    11721.42    529.88 o 
 -14  16   0      171.72      161.30     55.84 o 
 -12  16   0     9645.07     8741.10    289.80 o 
 -10  16   0     7113.24     5949.82    306.52 o 
  -8  16   0      543.01      610.66     68.91 o 
  -6  16   0     1020.98     1207.07     92.67 o 
  -4  16   0     4614.65     4909.07    251.87 o 
  -2  16   0      301.41      370.68     52.27 o 
   0  16   0       49.05       38.02     33.27 o 
   2  16   0      302.06      377.80     49.90 o 
   4  16   0     4610.78     5650.42    247.12 o 
   6  16   0     1017.70     1287.86     85.54 o 
   8  16   0      562.25      608.29     61.78 o 
  10  16   0     7092.60     7209.16    308.90 o 
  12  16   0     9566.10     9506.87    408.69 o 
  14  16   0      150.20       64.16     49.90 o 
  26  16   0      106.27      156.82     30.89 o 
 -23  17   0      888.20      864.17     70.10 o 
 -21  17   0      839.23      883.29     58.52 o 
 -19  17   0      844.28      792.05     87.92 o 
 -17  17   0      101.54      104.55     59.40 o 
 -15  17   0     2216.79     2150.39    152.07 o 
 -13  17   0     3848.48     3580.50    166.33 o 
 -11  17   0     2245.65     1881.89    135.44 o 
  -9  17   0     1605.64     1261.72    104.55 o 
  -7  17   0    15012.40    13560.54    584.53 o 
  -5  17   0      130.93      144.94     47.52 o 
  -3  17   0      887.71      876.79     78.41 o 
  -1  17   0     5729.15     6275.34    294.64 o 
   1  17   0     5784.12     6436.92    292.26 o 
   3  17   0      895.21     1012.23     76.04 o 
   5  17   0      129.54      152.07     35.64 o 
   9  17   0     1633.66     1577.75    102.17 o 
  11  17   0     2260.41     2316.72    135.44 o 
  13  17   0     3856.42     4143.96    209.10 o 
  25  17   0      566.15      700.77    100.99 o 
 -24  18   0      127.30      104.55     35.64 o 
 -22  18   0      122.14      154.45     45.15 o 
 -20  18   0      167.81      211.48     57.03 o 
 -18  18   0      693.09      762.74     87.92 o 
 -16  18   0      853.29      738.97     90.29 o 
 -14  18   0      727.62      525.12     78.41 o 
 -12  18   0     1870.86     1615.17     85.49 o 
 -10  18   0     1722.52     1495.32     80.65 o 
  -8  18   0      107.49       35.18     26.00 o 
  -6  18   0     1163.27      864.91     80.79 o 
  -4  18   0      126.16      118.81     42.77 o 
  -2  18   0      630.69      812.63     73.66 o 
   0  18   0       72.72       47.52     38.02 o 
   2  18   0      625.81      786.50     71.28 o 
   4  18   0      125.07      149.70     35.64 o 
  24  18   0      124.21      144.94     28.51 o 
 -23  19   0      443.50      487.11     54.65 o 
 -21  19   0     1242.86     1428.05    104.55 o 
 -19  19   0      180.76      142.57     57.03 o 
 -17  19   0      387.48      377.80     68.91 o 
 -15  19   0     1733.48     1717.94    133.06 o 
 -13  19   0      217.00      178.21     52.27 o 
 -11  19   0      157.66       40.39     47.52 o 
  -9  19   0     2082.59     1828.93    149.70 o 
  -7  19   0     1739.63     1351.59     75.61 o 
  -5  19   0     5717.17     5758.46    273.25 o 
  -3  19   0      629.22      643.93     73.66 o 
  -1  19   0     5356.41     4757.00    242.36 o 
   1  19   0     5287.68     4996.99    239.99 o 
   3  19   0      607.23      691.45     68.91 o 
   7  19   0     1735.52     1461.32    104.55 o 
  23  19   0      458.37      506.11     47.52 o 
 -22  20   0       42.24      -11.88     33.27 o 
 -20  20   0      775.38      874.41     83.16 o 
 -18  20   0       10.78       78.41     49.90 o 
 -16  20   0      258.47      261.37     66.53 o 
 -14  20   0     1950.53     1917.53    137.82 o 
 -12  20   0    13541.95    11593.11    525.12 o 
 -10  20   0     3407.35     3205.39    190.09 o 
  -8  20   0      910.56      970.42     65.46 o 
  -6  20   0     3884.16     3409.63    136.09 o 
  -4  20   0      112.02      117.30     34.17 o 
  -2  20   0      226.83      277.69     70.10 o 
   0  20   0      227.62      238.66     98.61 o 
   2  20   0      229.51      289.78     37.78 o 
   4  20   0      105.21      171.08     47.52 o 
   6  20   0     3897.69     3628.34    194.84 o 
   8  20   0      931.71      869.66     85.54 o 
  10  20   0     3407.35     3267.17    185.34 o 
  20  20   0      767.00      881.54     76.04 o 
  22  20   0       40.73      -28.51     28.51 o 
  24  20   0      349.32      344.54     33.27 o 
 -23  21   0       64.37       80.79     26.14 o 
 -21  21   0      398.59      527.50     59.40 o 
 -19  21   0       85.85       61.78     45.15 o 
 -17  21   0       15.60       21.39     45.15 o 
 -15  21   0     2561.52     2224.05    156.82 o 
 -13  21   0      715.42      686.70     80.79 o 
 -11  21   0      765.57      812.63     87.92 o 
  -9  21   0     2248.81     2041.09    142.57 o 
  -7  21   0     4099.49     3728.14    209.10 o 
  -5  21   0     1436.21     1294.99    109.30 o 
  -3  21   0    13056.95    12304.24    388.12 o 
  -1  21   0      640.39      625.05     51.22 o 
   1  21   0      647.92      654.54     52.91 o 
   3  21   0    13048.70    12780.28    434.83 o 
   5  21   0     1418.58     1354.39    109.30 o 
   7  21   0     4100.15     3968.13    211.48 o 
   9  21   0     2249.49     2076.73    140.19 o 
  11  21   0      771.13      710.46     80.79 o 
  13  21   0      715.23      831.64     87.92 o 
  15  21   0     2583.57     2654.13    154.45 o 
  17  21   0       16.98       14.26     38.02 o 
  19  21   0       85.66       99.80     45.15 o 
  21  21   0      403.99      468.10     52.27 o 
  23  21   0       66.49      116.43     23.76 o 
 -22  22   0      392.41      434.83     45.15 o 
 -20  22   0      141.59      180.59     45.15 o 
 -18  22   0       76.62      161.58     49.90 o 
 -16  22   0      172.30      166.33     52.27 o 
 -14  22   0      260.13      263.75     61.78 o 
 -12  22   0     1376.40     1192.81    109.30 o 
  -8  22   0     1662.27     1582.50    123.56 o 
  -6  22   0     9360.68     8644.34    403.94 o 
  -4  22   0     7652.26     6862.25    337.41 o 
  -2  22   0      347.06      343.53     61.78 o 
   0  22   0      332.49      614.19    155.64 o 
   2  22   0      351.59      291.81     41.90 o 
   4  22   0     7656.70     7235.30    339.79 o 
   6  22   0     9352.27     8689.49    401.57 o 
   8  22   0     1655.29     1696.55    121.18 o 
  10  22   0      590.67      622.54     78.41 o 
  12  22   0     1361.26     1190.44    102.17 o 
  14  22   0      262.32      261.37     57.03 o 
  16  22   0      179.48      156.82     49.90 o 
  18  22   0       73.14       64.16     42.77 o 
  20  22   0      143.45      123.56     40.39 o 
  22  22   0      389.69      418.20     33.27 o 
 -21  23   0      172.21      218.60     35.64 o 
 -19  23   0      113.20      144.94     42.77 o 
 -17  23   0      142.07      254.25     54.65 o 
 -15  23   0      695.31      719.97     80.79 o 
 -13  23   0      505.51      515.62     73.66 o 
 -11  23   0     2883.31     2661.26    166.33 o 
  -9  23   0     2082.13     1763.08    133.06 o 
  -7  23   0     2930.70     2559.09    163.95 o 
  -5  23   0     2070.70     1748.83    128.31 o 
  -3  23   0     1911.64     1865.26    135.44 o 
  -1  23   0    12602.05    12313.08    541.76 o 
   1  23   0    12553.83    12187.14    541.76 o 
   3  23   0     1918.24     1860.51    133.06 o 
   5  23   0     2069.12     1922.28    130.69 o 
   7  23   0     2923.56     2616.11    163.95 o 
   9  23   0     2083.76     1915.16    133.06 o 
  11  23   0     2882.65     2525.82    156.82 o 
  13  23   0      505.01      420.57     66.53 o 
  15  23   0      691.05      698.58     76.04 o 
  17  23   0      141.32      166.33     45.15 o 
  19  23   0      115.87      153.60     30.89 o 
 -20  24   0      137.69       47.52     30.89 o 
 -18  24   0     1279.84     1304.49     92.67 o 
 -16  24   0      140.16      147.32     45.15 o 
 -14  24   0      813.82      850.65     87.92 o 
 -12  24   0      106.88       97.42     45.15 o 
 -10  24   0     2767.34     2378.50    154.45 o 
  -8  24   0      482.47      437.21     73.66 o 
  -6  24   0      874.64      872.04     92.67 o 
  -4  24   0     2005.60     1774.96    135.44 o 
  -2  24   0      169.26       49.90     47.52 o 
   0  24   0       81.81      216.23     64.16 o 
   2  24   0      171.37      211.48     57.03 o 
   4  24   0     2001.18     2178.91    140.19 o 
   6  24   0      891.14      907.68     92.67 o 
   8  24   0      479.22      479.98     71.28 o 
  10  24   0     2770.41     2421.27    152.07 o 
  12  24   0      107.26       73.66     45.15 o 
  14  24   0      808.79      869.66     83.16 o 
  16  24   0      138.08      175.83     47.52 o 
  18  24   0     1273.99     1235.58     83.16 o 
 -19  25   0        6.84        0.00     26.14 o 
 -17  25   0       33.42       76.04     35.64 o 
 -15  25   0      476.89      556.01     66.53 o 
 -13  25   0      170.16      185.34     52.27 o 
 -11  25   0       59.01       45.15     42.77 o 
  -9  25   0      789.98      803.13     87.92 o 
  -7  25   0     2998.36     2680.27    168.70 o 
  -5  25   0     1354.94     1641.90    121.18 o 
  -3  25   0        8.69      -26.14     47.52 o 
  -1  25   0     3907.04     3404.99    197.22 o 
   1  25   0     3890.97     3407.36    194.84 o 
   3  25   0        8.89       42.77     49.90 o 
   5  25   0     1357.95     1492.21    118.81 o 
   7  25   0     2988.89     2813.33    168.70 o 
   9  25   0      791.44      772.24     83.16 o 
  11  25   0       58.69       -4.75     45.15 o 
  13  25   0      167.05      111.68     47.52 o 
  15  25   0      475.18      541.76     61.78 o 
  17  25   0       34.25       11.88     33.27 o 
 -18  26   0     1713.89     1817.74     97.42 o 
 -16  26   0      214.00      168.70     40.39 o 
 -14  26   0      121.19       68.91     42.77 o 
 -12  26   0      645.74      617.79     73.66 o 
 -10  26   0      525.85      534.63     73.66 o 
  -6  26   0       39.47       45.15     49.90 o 
  -4  26   0       91.51       92.67     47.52 o 
  -2  26   0      173.00      109.30     54.65 o 
   0  26   0      574.68      617.79     76.04 o 
   2  26   0      174.95      144.94     54.65 o 
   4  26   0       89.70       61.78     52.27 o 
   6  26   0       37.85      -26.14     42.77 o 
   8  26   0      126.68      206.72     54.65 o 
  10  26   0      530.90      541.76     68.91 o 
  12  26   0      635.35      620.17     66.53 o 
  14  26   0      119.80      118.81     42.77 o 
  16  26   0      200.22      206.72     38.02 o 
 -17  27   0      211.71      249.49     33.27 o 
 -15  27   0      102.96       95.04     35.64 o 
 -13  27   0       94.12      147.32     47.52 o 
 -11  27   0      104.68       97.42     45.15 o 
  -9  27   0      316.53      339.79     64.16 o 
  -5  27   0     7297.45     7095.11    337.41 o 
  -3  27   0     4183.71     4122.58    220.98 o 
  -1  27   0      277.55      213.85     54.65 o 
   1  27   0      275.63      230.48     54.65 o 
   3  27   0     4170.27     4269.90    223.36 o 
   5  27   0     7284.84     7173.52    337.41 o 
   7  27   0     1343.44     1275.98     99.80 o 
   9  27   0      320.78      339.79     54.65 o 
  11  27   0      103.39      154.45     42.77 o 
  13  27   0       94.92      154.45     38.02 o 
  15  27   0      107.31       73.66     28.51 o 
 -14  28   0      478.33      556.01     54.65 o 
 -12  28   0     7032.08     7964.77    361.17 o 
 -10  28   0      419.04      472.85     64.16 o 
  -8  28   0      314.99      365.92     61.78 o 
  -4  28   0       26.58      147.32     49.90 o 
  -2  28   0       81.37       66.53     49.90 o 
   0  28   0       67.30       95.04     49.90 o 
   2  28   0       81.34       64.16     47.52 o 
   4  28   0       28.00       47.52     40.39 o 
   6  28   0      464.05      615.42     68.91 o 
   8  28   0      326.31      401.57     59.40 o 
  10  28   0      419.53      434.83     57.03 o 
  12  28   0     7020.65     8378.21    354.04 o 
  14  28   0      483.31      558.39     45.15 o 
 -13  29   0      112.17      173.46     33.27 o 
 -11  29   0      502.14      556.01     59.40 o 
  -9  29   0      638.90      603.54     64.16 o 
  -7  29   0      468.40      458.59     64.16 o 
  -3  29   0      584.38      520.37     66.53 o 
  -1  29   0      135.63       97.42     42.77 o 
   1  29   0      134.56       35.64     40.39 o 
   3  29   0      577.51      503.74     64.16 o 
   5  29   0     1183.67     1290.24     95.04 o 
   7  29   0      471.37      446.71     59.40 o 
   9  29   0      642.38      712.84     61.78 o 
  11  29   0      497.02      608.29     52.27 o 
 -12  30   0     1238.82     1603.88     87.92 o 
 -10  30   0      239.61      287.51     42.77 o 
  -8  30   0      251.13      330.28     49.90 o 
  -6  30   0      225.58      242.36     47.52 o 
  -2  30   0      634.07      544.13     64.16 o 
   0  30   0      270.87      282.76     52.27 o 
   2  30   0      636.44      648.68     64.16 o 
   4  30   0       54.02       -7.13     38.02 o 
   6  30   0      226.02      211.48     42.77 o 
   8  30   0      250.62      273.25     42.77 o 
  10  30   0      246.76      316.02     38.02 o 
  -9  31   0      241.58      256.62     38.02 o 
  -7  31   0     1926.31     2098.12    116.43 o 
  -5  31   0     1438.32     1668.04    104.55 o 
  -1  31   0        3.37       -2.38     35.64 o 
   1  31   0        4.12       64.16     35.64 o 
   3  31   0       82.35       66.53     33.27 o 
   5  31   0     1440.85     1848.62     99.80 o 
   7  31   0     1914.29     2150.39    109.30 o 
  -6  32   0        8.43       -2.38     23.76 o 
  -4  32   0       57.17       59.40     28.51 o 
  -2  32   0      154.20      206.72     38.02 o 
   2  32   0      151.69       42.77     26.14 o 
   4  32   0       58.06      156.82     28.51 o 
  -1  33   0      106.01       66.53     26.14 o 
   1  33   0      106.65      109.30     26.14 o 
 -29   1   1      718.55      793.05     43.59 o 
 -27   1   1       41.76       94.91     28.41 o 
 -25   1   1     1856.35     1806.51     90.68 o 
 -23   1   1     6357.03     6615.32    161.57 o 
 -21   1   1     2329.02     2421.45    115.97 o 
 -19   1   1     4955.61     4804.52    254.25 o 
 -11   1   1     2881.89     3260.04    133.06 o 
  -9   1   1     3994.97     4607.31    182.96 o 
  -7   1   1      143.04      163.32     11.88 o 
  -5   1   1     7461.11     7615.04    211.68 o 
  -3   1   1     4060.63     4537.21    126.84 o 
  -1   1   1       48.37      161.99     68.91 o 
   1   1   1     1466.52     1802.48     42.97 o 
   3   1   1    17517.10    16016.57    366.28 o 
   5   1   1   140649.55   136295.03   3750.99 o 
   7   1   1     8156.93     8347.37    243.63 o 
   9   1   1    13808.14    13455.71    388.12 o 
  11   1   1     4134.99     4392.21    145.33 o 
  13   1   1      784.98      779.26     46.33 o 
  15   1   1     2375.16     2410.46     97.41 o 
  17   1   1      647.47      550.13     45.36 o 
  19   1   1    16917.98    16668.63    351.66 o 
  21   1   1     2090.20     2376.12    140.19 o 
 -30   2   1       95.70      149.70     33.27 o 
 -28   2   1      314.52      280.22     34.41 o 
 -26   2   1      107.18      134.89     34.41 o 
 -24   2   1     2735.90     2802.50    138.58 o 
 -22   2   1     1364.23     1335.33     61.39 o 
 -20   2   1     3461.19     3526.77     97.97 o 
 -10   2   1    21775.64    23958.46    921.94 o 
  -8   2   1    61936.30    60165.85   2314.34 o 
  -6   2   1    16027.24    14354.17    563.14 o 
  -4   2   1    66510.27    72170.02   2578.09 o 
  -2   2   1      287.20      244.74     16.63 o 
   0   2   1    43604.92    44554.71   1734.57 o 
   2   2   1     3473.57     3346.86    108.11 o 
   4   2   1    15631.08    15078.32    513.24 o 
   6   2   1      211.72      233.08     20.16 o 
   8   2   1     9539.23     9623.50    281.43 o 
  10   2   1     5247.86     5165.73    162.98 o 
  12   2   1      975.68      981.27     50.41 o 
  14   2   1     1291.77     1393.03     66.35 o 
  16   2   1     4119.01     4327.67    154.58 o 
  18   2   1     2935.46     2759.07    113.40 o 
 -29   3   1      290.10      206.72     42.77 o 
 -27   3   1      968.65     1009.17     60.90 o 
 -25   3   1      812.24      803.27     58.73 o 
 -23   3   1      610.80      673.04     58.39 o 
 -21   3   1     6782.69     6646.50    187.90 o 
 -19   3   1     1178.81     1010.26     67.14 o 
 -11   3   1     9415.57    10388.42    408.69 o 
  -9   3   1     1215.32     1387.66     68.91 o 
  -7   3   1     1236.69     1230.83     64.16 o 
  -5   3   1     1488.57     1197.57     61.78 o 
  -3   3   1    37700.70    39156.15   1482.70 o 
  -1   3   1     2261.50     2799.07    109.30 o 
   1   3   1     9174.81     8196.10    231.02 o 
   3   3   1   124748.10   125205.84   2828.77 o 
   5   3   1    44074.05    44052.30   1231.54 o 
   7   3   1    13633.95    12623.67    362.07 o 
   9   3   1     6879.67     7218.56    217.58 o 
  11   3   1     1221.35     1401.98     61.31 o 
  13   3   1     9532.38     9886.55    300.74 o 
  15   3   1     1110.33     1052.89     87.92 o 
  17   3   1      685.51      634.25     47.86 o 
  19   3   1      772.43      748.36     52.91 o 
 -30   4   1       98.56      142.57     30.89 o 
 -28   4   1      117.57      175.83     47.52 o 
 -26   4   1     1203.09     1229.47     68.83 o 
 -24   4   1      446.39      473.44     48.38 o 
 -22   4   1     5050.32     4663.83    124.66 o 
 -20   4   1     3990.20     4132.40    128.01 o 
 -12   4   1     1451.69     1708.43     83.16 o 
 -10   4   1     7817.73     7399.25    304.14 o 
  -8   4   1    45469.27    47063.90   1848.62 o 
  -6   4   1     2570.58     2993.92    130.69 o 
  -4   4   1    36767.29    39217.94   1506.46 o 
  -2   4   1     7137.62     7285.20    301.77 o 
   0   4   1    30648.62    30630.96    958.77 o 
   2   4   1    10485.63    11000.33    310.82 o 
   4   4   1     5069.41     4898.01    143.47 o 
   6   4   1     9872.88     9442.43    215.22 o 
   8   4   1     3366.97     3356.77     85.41 o 
  10   4   1     4500.68     4629.62    149.51 o 
  12   4   1     1916.38     2244.73     88.20 o 
  14   4   1     3654.56     3671.77    131.89 o 
  16   4   1     5177.57     5618.12    189.84 o 
  18   4   1      818.77      792.48     55.37 o 
 -29   5   1       18.94       35.64     35.64 o 
 -27   5   1      959.01      936.19     87.92 o 
 -25   5   1     1718.08     1703.68    123.56 o 
 -23   5   1     3477.94     3032.11    133.57 o 
 -21   5   1     2146.02     2043.01    105.74 o 
 -19   5   1     2184.43     2289.32    105.85 o 
 -11   5   1    19838.83    22656.35    876.79 o 
  -9   5   1      170.61      244.74     28.51 o 
  -7   5   1      468.80      565.52     42.77 o 
  -5   5   1     1554.45     1518.34     78.41 o 
  -3   5   1      444.54      396.81     35.64 o 
  -1   5   1      905.16     1400.48    237.61 o 
   1   5   1   109064.85   120640.82   3320.86 o 
   3   5   1    28828.02    28701.38   1355.58 o 
   5   5   1     9504.59     8172.26    253.06 o 
   7   5   1    22677.24    25224.94   1005.10 o 
   9   5   1     6472.78     7051.38    215.04 o 
  11   5   1    12187.15    13831.38    404.91 o 
  13   5   1      595.89      711.26     45.27 o 
  15   5   1      931.42     1022.83     58.73 o 
  17   5   1     2230.19     2196.21     95.73 o 
  19   5   1      541.58      500.84     97.42 o 
 -30   6   1      254.90      320.78     38.02 o 
 -28   6   1      271.10      270.88     47.52 o 
 -26   6   1      597.57      620.17     76.04 o 
 -24   6   1     4555.35     4519.39    244.74 o 
 -22   6   1     1656.45     1741.85     76.80 o 
 -20   6   1     3862.22     3537.18    147.01 o 
 -18   6   1      304.18      280.38     61.78 o 
 -12   6   1      852.91      838.77     57.03 o 
 -10   6   1    12829.72    13211.25    541.76 o 
  -8   6   1     2234.66     2283.46    104.55 o 
  -6   6   1    59694.95    61446.57   2376.12 o 
  -2   6   1    20633.98    20250.20    571.25 o 
   0   6   1     3353.37     3157.26    106.93 o 
   2   6   1    17900.23    19649.97   1078.76 o 
   4   6   1      127.78      207.18     19.01 o 
   6   6   1     2678.53     2445.95     78.11 o 
   8   6   1    10628.27    11528.96    477.60 o 
  10   6   1     1092.03     1170.83     55.37 o 
  12   6   1     8025.55     9172.39    373.05 o 
  14   6   1     4118.40     4186.70    158.01 o 
  16   6   1     2830.98     2970.23    117.47 o 
  18   6   1      172.50      106.38     32.47 o 
 -29   7   1     1561.06     1741.70    102.17 o 
 -27   7   1      974.79     1190.44     97.42 o 
 -25   7   1     3687.06     3732.89    211.48 o 
 -23   7   1     2395.46     2189.32    107.49 o 
 -21   7   1     3058.40     2730.89    122.65 o 
 -19   7   1     4025.84     3683.71    147.83 o 
 -13   7   1     4139.74     5030.26    218.60 o 
 -11   7   1     4959.79     5593.40    239.99 o 
  -9   7   1    16513.95    17664.11    712.84 o 
  -7   7   1     7748.60     7560.83    320.78 o 
  -1   7   1     7692.66     8088.70    243.55 o 
   1   7   1     3500.58     4071.08    204.35 o 
   3   7   1     4342.54     3843.55    167.52 o 
   5   7   1    30832.90    34897.35   1135.79 o 
   7   7   1    21636.68    22801.86   1083.51 o 
   9   7   1     2679.07     2366.62    128.31 o 
  11   7   1    24583.49    23732.00    679.62 o 
  13   7   1      557.21      513.24     39.46 o 
  15   7   1    10568.81    10886.80    373.05 o 
  17   7   1     1256.48     1545.13    131.87 o 
  27   7   1     1789.67     2183.66    114.05 o 
 -30   8   1      181.41      197.22     30.89 o 
 -28   8   1     1188.57     1280.73     92.67 o 
 -26   8   1     1948.17     2005.45    135.44 o 
 -24   8   1      570.73      578.89     57.05 o 
 -22   8   1     3522.41     3160.37    136.06 o 
 -20   8   1      448.99      462.66     85.54 o 
 -18   8   1     1247.03     1038.17     68.89 o 
 -14   8   1     9020.08    10103.28    411.07 o 
 -12   8   1      147.13       73.66     30.89 o 
 -10   8   1    32912.82    34185.30   1361.52 o 
  -6   8   1     9195.42     9183.72    384.93 o 
  -2   8   1    33811.76    36122.80    997.17 o 
   0   8   1     8022.59     7020.99    207.91 o 
   2   8   1    89796.02    92160.51   2541.26 o 
   4   8   1    21341.71    23020.20    949.26 o 
   6   8   1      680.40      637.70     29.85 o 
   8   8   1      691.13      727.09     61.78 o 
  10   8   1     2607.24     2566.21    140.19 o 
  12   8   1    11485.00    12888.00    392.30 o 
  14   8   1     6941.08     7590.94    242.75 o 
  16   8   1     2217.91     2141.88    116.43 o 
  18   8   1      360.85      396.81     66.53 o 
 -29   9   1      268.63      270.88     40.39 o 
 -27   9   1     1036.57     1104.90     90.29 o 
 -25   9   1      986.23      876.79     90.29 o 
 -23   9   1     2199.10     2290.01    129.50 o 
 -21   9   1     5887.08     5615.88    205.82 o 
 -19   9   1     3411.20     3318.22    136.93 o 
 -17   9   1    16621.35    17019.00    503.21 o 
 -13   9   1     6607.99     6857.50    306.52 o 
 -11   9   1     8696.42     9162.34    389.68 o 
  -9   9   1    17088.07    16138.63    684.32 o 
  -7   9   1    11068.66    10248.23    458.59 o 
  -5   9   1     1033.67      940.95     66.53 o 
  -3   9   1     2810.03     3338.45    154.45 o 
  -1   9   1     1780.97     1670.08    141.38 o 
   1   9   1    13274.28    16149.41    456.16 o 
   5   9   1     3189.98     3519.05    193.65 o 
   7   9   1    22482.91    27378.60   2405.83 o 
   9   9   1     2635.07     2461.66    135.44 o 
  11   9   1     5283.93     5393.80    254.25 o 
  13   9   1     4990.47     5281.69    276.82 o 
  15   9   1      378.00      363.15     38.21 o 
  17   9   1      436.51      411.07     68.91 o 
  27   9   1      882.54     1043.12     68.91 o 
 -28  10   1       62.80       78.41     35.64 o 
 -26  10   1      988.30      940.95     85.54 o 
 -24  10   1      804.95      696.40     58.52 o 
 -22  10   1     1563.27     1469.60     84.84 o 
 -20  10   1     2566.78     2196.97    106.68 o 
 -18  10   1      352.64      311.27     59.40 o 
 -14  10   1    15263.50    15917.66    646.31 o 
 -12  10   1     4294.63     4141.58    201.97 o 
 -10  10   1     2900.41     3207.77    163.95 o 
  -8  10   1    19369.56    21114.24    936.19 o 
  -6  10   1     7872.78     9357.18    396.81 o 
  -4  10   1     3786.79     4236.63    192.47 o 
  -2  10   1     5704.45     6828.98    304.14 o 
   0  10   1     1341.91     1554.79    112.87 o 
   2  10   1    27215.78    30601.93    856.05 o 
   4  10   1    10432.78    12592.31    362.05 o 
   6  10   1     1439.89     1233.55    111.68 o 
   8  10   1     4622.63     4224.75    204.35 o 
  10  10   1     5354.07     6156.54    285.13 o 
  12  10   1     1314.77     1475.35     70.33 o 
  14  10   1      208.46      155.91     30.78 o 
  16  10   1     3544.65     3324.20    192.47 o 
 -29  11   1      268.00      292.26     35.64 o 
 -27  11   1      597.89      620.17     64.16 o 
 -25  11   1     2090.56     2178.76     99.96 o 
 -23  11   1      248.24      264.49     43.59 o 
 -21  11   1     3423.03     3201.47    136.93 o 
 -19  11   1      634.56      489.48     73.66 o 
 -17  11   1     2847.94     2801.45    173.46 o 
 -13  11   1     2269.69     2402.26    135.44 o 
 -11  11   1     4407.31     4842.54    239.99 o 
  -9  11   1     1573.56     1782.09    106.93 o 
  -7  11   1    33824.90    33710.07   1496.96 o 
  -5  11   1    38962.05    39419.90   1563.49 o 
  -3  11   1      216.55      171.08     35.64 o 
  -1  11   1     4846.70     4972.85    159.51 o 
   1  11   1    13441.81    13749.15    394.83 o 
   3  11   1    15109.32    16919.26    483.05 o 
   7  11   1     4443.59     4433.85    211.48 o 
   9  11   1     6866.39     6760.07    308.90 o 
  11  11   1     6061.69     6909.77    318.40 o 
  13  11   1      422.46      542.41     43.30 o 
  15  11   1     1066.21     1028.86     90.29 o 
  17  11   1     2881.70     3143.61    178.21 o 
  27  11   1       13.94      -26.14     26.14 o 
 -28  12   1       20.47       76.04     30.89 o 
 -26  12   1     1039.94      945.70     78.41 o 
 -24  12   1      491.57      450.52     47.86 o 
 -22  12   1     3216.21     3207.49    160.39 o 
 -20  12   1     3967.81     3979.72    159.59 o 
 -18  12   1     1168.85     1090.64     99.80 o 
 -16  12   1     2476.19     2449.78    154.45 o 
 -14  12   1     3097.75     3778.04    185.34 o 
 -12  12   1     8190.15     9081.55    411.07 o 
 -10  12   1      539.92      382.56     52.27 o 
  -8  12   1     2119.87     2606.61    140.19 o 
  -6  12   1    10984.56    11602.62    489.48 o 
  -4  12   1     7305.02     8181.00    375.43 o 
  -2  12   1     9675.43    11350.75    491.86 o 
   0  12   1     9184.35    10961.85    320.04 o 
   4  12   1     1388.16     1701.23     66.53 o 
   6  12   1     1279.85     1701.36     71.28 o 
   8  12   1      568.91      411.07     54.65 o 
  10  12   1     7970.22     8097.83    365.92 o 
  12  12   1    13953.38    14506.24    610.66 o 
  14  12   1       12.02       -2.38     35.64 o 
  16  12   1     3425.71     3364.59    187.71 o 
  26  12   1      313.62      344.54     42.77 o 
 -27  13   1       36.27        0.00     30.89 o 
 -25  13   1       76.23      149.08     65.34 o 
 -23  13   1     2025.16     1761.07    108.11 o 
 -21  13   1     1909.51     1799.10     93.24 o 
 -19  13   1     4588.54     4317.19    167.99 o 
 -17  13   1     3908.65     3987.69    191.28 o 
 -15  13   1       66.90      116.43     42.77 o 
 -13  13   1     2716.53     2542.45    144.94 o 
 -11  13   1     2514.63     2357.12    140.19 o 
  -9  13   1    10310.07     9846.66    453.84 o 
  -7  13   1     6709.39     6653.15    327.91 o 
  -5  13   1     7315.41     7508.55    368.30 o 
  -3  13   1     7492.43     6781.46    335.03 o 
  -1  13   1      780.29      896.11    116.43 o 
   1  13   1     1452.48     1322.51    144.94 o 
   3  13   1     1891.50     2221.66     81.48 o 
   7  13   1     6798.38     8815.42    382.56 o 
   9  13   1      448.73      403.94     59.40 o 
  11  13   1     1666.17     1611.01    111.68 o 
  13  13   1     2556.00     2513.94    156.82 o 
  15  13   1     4693.06     4954.22    249.49 o 
  27  13   1       23.42       26.14     21.39 o 
 -26  14   1     1123.57     1233.21     85.54 o 
 -24  14   1      200.05      292.24     65.34 o 
 -22  14   1      187.25      191.41     40.32 o 
 -20  14   1     3543.76     3473.01    213.85 o 
 -18  14   1     3917.99     3652.33    147.74 o 
 -16  14   1     1039.72     1102.52     90.29 o 
 -14  14   1     2020.02     1807.35     89.00 o 
 -12  14   1      654.71      349.29     54.65 o 
 -10  14   1     4838.30     4621.56    235.24 o 
  -8  14   1     1071.51     1083.51     85.54 o 
  -6  14   1     4661.90     5752.60    289.89 o 
  -4  14   1      584.84      558.39     59.40 o 
  -2  14   1     2997.07     3347.96    168.70 o 
   0  14   1    19037.27    22493.43    705.71 o 
   4  14   1     1184.49     1175.06     53.69 o 
   6  14   1      431.80      651.06     61.78 o 
   8  14   1     5220.31     5678.94    266.13 o 
  10  14   1    11699.68    11987.55    498.99 o 
  12  14   1      781.86      819.03     56.27 o 
  14  14   1      382.93      317.35     45.27 o 
  26  14   1      512.41      518.00     47.52 o 
 -27  15   1      192.16      130.69     26.14 o 
 -25  15   1      182.03      180.82     30.24 o 
 -23  15   1      239.57      243.85     58.22 o 
 -21  15   1      544.71      381.23     44.31 o 
 -19  15   1     1540.60     1380.70     90.29 o 
 -17  15   1     1461.94     1558.92     85.49 o 
 -15  15   1     1956.90     1940.36     92.23 o 
 -13  15   1      442.66      366.55     51.09 o 
 -11  15   1     2178.19     2178.91    135.44 o 
  -9  15   1      388.24      349.29     54.65 o 
  -7  15   1    16633.48    15349.76    727.09 o 
  -5  15   1      214.11      503.74     57.03 o 
  -3  15   1     4972.26     5519.74    256.62 o 
  -1  15   1     7434.56     6767.20    304.14 o 
   1  15   1     7694.50     9375.70    281.40 o 
   3  15   1    12647.39    15277.70    444.40 o 
   5  15   1     7015.79     8078.33    246.97 o 
   7  15   1     3609.08     4576.42    220.98 o 
   9  15   1      973.58     1133.41     87.92 o 
  11  15   1     3719.00     4086.93    209.10 o 
  13  15   1     1153.43     1240.34    102.17 o 
  25  15   1      580.65      750.86     57.03 o 
 -26  16   1      499.26      487.11     42.77 o 
 -24  16   1      974.83     1183.07     62.86 o 
 -22  16   1      535.29      466.19     70.10 o 
 -20  16   1      116.78      139.23     34.81 o 
 -18  16   1     2681.36     2422.29    124.75 o 
 -16  16   1     2293.02     2121.88    149.70 o 
 -14  16   1     4013.72     3609.31    295.83 o 
 -12  16   1     2746.37     2707.13    115.90 o 
 -10  16   1      985.04      981.34     90.29 o 
  -8  16   1     1376.59     1359.14     99.80 o 
  -6  16   1     2779.10     2292.96    147.32 o 
  -4  16   1      594.45      453.84     57.03 o 
  -2  16   1     2272.19     2466.42    137.82 o 
   0  16   1     1030.12     1012.23     78.41 o 
   2  16   1       29.44       66.15     20.55 o 
   4  16   1    15860.68    19417.81    559.50 o 
   6  16   1     1285.12     1373.40     92.67 o 
   8  16   1     4951.03     4866.30    225.73 o 
  10  16   1     2369.10     2492.55    144.94 o 
  12  16   1     3826.70     3404.99    185.34 o 
  26  16   1      608.40      468.10     38.02 o 
 -25  17   1      291.27      325.53     51.09 o 
 -23  17   1      255.91      226.67     33.48 o 
 -21  17   1      651.01      826.35     61.78 o 
 -19  17   1      645.28      556.01     76.04 o 
 -17  17   1      117.34      166.33     61.78 o 
 -15  17   1     1265.73     1066.88    104.55 o 
 -13  17   1     1693.32     1400.80    124.75 o 
 -11  17   1     3139.26     3189.32    244.74 o 
  -9  17   1    10938.99     8815.42    401.57 o 
  -7  17   1     7291.49     6655.52    313.65 o 
  -5  17   1     2564.92     2007.82    133.06 o 
  -3  17   1    16187.01    14693.95    660.56 o 
  -1  17   1    16120.76    15960.43    665.31 o 
   1  17   1    13180.65    13396.59    565.52 o 
   3  17   1     2734.80     2996.29    156.82 o 
   5  17   1     2830.20     3435.88    159.20 o 
   7  17   1       14.96       64.16     35.64 o 
  11  17   1      608.23      817.39     78.41 o 
  13  17   1     5692.46     6085.25    285.13 o 
  25  17   1      877.76      978.96     61.78 o 
 -24  18   1     1604.13     1763.08    109.30 o 
 -22  18   1      278.33      190.09     54.65 o 
 -20  18   1      138.17      128.31     52.27 o 
 -18  18   1      361.05      361.17     73.66 o 
 -16  18   1     3831.38     2979.66    185.34 o 
 -14  18   1     1707.13     1649.03    128.31 o 
 -12  18   1      436.20      551.64     53.69 o 
 -10  18   1     2108.37     1645.23    143.76 o 
  -8  18   1     1068.56     1076.40     64.67 o 
  -6  18   1      409.57      320.78     54.65 o 
  -4  18   1      179.29      247.12     52.27 o 
  -2  18   1      673.21      394.44     52.27 o 
   0  18   1     1269.11     1126.28     87.92 o 
   2  18   1     1588.00     1744.08    106.93 o 
   4  18   1      761.98      812.63     66.53 o 
  10  18   1     5339.82     6068.62    275.63 o 
  24  18   1       17.78       31.34     17.58 o 
 -23  19   1      320.35      307.49     30.75 o 
 -21  19   1      965.22     1152.42     97.42 o 
 -19  19   1      319.72      228.11     59.40 o 
 -17  19   1     1235.41     1256.97    114.05 o 
 -15  19   1     5873.27     5339.15    280.38 o 
 -13  19   1     1463.29     1366.27    114.05 o 
 -11  19   1    15406.16    15110.94    748.48 o 
  -9  19   1     1642.72     1431.46    125.93 o 
  -7  19   1      525.14      502.58     47.04 o 
  -5  19   1     2136.17     2207.42    140.19 o 
  -3  19   1     1747.05     1637.15    118.81 o 
  -1  19   1     2788.10     2604.23    147.32 o 
   1  19   1      170.15      156.82     45.15 o 
   3  19   1      843.97      803.13     76.04 o 
   5  19   1     3708.82     3229.15    180.59 o 
  23  19   1       26.83       22.73     19.27 o 
 -24  20   1      790.90      943.32     64.16 o 
 -22  20   1      231.12      294.64     49.90 o 
 -20  20   1       84.79       11.88     47.52 o 
 -18  20   1      667.33      712.84     85.54 o 
 -16  20   1      399.68      361.17     66.53 o 
 -14  20   1     4308.77     3716.26    216.23 o 
 -12  20   1     2700.33     2834.72    182.96 o 
 -10  20   1    12366.49    11144.02    518.00 o 
  -8  20   1      154.61      182.53     54.65 o 
  -6  20   1      406.62      458.68     76.04 o 
  -4  20   1     3680.82     3539.13    140.29 o 
  -2  20   1     2279.95     2184.53    156.82 o 
   0  20   1      214.43      274.30     36.85 o 
   2  20   1     1100.79     1088.16    144.94 o 
   4  20   1     3448.67     3245.79    180.59 o 
   6  20   1      541.85      489.48     68.91 o 
   8  20   1     7541.63     7373.11    337.41 o 
  20  20   1     1311.33     1475.57     95.04 o 
  22  20   1      138.19      143.84     23.52 o 
 -23  21   1      305.13      318.40     42.77 o 
 -21  21   1      217.73      320.78     52.27 o 
 -19  21   1        0.72      -19.01     49.90 o 
 -17  21   1      526.03      548.88     83.16 o 
 -15  21   1      376.45      335.03     66.53 o 
 -13  21   1      387.94      304.14     61.78 o 
 -11  21   1    15754.58    13964.48    636.80 o 
  -9  21   1     4538.81     3495.28    209.10 o 
  -7  21   1      913.98      848.39    115.24 o 
  -5  21   1     2909.79     2589.96    115.08 o 
  -3  21   1     2007.62     2049.69    128.31 o 
  -1  21   1      416.62      339.60     42.82 o 
   1  21   1      833.38      846.01     57.13 o 
   3  21   1      512.68      437.21     64.16 o 
   5  21   1      466.14      589.28     73.66 o 
   7  21   1       21.69      -19.01     45.15 o 
   9  21   1      260.21      197.22     59.40 o 
  11  21   1     8399.94     7299.45    356.42 o 
  13  21   1      434.55      496.61     68.91 o 
  17  21   1      256.60      285.13     52.27 o 
  19  21   1     1175.44     1230.83     90.29 o 
  21  21   1      759.70      878.45     45.27 o 
 -22  22   1      692.47      786.50     61.78 o 
 -20  22   1      507.67      570.27     68.91 o 
 -18  22   1     1225.81     1133.41    102.17 o 
 -16  22   1     1601.61     1335.38    114.05 o 
 -14  22   1      657.24      624.92     85.54 o 
 -12  22   1     6044.51     5450.83    292.26 o 
 -10  22   1     9098.44     8028.92    396.81 o 
  -8  22   1      982.21      898.17     90.29 o 
  -6  22   1     1303.25     1233.21    109.30 o 
  -4  22   1      119.35      152.07     57.03 o 
  -2  22   1     1807.36     1812.22    159.20 o 
   0  22   1     9779.13     9767.56    563.14 o 
   2  22   1     3618.30     3385.98    194.84 o 
   4  22   1     8820.67     8753.64    399.19 o 
   6  22   1     5582.65     5182.33    268.50 o 
   8  22   1     6627.14     5731.21    282.76 o 
  10  22   1    20828.63    19733.71    831.64 o 
  12  22   1      902.74      753.23     83.16 o 
  14  22   1      904.37      898.17     87.92 o 
  16  22   1      710.84      684.32     73.66 o 
  18  22   1      383.52      504.15     55.84 o 
  20  22   1      244.07      149.70     28.51 o 
 -21  23   1      614.10      726.85     40.93 o 
 -19  23   1      338.36      287.51     57.03 o 
 -17  23   1      165.28      130.69     57.03 o 
 -15  23   1     1002.94      874.41     90.29 o 
 -13  23   1     1984.50     1770.21    133.06 o 
 -11  23   1     1102.02     1043.12    102.17 o 
  -9  23   1      460.37      482.35     73.66 o 
  -7  23   1     1291.58     1050.25    102.17 o 
  -5  23   1     1630.57     1492.21    118.81 o 
  -3  23   1     5847.92     5902.29    294.64 o 
  -1  23   1     4638.86     4521.76    242.36 o 
   1  23   1     5333.17     4783.14    251.87 o 
   3  23   1     1049.56     1161.92    106.93 o 
   5  23   1     1454.30     1349.64    114.05 o 
   7  23   1      863.76      886.29     92.67 o 
   9  23   1     2203.34     2031.59    140.19 o 
  11  23   1      113.51       71.28     52.27 o 
  13  23   1     1107.68     1035.99     97.42 o 
  15  23   1      600.58      565.52     66.53 o 
  17  23   1      367.79      370.04     33.10 o 
  19  23   1      169.92      165.08     21.54 o 
 -20  24   1       10.92      -38.02     38.02 o 
 -18  24   1      812.72      910.06     80.79 o 
 -16  24   1     2176.83     2516.32    156.82 o 
 -14  24   1     1783.69     1691.80    125.93 o 
 -12  24   1     2174.89     1910.40    140.19 o 
 -10  24   1     1329.86     1202.32    106.93 o 
  -8  24   1      786.00      655.81     83.16 o 
  -6  24   1      686.08      620.17     80.79 o 
  -4  24   1      463.67      346.91     71.28 o 
  -2  24   1      467.73      460.97     71.28 o 
   0  24   1    15180.87    13555.79    608.29 o 
   2  24   1     4835.50     4683.34    249.49 o 
   4  24   1     3299.57     3195.89    187.71 o 
   6  24   1      625.37      441.96     68.91 o 
   8  24   1     4041.99     3516.66    201.97 o 
  10  24   1     1724.35     1777.34    125.93 o 
  12  24   1     1230.90     1328.25    106.93 o 
  14  24   1       39.61      121.18     49.90 o 
  16  24   1     1297.22     1553.99    102.17 o 
  18  24   1      603.00      620.17     57.03 o 
 -19  25   1      603.75      620.17     57.03 o 
 -17  25   1       19.89       80.79     40.39 o 
 -15  25   1      619.84      734.22     78.41 o 
 -13  25   1      465.57      449.09     66.53 o 
 -11  25   1      837.73      627.30     83.16 o 
  -9  25   1     1134.69     1019.36     99.80 o 
  -7  25   1      772.64      622.54     78.41 o 
  -5  25   1     1069.90      788.87     90.29 o 
  -3  25   1     2468.25     2081.48    142.57 o 
  -1  25   1     1731.22     1734.57    128.31 o 
   1  25   1     2498.91     2254.94    149.70 o 
   3  25   1      796.43      867.29     87.92 o 
   5  25   1       52.38       38.02     49.90 o 
   7  25   1      565.94      491.86     71.28 o 
   9  25   1      143.56      144.94     49.90 o 
  11  25   1     1275.67     1496.96    109.30 o 
  13  25   1      124.95      109.30     42.77 o 
  15  25   1        2.17      -30.89     38.02 o 
  17  25   1      147.52      109.30     35.64 o 
 -18  26   1      258.68      263.75     40.39 o 
 -16  26   1      950.38      831.64     73.66 o 
 -14  26   1      822.13      762.74     78.41 o 
 -12  26   1      327.16      194.84     57.03 o 
 -10  26   1     1567.53     1330.63    111.68 o 
  -8  26   1      410.18      425.33     71.28 o 
  -6  26   1      130.07      137.82     59.40 o 
  -4  26   1      361.10      330.28     64.16 o 
  -2  26   1        9.07        7.13     47.52 o 
   0  26   1      123.57       80.79     47.52 o 
   2  26   1      457.48      434.83     68.91 o 
   4  26   1      251.71      282.76     64.16 o 
   6  26   1       79.27      140.19     49.90 o 
   8  26   1       49.93       52.27     49.90 o 
  10  26   1     5916.49     5607.65    275.63 o 
  12  26   1      539.72      418.20     57.03 o 
  14  26   1      252.83      297.02     47.52 o 
  16  26   1       59.81       59.40     30.89 o 
 -17  27   1       42.92       66.53     30.89 o 
 -15  27   1       85.28       73.66     40.39 o 
 -13  27   1      190.72      254.25     52.27 o 
 -11  27   1      643.71      774.62     76.04 o 
  -9  27   1       16.04      -40.39     47.52 o 
  -7  27   1      320.09      232.86     57.03 o 
  -5  27   1      451.94      465.72     71.28 o 
  -3  27   1       88.23      114.05     52.27 o 
  -1  27   1      492.94      342.16     64.16 o 
   1  27   1     1185.16     1102.52     97.42 o 
   3  27   1      267.06      311.27     64.16 o 
   5  27   1      878.53      988.47     90.29 o 
   7  27   1     2292.95     2407.01    147.32 o 
   9  27   1      257.81      237.61     54.65 o 
  11  27   1      347.35      413.45     59.40 o 
  13  27   1      474.00      513.24     57.03 o 
  15  27   1      928.32     1038.37     66.53 o 
 -16  28   1      490.62      548.88     47.52 o 
 -14  28   1      253.60      356.42     49.90 o 
 -12  28   1      512.07      560.77     64.16 o 
 -10  28   1      141.84      156.82     47.52 o 
  -8  28   1       33.43      116.43     47.52 o 
  -6  28   1       10.16       76.04     47.52 o 
  -4  28   1      106.51      118.81     49.90 o 
  -2  28   1      170.22      152.07     52.27 o 
   0  28   1     1112.77      983.72     90.29 o 
   2  28   1      333.46      403.94     64.16 o 
   4  28   1     1390.23     1337.76    104.55 o 
   6  28   1     1377.25     1133.41     92.67 o 
   8  28   1       94.97       19.01     40.39 o 
  10  28   1       46.67       52.27     42.77 o 
  12  28   1       45.39       97.42     38.02 o 
  14  28   1      117.07       92.67     30.89 o 
 -15  29   1      396.29      468.10     40.39 o 
 -13  29   1       30.92       21.39     33.27 o 
 -11  29   1      558.89      636.80     64.16 o 
  -9  29   1       48.03       -9.50     38.02 o 
  -7  29   1     1723.31     1767.84    121.18 o 
  -5  29   1      900.52      936.19     83.16 o 
  -3  29   1      887.45      898.17     83.16 o 
  -1  29   1       30.79       19.01     47.52 o 
   1  29   1      111.53       45.15     40.39 o 
   3  29   1      251.57      259.00     54.65 o 
   5  29   1      355.35      225.73     54.65 o 
   7  29   1       72.86      102.17     40.39 o 
   9  29   1      136.19      194.84     42.77 o 
  11  29   1      185.91      218.60     38.02 o 
 -12  30   1      643.33      774.62     59.40 o 
 -10  30   1       46.79      114.05     40.39 o 
  -8  30   1      228.85      247.12     47.52 o 
  -6  30   1      296.04      325.53     52.27 o 
  -4  30   1       64.78       38.02     42.77 o 
  -2  30   1      454.91      408.69     59.40 o 
   0  30   1       65.42       59.40     40.39 o 
   2  30   1      308.80      263.75     49.90 o 
   4  30   1      329.19      361.17     52.27 o 
   6  30   1      177.50      128.31     38.02 o 
   8  30   1      628.19      748.48     61.78 o 
  10  30   1      633.47      660.56     52.27 o 
 -11  31   1     1166.58     1328.25     76.04 o 
  -9  31   1       49.14      123.56     35.64 o 
  -7  31   1      667.51      468.10     52.27 o 
  -5  31   1      118.02      118.81     40.39 o 
  -1  31   1      219.24      273.25     45.15 o 
   1  31   1       89.39       73.66     38.02 o 
   3  31   1      103.20      135.44     38.02 o 
   5  31   1       66.71      106.93     30.89 o 
   7  31   1      460.95      525.12     47.52 o 
  -8  32   1      505.25      665.31     49.90 o 
  -6  32   1      325.91      377.80     42.77 o 
  -4  32   1      734.78      872.04     64.16 o 
   0  32   1      158.34      199.59     35.64 o 
   2  32   1      309.93      339.79     40.39 o 
   4  32   1     1004.67      921.94     61.78 o 
  -1  33   1      160.94      201.97     30.89 o 
 -30   0   2      294.77      308.90     42.77 o 
 -28   0   2     1872.89     1774.96    116.43 o 
 -26   0   2      383.84      354.04     61.78 o 
 -24   0   2      761.22      665.31     80.79 o 
 -22   0   2      374.49      345.44     91.48 o 
 -20   0   2       18.79       73.44     26.73 o 
 -10   0   2     8818.45     9309.66    365.92 o 
  -8   0   2     3659.38     3072.33    128.31 o 
  -6   0   2     9989.21     8981.75    356.42 o 
  -4   0   2    13728.39    12322.58    487.11 o 
  -2   0   2    27201.59    27301.67   1066.88 o 
   4   0   2    13151.05    11987.55    477.60 o 
   6   0   2     9237.52     9535.39    389.68 o 
   8   0   2      248.24      275.63     33.27 o 
  10   0   2    36096.87    37162.58   1473.20 o 
  12   0   2    17180.87    18619.31    762.74 o 
  14   0   2     9800.84    10823.25    465.72 o 
  16   0   2      316.60      318.40     54.65 o 
  18   0   2      692.12      741.77     54.59 o 
  20   0   2     1053.74     1100.15     97.42 o 
 -29   1   2     1029.08     1090.17     57.05 o 
 -27   1   2      127.38      210.26     36.09 o 
 -25   1   2     3944.16     4128.50    158.77 o 
 -23   1   2     2262.32     2512.06    114.93 o 
 -21   1   2      253.47      297.03     29.39 o 
 -11   1   2      321.41      346.91     26.14 o 
  -9   1   2    17286.23    16555.49    460.36 o 
  -7   1   2     9601.39     8561.23    241.10 o 
  -5   1   2    85922.95    83821.96   2303.52 o 
  -3   1   2     5122.03     4505.41    105.63 o 
   3   1   2    17732.21    17709.93    402.41 o 
   5   1   2     5381.45     4622.78    138.61 o 
   7   1   2     6335.59     5473.35    165.49 o 
   9   1   2    11026.06    11009.72    321.75 o 
  11   1   2    11589.58    12262.00    362.07 o 
  13   1   2     9779.50    11554.87    356.42 o 
  15   1   2     2786.77     2649.03    105.00 o 
  17   1   2     1610.02     1615.31     78.97 o 
  19   1   2     1690.54     1637.53     58.43 o 
  21   1   2      533.33      565.52     71.28 o 
 -30   2   2       54.01       40.39     30.89 o 
 -28   2   2      280.01      232.99     33.10 o 
 -26   2   2      118.22       69.66     36.83 o 
 -24   2   2     3163.21     3127.69    137.82 o 
 -22   2   2      566.64      528.48     42.53 o 
 -20   2   2     1749.00     1770.16     62.28 o 
 -12   2   2    10024.77    10937.30    425.33 o 
 -10   2   2    45369.23    49846.34   1919.91 o 
  -8   2   2    94902.30    93488.27   2559.74 o 
  -6   2   2     9875.09     9379.17    262.91 o 
  -4   2   2     4580.02     4704.22    109.27 o 
  -2   2   2      856.91      967.08     47.52 o 
   0   2   2     2760.43     3391.44     79.99 o 
   2   2   2     1335.15     1335.59     35.62 o 
   4   2   2    47298.69    46494.12   1050.83 o 
   6   2   2    12575.03    12589.57    359.55 o 
   8   2   2    20571.71    19969.48    566.21 o 
  10   2   2     6924.21     7513.95    229.34 o 
  12   2   2      636.88      736.94     44.50 o 
  14   2   2      130.80      171.76     28.56 o 
  16   2   2     2063.15     2382.05     99.96 o 
  18   2   2     1652.40     1750.69     59.35 o 
  20   2   2     3695.44     3759.03    199.59 o 
  22   2   2     1650.85     1786.85    118.81 o 
 -31   3   2       34.81       66.53     23.76 o 
 -29   3   2      197.77      294.64     49.90 o 
 -27   3   2      955.24      980.51     59.49 o 
 -25   3   2     1858.52     1830.12     91.47 o 
 -23   3   2     1602.46     1703.79     89.00 o 
 -21   3   2     2896.62     2944.81     88.77 o 
 -19   3   2     2260.69     2112.37    144.94 o 
 -11   3   2     2342.27     2723.04    123.56 o 
  -9   3   2       88.63       61.78     19.01 o 
  -7   3   2      942.91      831.64     49.90 o 
  -5   3   2    35065.70    34640.22    950.13 o 
  -3   3   2   103790.89   100265.32   3846.95 o 
  -1   3   2    18774.71    19900.04    781.74 o 
   1   3   2    30167.72    28722.93    565.81 o 
   3   3   2   144220.14   146122.59   2845.11 o 
   5   3   2     7412.10     7197.04    170.50 o 
   7   3   2     1873.02     2033.91     72.19 o 
   9   3   2     2035.88     1990.13     74.64 o 
  11   3   2     1694.53     1514.84     65.46 o 
  13   3   2      337.89      192.94     28.56 o 
  15   3   2       30.06       25.08     22.27 o 
  17   3   2     3124.24     3239.49    102.41 o 
  19   3   2     3639.75     3853.69    142.81 o 
  21   3   2     1244.11     1275.98    104.55 o 
 -30   4   2      108.45      327.91     45.15 o 
 -28   4   2      500.75      465.72     64.16 o 
 -26   4   2      837.86      759.94     58.22 o 
 -24   4   2     1981.43     2075.36     99.88 o 
 -22   4   2     4893.58     4539.74    141.21 o 
 -20   4   2     1708.00     1796.16     62.95 o 
 -12   4   2     9126.86    10920.67    430.08 o 
 -10   4   2    14763.50    14149.82    570.27 o 
  -8   4   2    19462.56    21050.08    824.52 o 
  -6   4   2     3452.47     3555.33    104.01 o 
  -4   4   2    29807.98    27731.75   1116.78 o 
  -2   4   2    17251.30    16250.31    653.43 o 
   0   4   2     4478.07     4590.67    190.09 o 
   2   4   2    10280.48    10801.11    248.75 o 
   4   4   2     6269.56     6441.87    151.72 o 
   6   4   2     4198.53     4565.67     96.07 o 
   8   4   2    23569.05    26360.36    743.46 o 
  10   4   2    12410.51    12817.43    375.49 o 
  12   4   2     4663.46     4797.64    159.59 o 
  14   4   2     3459.21     3444.69    125.98 o 
  16   4   2     1369.38     1562.61     76.43 o 
  18   4   2      452.01      363.01     32.33 o 
  20   4   2      191.69      175.83     57.03 o 
  22   4   2     3000.81     3134.11    173.46 o 
 -31   5   2      511.39      513.24     42.77 o 
 -29   5   2      151.63      156.82     42.77 o 
 -27   5   2      882.22      978.96     90.29 o 
 -25   5   2      164.52       54.65     49.90 o 
 -23   5   2       97.44      122.38     33.89 o 
 -21   5   2      726.57      675.01     49.68 o 
 -19   5   2     2994.68     3431.25    134.38 o 
 -13   5   2     1595.14     2169.40    104.55 o 
 -11   5   2    12356.73    13139.97    541.76 o 
  -9   5   2     4125.61     4376.82    197.22 o 
  -7   5   2     5844.92     5750.22    247.12 o 
  -5   5   2     3756.97     3711.51    161.58 o 
  -3   5   2    23637.39    23271.76    929.06 o 
  -1   5   2   144585.70   142900.39   3928.25 o 
   1   5   2    75040.32    81308.60   3167.37 o 
   3   5   2     7595.98     7739.12    223.39 o 
   5   5   2     4701.88     4218.96    102.68 o 
   7   5   2     1685.04     1831.96     51.98 o 
   9   5   2     1484.30     1833.46     72.01 o 
  11   5   2    15844.94    16929.28    491.43 o 
  13   5   2     7354.95     7316.64    231.85 o 
  15   5   2     2216.70     2478.07    101.56 o 
  17   5   2       49.97       46.76     23.90 o 
  19   5   2      440.30      468.10     61.78 o 
  21   5   2     3709.79     3922.98    204.35 o 
  25   5   2       87.91       71.28     30.89 o 
 -30   6   2      325.72      299.39     45.15 o 
 -28   6   2       51.01       49.90     45.15 o 
 -26   6   2      594.95      582.15     78.41 o 
 -24   6   2     1956.29     1843.01     97.41 o 
 -22   6   2      541.31      500.20     54.43 o 
 -20   6   2     9091.57     8521.26    232.76 o 
 -14   6   2     4426.14     5082.53    223.36 o 
 -12   6   2    18265.68    19529.37    767.49 o 
 -10   6   2     9692.79    10906.41    451.46 o 
  -8   6   2    18479.57    17932.61    731.85 o 
  -6   6   2     5281.67     4379.20    204.35 o 
  -4   6   2    20422.66    19066.02    796.00 o 
  -2   6   2     2069.36     2093.30     69.71 o 
   0   6   2     1459.27     1505.28     53.77 o 
   2   6   2    15117.58    14287.87    330.15 o 
   4   6   2      513.33      492.93     25.04 o 
   6   6   2     5641.70     5530.27    282.76 o 
   8   6   2     1779.07     1761.09     68.64 o 
  10   6   2     9672.94    10845.32    323.40 o 
  12   6   2     7239.23     6851.16    217.46 o 
  14   6   2     1592.19     1816.37    118.81 o 
  16   6   2     3047.88     3133.84    122.62 o 
  18   6   2      530.21      442.62     99.80 o 
  20   6   2     6446.49     6940.66    316.02 o 
  26   6   2     1007.47     1083.51     71.28 o 
 -29   7   2      539.56      570.27     59.40 o 
 -27   7   2      591.61      615.42     71.28 o 
 -25   7   2       22.74        7.13     47.52 o 
 -23   7   2     1952.31     1814.31    123.56 o 
 -21   7   2      761.43      652.47     57.95 o 
 -19   7   2     3190.43     3067.52    134.25 o 
 -13   7   2     7772.95     8884.33    375.43 o 
 -11   7   2    10248.02    10607.02    444.34 o 
  -9   7   2     1480.74     1599.13     90.29 o 
  -7   7   2    14316.61    14881.67    620.17 o 
  -5   7   2    19549.19    19365.41    784.12 o 
  -3   7   2    13032.80    10780.48    458.59 o 
  -1   7   2     6429.89     6851.94    260.19 o 
   1   7   2     7212.99     7949.54    231.02 o 
   3   7   2    13428.88    13943.22    398.16 o 
   5   7   2    10474.37    11903.06    578.59 o 
   7   7   2    18891.55    19077.90    774.62 o 
   9   7   2     1967.59     2027.48    106.93 o 
  11   7   2     1573.26     1494.31     66.22 o 
  13   7   2      598.16      628.33     46.33 o 
  15   7   2      966.62     1084.09     84.35 o 
  17   7   2      315.20      382.56     61.78 o 
  19   7   2     9661.01     9777.75    422.95 o 
  25   7   2       52.01       71.28     33.27 o 
 -30   8   2        0.30        9.50     28.51 o 
 -28   8   2      177.68      199.59     47.52 o 
 -26   8   2      212.50      230.48     59.40 o 
 -24   8   2      788.53      618.73     57.13 o 
 -22   8   2     1637.89     1392.20     89.10 o 
 -20   8   2     6728.59     6492.77    232.70 o 
 -18   8   2       19.37       49.90     49.90 o 
 -14   8   2     2190.87     2490.18    128.31 o 
 -12   8   2      304.87      432.45     45.15 o 
 -10   8   2    18286.47    18486.25    753.23 o 
  -8   8   2    15765.25    16435.65    684.32 o 
  -6   8   2     5876.66     6242.08    285.13 o 
  -4   8   2     7566.12     6938.28    311.27 o 
  -2   8   2    14878.64    15159.44    430.11 o 
   0   8   2     3347.97     4048.77    166.33 o 
   2   8   2     2680.34     2654.81     87.32 o 
   4   8   2      339.15      346.61     36.83 o 
   6   8   2     3645.86     3767.47    313.65 o 
   8   8   2     4498.70     4628.69    218.60 o 
  10   8   2     7169.53     7466.25    231.79 o 
  12   8   2      909.70      863.33     74.85 o 
  14   8   2      923.34     1103.34    136.63 o 
  16   8   2     1796.27     1767.84    128.31 o 
  20   8   2     1657.59     1779.72    121.18 o 
  26   8   2      717.73      774.62     61.78 o 
 -29   9   2      367.65      537.00     57.03 o 
 -27   9   2     1870.46     2157.52    135.44 o 
 -25   9   2     3804.58     3663.81    147.01 o 
 -23   9   2       71.50       59.72     37.55 o 
 -21   9   2      435.60      455.63    111.68 o 
 -19   9   2      320.20      313.24     44.31 o 
 -13   9   2     1878.35     2112.37    118.81 o 
 -11   9   2     6002.74     6075.75    278.01 o 
  -9   9   2     5456.78     5054.02    237.61 o 
  -7   9   2    21687.87    23131.57    936.19 o 
  -5   9   2     1397.90     1385.28     83.16 o 
  -3   9   2     5330.72     4966.10    218.60 o 
  -1   9   2    15986.48    17232.82    651.06 o 
   1   9   2    17026.88    16572.84    470.45 o 
   3   9   2     2153.08     2677.28     89.78 o 
   5   9   2     1267.20     1197.32     52.27 o 
   7   9   2    32186.11    33270.49   1330.63 o 
   9   9   2     2719.96     2951.15    156.82 o 
  11   9   2     1606.59     1766.64    104.55 o 
  13   9   2     2154.61     2047.21    110.49 o 
  15   9   2     4928.64     5118.17    261.37 o 
  17   9   2      527.94      453.84     64.16 o 
  19   9   2     1737.42     1962.68    123.56 o 
  25   9   2     2478.18     2404.64    133.06 o 
  27   9   2     2311.02     2167.03    109.30 o 
 -30  10   2      602.49      684.32     49.90 o 
 -28  10   2      472.21      475.22     59.40 o 
 -26  10   2     3685.43     3768.53    201.97 o 
 -24  10   2     1909.07     2022.66    100.77 o 
 -22  10   2     4222.84     3699.62    243.55 o 
 -20  10   2     1542.13     1490.80    134.25 o 
 -18  10   2     8035.76     7669.11    257.07 o 
 -14  10   2    18000.75    18769.01    753.23 o 
 -12  10   2     8857.11     9437.97    403.94 o 
 -10  10   2    32345.24    35679.88   1435.18 o 
  -8  10   2    26981.21    25609.87   1093.02 o 
  -6  10   2    11932.51    12885.72    563.14 o 
  -4  10   2      628.90      575.02     52.27 o 
  -2  10   2     4997.22     5810.56    215.04 o 
   0  10   2     2109.09     1666.00     62.99 o 
   2  10   2     5263.29     5293.65    162.95 o 
   4  10   2     8743.24     8842.88    262.04 o 
   6  10   2    21026.92    23645.21   1356.77 o 
   8  10   2     4013.94     4132.08    201.97 o 
  10  10   2     5129.04     5694.91    273.25 o 
  12  10   2    12790.36    12125.36    527.50 o 
  14  10   2     3230.73     3307.56    185.34 o 
  16  10   2     3834.73     3652.10    204.35 o 
  26  10   2     2787.55     3001.05    147.32 o 
 -29  11   2      559.20      534.63     49.90 o 
 -27  11   2      364.19      320.78     52.27 o 
 -25  11   2      641.76      483.58     50.32 o 
 -23  11   2      561.22      551.21     53.69 o 
 -21  11   2     8364.36     7878.53    268.83 o 
 -19  11   2     7202.79     7258.68    250.35 o 
 -17  11   2      203.32      161.31     33.60 o 
 -15  11   2     5749.95     6356.13    285.13 o 
 -13  11   2      718.00      860.16     71.28 o 
 -11  11   2      189.01      182.96     42.77 o 
  -9  11   2    17783.21    18780.89    800.75 o 
  -7  11   2     4838.56     5695.57    254.25 o 
  -5  11   2    17610.58    21701.14    876.79 o 
  -1  11   2     4977.60     5998.86    402.75 o 
   3  11   2     1171.67      780.03     40.22 o 
   5  11   2     5205.18     5883.42    280.38 o 
   7  11   2     5013.81     5075.40    239.99 o 
   9  11   2     8935.36     9530.64    418.20 o 
  11  11   2      268.19      278.01     54.65 o 
  13  11   2      985.70      881.54     83.16 o 
  15  11   2     5870.40     6111.39    299.39 o 
  19  11   2     3428.67     3369.34    178.21 o 
  25  11   2      548.38      639.18     59.40 o 
 -28  12   2      716.98      845.90     66.53 o 
 -26  12   2       82.93       68.91     45.15 o 
 -24  12   2      274.58      284.43     47.52 o 
 -22  12   2     2719.21     2395.35    135.44 o 
 -20  12   2    11215.72    10225.22    333.51 o 
 -18  12   2     5227.11     5092.60    188.97 o 
 -16  12   2      843.42      727.38     60.59 o 
 -14  12   2     1768.40     2067.23    125.93 o 
 -12  12   2    12844.02    15708.56    641.55 o 
 -10  12   2     5198.23     5222.72    251.87 o 
  -8  12   2      402.73      337.41     49.90 o 
  -6  12   2     2630.50     2651.75    140.19 o 
  -4  12   2     2468.50     2537.70    142.57 o 
  -2  12   2    10634.78    10877.90    456.22 o 
   0  12   2     4716.49     4837.69    153.73 o 
   2  12   2     9408.04    10872.42    319.23 o 
   4  12   2     4122.93     4714.26    151.10 o 
   6  12   2     2827.72     2829.96    149.70 o 
   8  12   2     2049.51     1918.49     84.01 o 
  10  12   2    13875.83    13413.22    575.02 o 
  12  12   2     9477.31     9913.19    453.84 o 
  14  12   2     5709.60     5743.09    292.26 o 
  26  12   2      442.73      432.45     42.77 o 
 -27  13   2      819.25      936.19     73.66 o 
 -25  13   2      839.91      800.10     58.22 o 
 -23  13   2     1068.79     1052.18     68.03 o 
 -21  13   2      269.19      237.76     49.90 o 
 -19  13   2     9471.96     9452.30    494.23 o 
 -17  13   2    13435.46    13282.39    414.96 o 
 -15  13   2      225.97      183.67     35.16 o 
 -13  13   2     1738.28     1542.10    104.55 o 
 -11  13   2       62.33       54.65     38.02 o 
  -9  13   2     2730.74     2768.18    154.45 o 
  -7  13   2    21917.19    23775.50    967.08 o 
  -5  13   2     2880.53     3500.03    190.09 o 
  -3  13   2     1204.23     1378.15     90.29 o 
  -1  13   2     2485.64     2560.11     91.47 o 
   1  13   2     1288.40     1324.54     57.95 o 
   3  13   2     7065.14     6701.96    206.64 o 
   5  13   2     1202.25     1750.96    116.43 o 
   7  13   2     8345.93     8428.11    373.05 o 
   9  13   2      841.67      712.84     68.91 o 
  11  13   2     1245.27     1429.38     85.54 o 
  13  13   2     1896.06     1710.35     88.20 o 
  15  13   2      167.25      169.73     34.17 o 
  25  13   2      759.60      786.50     61.78 o 
 -28  14   2      161.98      166.33     28.51 o 
 -26  14   2      392.48      278.01     45.15 o 
 -24  14   2      434.54      468.17     46.69 o 
 -22  14   2        1.29       50.14     52.27 o 
 -20  14   2     1475.44     1498.76     84.74 o 
 -18  14   2       34.66       -5.48     54.65 o 
 -16  14   2      874.60      771.92     58.52 o 
 -14  14   2      203.25      183.30     31.05 o 
 -12  14   2     3511.61     3347.96    187.71 o 
 -10  14   2     4839.64     4647.70    232.86 o 
  -8  14   2     1599.92     1791.60    114.05 o 
  -6  14   2     6205.19     6265.84    287.51 o 
  -4  14   2      323.07      251.87     45.15 o 
  -2  14   2     2729.78     2934.51    152.07 o 
   0  14   2    23366.80    28309.05    802.27 o 
   2  14   2     2788.63     3512.30    120.12 o 
   4  14   2     3224.42     3311.61    179.40 o 
   6  14   2     8546.35     9236.00    403.94 o 
   8  14   2     2468.03     3041.44    166.33 o 
  10  14   2      857.78      872.04     78.41 o 
  12  14   2     3545.86     3977.63    204.35 o 
  14  14   2      594.99      434.83     64.16 o 
  24  14   2      179.47      197.22     40.39 o 
  26  14   2      507.59      453.84     38.02 o 
 -27  15   2      306.86      318.40     38.02 o 
 -25  15   2       58.94       57.71     28.51 o 
 -23  15   2     1140.92     1251.69     57.40 o 
 -21  15   2      255.94      245.63     38.82 o 
 -19  15   2     4396.38     4599.74    333.85 o 
 -17  15   2     6526.19     6473.72    512.05 o 
 -15  15   2     3651.47     3325.96    146.13 o 
 -13  15   2       20.39       29.40     30.89 o 
 -11  15   2     1149.58     1183.31     97.42 o 
  -9  15   2       10.65       71.28     35.64 o 
  -7  15   2    10516.84    10435.94    489.48 o 
  -5  15   2     1337.93     1164.30     85.54 o 
  -3  15   2      397.99      498.99     59.40 o 
  -1  15   2     6266.41     7487.17    332.66 o 
   1  15   2     4159.63     4878.59    159.59 o 
   3  15   2      438.50      414.44     36.09 o 
   5  15   2     1075.46     1005.10     76.04 o 
   7  15   2     7403.85     8333.07    373.05 o 
   9  15   2     3243.18     3271.92    178.21 o 
  11  15   2      813.34      779.37     76.04 o 
  13  15   2      729.90      805.51     80.79 o 
  25  15   2      413.65      389.68     40.39 o 
 -26  16   2      884.75      843.52     61.78 o 
 -24  16   2      412.90      520.63     68.91 o 
 -22  16   2      869.22      651.24     51.76 o 
 -20  16   2      359.42      415.15     84.35 o 
 -18  16   2      270.93      185.34     59.40 o 
 -16  16   2      667.62      513.24     80.79 o 
 -14  16   2     3091.20     2999.08    124.96 o 
 -12  16   2      154.13      191.86     59.40 o 
 -10  16   2      793.13      636.80     68.91 o 
  -8  16   2     4328.57     4509.88    228.11 o 
  -6  16   2      812.91      741.35     73.66 o 
  -4  16   2     1179.92     1161.92     90.29 o 
  -2  16   2     8346.10     8789.29    387.31 o 
   0  16   2     1975.65     1863.11    114.05 o 
   2  16   2     3259.63     3780.81    130.21 o 
   4  16   2      991.56     1122.19     55.37 o 
   6  16   2        9.37      -23.76     35.64 o 
   8  16   2     1547.23     1359.14     99.80 o 
  10  16   2     5272.67     4856.80    239.99 o 
  24  16   2       67.23      128.31     33.27 o 
 -25  17   2      226.92      244.94     27.68 o 
 -23  17   2      438.66      376.39     30.61 o 
 -21  17   2     1031.19     1100.06     65.97 o 
 -19  17   2       23.91       45.15     49.90 o 
 -17  17   2     2290.96     1722.69    133.06 o 
 -15  17   2     2104.81     1874.76    137.82 o 
 -13  17   2    17690.49    17136.01    517.46 o 
 -11  17   2     7539.47     6963.21    259.00 o 
  -9  17   2     1964.12     2126.63    135.44 o 
  -7  17   2     1589.45     1344.89     99.80 o 
  -5  17   2     1191.44     1059.75     90.29 o 
  -3  17   2     3207.43     3457.26    182.96 o 
  -1  17   2     3294.72     3832.69    194.84 o 
   1  17   2     3649.95     4014.12    184.15 o 
   3  17   2     2243.41     2584.10    186.53 o 
   5  17   2      697.50      803.13     71.28 o 
   7  17   2      638.32      477.60     61.78 o 
   9  17   2     1260.48     1126.28     90.29 o 
  11  17   2    11610.30    12391.49    510.87 o 
  23  17   2      234.46      213.85     40.39 o 
 -24  18   2      993.58     1043.71     55.14 o 
 -22  18   2      391.59      306.52     61.78 o 
 -20  18   2      355.33      282.76     59.40 o 
 -18  18   2      191.95      266.13     64.16 o 
 -16  18   2     2260.77     1984.06    144.94 o 
 -14  18   2     4096.14     3987.14    225.73 o 
 -12  18   2     3895.72     3769.28    147.83 o 
 -10  18   2     2847.51     2475.88    108.36 o 
  -8  18   2      673.18      607.86     49.90 o 
  -6  18   2       40.30        9.50     30.89 o 
  -4  18   2     1196.79      931.44     83.16 o 
  -2  18   2     1999.03     1991.19    123.56 o 
   0  18   2    10506.49    10001.11    439.58 o 
   2  18   2     7789.34     8045.56    358.79 o 
   4  18   2      541.43      560.77     61.78 o 
   6  18   2      937.07     1145.29     92.67 o 
   8  18   2     5338.64     5106.29    237.61 o 
  10  18   2      184.59      346.91     52.27 o 
  22  18   2      789.37      779.37     64.16 o 
  24  18   2      180.58      185.34     26.14 o 
 -25  19   2      152.63      156.82     38.02 o 
 -23  19   2       43.07      -29.25     76.04 o 
 -21  19   2       29.37       28.51     47.52 o 
 -19  19   2      169.50      223.36     66.53 o 
 -17  19   2     2948.39     2513.94    166.33 o 
 -15  19   2     3896.76     3445.38    204.35 o 
 -13  19   2    14482.10    13154.22    586.90 o 
 -11  19   2    20592.62    19890.57    613.26 o 
  -9  19   2      988.86      986.99     66.53 o 
  -7  19   2     2033.52     2138.97    278.01 o 
  -5  19   2     3867.08     4335.98    162.95 o 
  -3  19   2     1962.53     1924.66    125.93 o 
  -1  19   2      509.68      534.63     61.78 o 
   1  19   2     1536.90     1620.52    109.30 o 
   3  19   2     2667.28     2911.04    197.22 o 
   5  19   2     1549.42     1786.85    118.81 o 
  21  19   2      389.48      403.94     49.90 o 
  23  19   2      202.53      173.28     55.84 o 
 -24  20   2       80.06       40.39     35.64 o 
 -22  20   2      388.16      368.30     54.65 o 
 -20  20   2       42.99       40.39     49.90 o 
 -18  20   2        4.14      -26.14     59.40 o 
 -16  20   2        2.25      -26.14     49.90 o 
 -14  20   2      113.33       87.92     52.27 o 
 -12  20   2      220.98      204.60     43.68 o 
 -10  20   2       26.32       59.40     57.03 o 
  -8  20   2     2888.25     2674.70    118.44 o 
  -6  20   2     5057.14     4442.43    169.70 o 
  -4  20   2     3607.15     3357.86    134.38 o 
  -2  20   2     4383.42     4278.58    160.45 o 
   0  20   2     1485.90     1623.18     90.29 o 
   2  20   2     8694.08     8896.40    411.07 o 
   4  20   2     5952.35     5327.27    268.50 o 
   6  20   2     5702.50     5184.70    254.25 o 
  20  20   2      259.57      271.69     32.47 o 
  22  20   2      428.18      362.55     26.88 o 
 -23  21   2      446.55      496.61     34.81 o 
 -21  21   2       56.88       42.77     42.77 o 
 -19  21   2      389.16      339.79     64.16 o 
 -17  21   2     1036.20      974.21     99.80 o 
 -15  21   2     3206.48     2613.74    180.59 o 
 -13  21   2     2940.39     2311.97    163.95 o 
 -11  21   2     1458.36     1204.70    111.68 o 
  -9  21   2     1750.97     1658.53    128.31 o 
  -7  21   2     6482.11     5170.93    191.54 o 
  -5  21   2       84.78       66.95     28.41 o 
  -3  21   2     3713.05     3531.20    138.61 o 
  -1  21   2     3194.71     3286.08    132.73 o 
   1  21   2     4189.66     4102.01    149.51 o 
   3  21   2      985.65      929.06     87.92 o 
   5  21   2      690.62      506.11     71.28 o 
   7  21   2    14018.96    11640.63    525.12 o 
   9  21   2      559.06      558.39     73.66 o 
  11  21   2     1517.38     1366.27    111.68 o 
  17  21   2     1931.37     1856.84     83.96 o 
  19  21   2      177.66      166.14     47.52 o 
  21  21   2      269.56      249.84     25.04 o 
 -22  22   2       30.27       43.59     23.97 o 
 -20  22   2      246.46      327.91     54.65 o 
 -18  22   2      102.38      121.18     49.90 o 
 -16  22   2      349.23      425.33     71.28 o 
 -14  22   2      327.52      223.36     64.16 o 
 -12  22   2     1272.72     1147.67    111.68 o 
 -10  22   2      353.86      422.95     71.28 o 
  -8  22   2      538.75      539.38     78.41 o 
  -6  22   2     7405.48     6864.62    344.54 o 
  -4  22   2    33147.04    29927.29   1273.60 o 
  -2  22   2     4011.95     4411.91    405.13 o 
   0  22   2      307.31      376.07     44.99 o 
   2  22   2     8373.90     8297.43    396.81 o 
   4  22   2    28392.14    24649.91   1035.99 o 
   6  22   2     4449.83     4286.53    232.86 o 
   8  22   2      808.95      760.36     87.92 o 
  10  22   2      121.23      140.19     59.40 o 
  12  22   2      538.01      496.61     73.66 o 
  14  22   2      326.38      270.44     35.94 o 
  16  22   2      277.49      384.37     57.03 o 
  18  22   2      391.11      386.74     58.22 o 
  20  22   2       44.53       28.93     21.39 o 
 -21  23   2      239.54      226.55     30.89 o 
 -19  23   2      150.41      213.85     49.90 o 
 -17  23   2      432.54      351.67     64.16 o 
 -15  23   2      608.73      522.75     80.79 o 
 -13  23   2      899.23      824.52     92.67 o 
 -11  23   2      601.44      461.05     51.06 o 
  -9  23   2     1441.52     1444.68    118.81 o 
  -7  23   2     1136.52     1009.85     99.80 o 
  -5  23   2      842.21      800.75     90.29 o 
  -3  23   2      649.56      641.55     78.41 o 
  -1  23   2      939.36      974.21     97.42 o 
   1  23   2     2252.45     2005.45    142.57 o 
   3  23   2     4324.35     3889.72    216.23 o 
   5  23   2     2063.96     2121.88    142.57 o 
   7  23   2      844.13      700.96     80.79 o 
   9  23   2      266.15      180.59     59.40 o 
  11  23   2        4.74        2.38     52.27 o 
  13  23   2     1560.03     1451.81    111.68 o 
  15  23   2      565.85      548.40     42.82 o 
  17  23   2      191.97      200.64     39.21 o 
  19  23   2      267.12      284.17     64.16 o 
 -22  24   2      801.51      822.14     54.65 o 
 -20  24   2      351.27      351.67     52.27 o 
 -18  24   2      309.91      332.66     54.65 o 
 -16  24   2      143.67      144.94     54.65 o 
 -14  24   2      561.30      451.46     68.91 o 
 -12  24   2      173.33      135.44     59.40 o 
 -10  24   2      711.67      693.83     83.16 o 
  -8  24   2      312.17      235.24     71.28 o 
  -6  24   2      196.81      228.11     64.16 o 
  -4  24   2     1868.51     1691.80    128.31 o 
  -2  24   2     7310.33     6981.05    346.91 o 
   0  24   2    33499.26    30839.71   1302.12 o 
   2  24   2     9705.09     9024.52    430.08 o 
   4  24   2     2730.47     2627.99    166.33 o 
   6  24   2      413.92      311.27     66.53 o 
   8  24   2      571.45      537.00     76.04 o 
  10  24   2      403.87      373.05     68.91 o 
  12  24   2     1031.09      829.27     83.16 o 
  14  24   2      785.06      767.49     78.41 o 
  16  24   2      207.77      285.13     52.27 o 
  18  24   2       30.27       83.16     33.27 o 
 -19  25   2      203.03      342.16     49.90 o 
 -17  25   2      392.58      361.17     54.65 o 
 -15  25   2      375.88      399.19     66.53 o 
 -13  25   2     6107.74     5524.49    292.26 o 
 -11  25   2     2861.96     2145.64    154.45 o 
  -9  25   2      667.72      575.02     80.79 o 
  -7  25   2     2155.81     1779.72    135.44 o 
  -5  25   2     1767.99     1568.24    125.93 o 
  -3  25   2      145.48      137.82     57.03 o 
  -1  25   2      985.23      874.41     90.29 o 
   1  25   2     1640.11     1549.23    123.56 o 
   3  25   2      242.77      292.26     64.16 o 
   5  25   2     2271.42     1931.79    137.82 o 
   7  25   2      656.04      622.54     78.41 o 
   9  25   2      399.03      422.95     68.91 o 
  11  25   2     1123.62     1195.19     97.42 o 
  13  25   2     2281.75     2207.42    133.06 o 
  15  25   2      309.95      311.27     52.27 o 
  17  25   2      120.97       87.92     33.27 o 
 -18  26   2     1556.13     1637.15     99.80 o 
 -16  26   2      193.03      190.09     47.52 o 
 -14  26   2       36.53       45.15     42.77 o 
 -12  26   2      284.52      289.89     59.40 o 
 -10  26   2      219.37      178.21     61.78 o 
  -8  26   2      284.44      332.66     66.53 o 
  -6  26   2       71.79       90.29     52.27 o 
  -4  26   2     2761.54     2264.45    154.45 o 
  -2  26   2      155.83      261.37     59.40 o 
   0  26   2     2160.58     1910.40    135.44 o 
   2  26   2      437.10      299.39     64.16 o 
   4  26   2     2148.74     2036.34    140.19 o 
   6  26   2      140.32      106.93     49.90 o 
   8  26   2      284.57      237.61     57.03 o 
  10  26   2     1096.99     1280.73     99.80 o 
  12  26   2      562.92      570.27     66.53 o 
  14  26   2       36.60       21.39     38.02 o 
  16  26   2      341.37      332.66     40.39 o 
 -17  27   2     1112.24     1107.27     76.04 o 
 -15  27   2       26.78       76.04     40.39 o 
 -13  27   2      206.25      111.68     47.52 o 
 -11  27   2       27.70       47.52     47.52 o 
  -9  27   2      824.45      736.60     85.54 o 
  -7  27   2     2855.29     2796.70    171.08 o 
  -5  27   2     2131.78     2228.80    144.94 o 
  -3  27   2     1157.20     1142.92    104.55 o 
  -1  27   2      431.96      365.92     68.91 o 
   1  27   2      267.16      232.86     59.40 o 
   3  27   2      207.94      161.58     54.65 o 
   5  27   2      354.84      389.68     66.53 o 
   7  27   2      841.85      796.00     83.16 o 
   9  27   2     1482.22     1454.19    104.55 o 
  11  27   2       19.32       49.90     38.02 o 
  13  27   2      434.98      468.10     52.27 o 
  15  27   2       14.22       95.04     28.51 o 
 -16  28   2      144.03      140.19     35.64 o 
 -14  28   2      264.40      318.40     52.27 o 
 -12  28   2      154.18      254.25     54.65 o 
 -10  28   2        2.63       16.63     40.39 o 
  -8  28   2      711.20      677.20     78.41 o 
  -6  28   2       39.97       21.39     45.15 o 
  -4  28   2      575.82      451.46     66.53 o 
  -2  28   2       29.68       40.39     49.90 o 
   0  28   2     1041.71      876.79     85.54 o 
   2  28   2      349.38      235.24     57.03 o 
   4  28   2      241.02      244.74     59.40 o 
   6  28   2       75.60       87.92     45.15 o 
   8  28   2      142.84      173.46     49.90 o 
  10  28   2     1175.30     1266.47     87.92 o 
  12  28   2      189.71      185.34     38.02 o 
  14  28   2      209.54      190.09     28.51 o 
 -15  29   2      623.25      857.78     61.78 o 
 -13  29   2      826.05      950.45     73.66 o 
 -11  29   2      219.83      225.73     47.52 o 
  -9  29   2      233.61      228.11     49.90 o 
  -7  29   2     1110.60     1249.84     99.80 o 
  -5  29   2      151.34      220.98     52.27 o 
  -3  29   2      692.50      686.70     76.04 o 
  -1  29   2       60.02       73.66     42.77 o 
   1  29   2      393.55      408.69     64.16 o 
   3  29   2      679.48      724.72     73.66 o 
   5  29   2      206.37      287.51     52.27 o 
   7  29   2     1814.22     2076.73    123.56 o 
   9  29   2      736.67      784.12     66.53 o 
  11  29   2      178.44      204.35     33.27 o 
 -12  30   2     1425.23     1561.11     92.67 o 
 -10  30   2      234.78      346.91     47.52 o 
  -8  30   2       34.51       -9.50     35.64 o 
  -6  30   2      151.99       99.80     45.15 o 
  -4  30   2      225.44      192.47     49.90 o 
  -2  30   2      241.41      244.74     54.65 o 
   0  30   2      107.29      114.05     47.52 o 
   2  30   2     1229.27     1292.61     92.67 o 
   4  30   2      491.30      518.00     57.03 o 
   6  30   2      501.02      358.79     49.90 o 
   8  30   2      745.05      727.09     59.40 o 
  10  30   2       29.15        2.38     21.39 o 
 -11  31   2       57.84       95.04     28.51 o 
  -9  31   2     2210.64     2608.98    133.06 o 
  -7  31   2      677.01      874.41     71.28 o 
  -5  31   2      272.91      297.02     47.52 o 
  -3  31   2      193.59      156.82     40.39 o 
  -1  31   2      326.40      380.18     52.27 o 
   1  31   2      126.08      118.81     42.77 o 
   3  31   2      205.12      125.93     38.02 o 
   5  31   2      118.98       99.80     35.64 o 
   7  31   2     1395.98     1603.88     87.92 o 
  -8  32   2      262.08      223.36     30.89 o 
  -6  32   2      382.04      427.70     45.15 o 
  -4  32   2     1494.22     1594.38     95.04 o 
   0  32   2       79.59      178.21     35.64 o 
   2  32   2      957.54      957.58     64.16 o 
   4  32   2      700.98      765.11     54.65 o 
 -31   1   3      300.71      190.09     33.27 o 
 -29   1   3      289.77      264.12     31.92 o 
 -27   1   3      376.15      309.46     41.14 o 
 -25   1   3      498.38      627.23     57.05 o 
 -23   1   3     2423.71     2605.48    115.93 o 
 -21   1   3     1440.77     1431.91     64.92 o 
 -11   1   3     8276.92     8508.84    241.93 o 
  -9   1   3    17831.39    18569.64    516.65 o 
  -7   1   3     8509.95     8728.76    247.82 o 
  -5   1   3   122339.74   117929.92   2649.51 o 
  -3   1   3    38702.68    39154.68   1082.87 o 
  -1   1   3     6709.99     5500.12    112.26 o 
   1   1   3     8494.73     7661.03    137.92 o 
   3   1   3    35557.80    35110.66    794.30 o 
   5   1   3    53839.50    53304.78   1476.03 o 
   7   1   3       76.80       61.44     17.58 o 
   9   1   3      481.53      372.40     30.10 o 
  11   1   3     3114.90     3538.07    122.65 o 
  13   1   3     2765.83     3108.59    115.08 o 
  15   1   3      485.17      523.03     42.82 o 
  17   1   3    10633.33    10699.01    235.83 o 
  19   1   3     1796.71     1730.60     87.32 o 
  21   1   3      492.81      518.00     68.91 o 
 -30   2   3       27.09       81.58     21.54 o 
 -28   2   3      521.31      563.01     74.85 o 
 -26   2   3     1241.27     1205.12     72.96 o 
 -24   2   3     3053.72     3005.29    129.34 o 
 -22   2   3     4386.57     4618.75    143.13 o 
 -20   2   3     3928.42     4205.26    110.10 o 
 -12   2   3    11339.97    12888.10    508.49 o 
 -10   2   3     9848.62    10294.41    289.80 o 
  -8   2   3     8185.07     8819.33    279.19 o 
  -6   2   3      755.83      933.91     35.28 o 
  -4   2   3     2376.80     2848.98     87.37 o 
  -2   2   3    16173.17    14283.23    401.56 o 
   0   2   3    21899.01    19544.57    444.93 o 
   2   2   3   129264.13   131322.36   2559.68 o 
   4   2   3    87029.80    91338.65   2057.78 o 
   6   2   3    13379.46    13518.39    385.58 o 
   8   2   3     9953.89    10287.06    302.42 o 
  10   2   3    10978.38    11769.42    346.95 o 
  12   2   3    10953.02    12170.28    363.75 o 
  14   2   3     3382.60     3385.01    125.16 o 
  16   2   3     1942.64     1951.21     72.22 o 
  18   2   3      827.63      773.26     47.54 o 
  20   2   3     3529.80     3775.66    199.59 o 
 -31   3   3      981.88      848.28     59.40 o 
 -29   3   3     2059.32     2225.24     89.60 o 
 -27   3   3     4021.53     4224.03    226.92 o 
 -25   3   3     1439.12     1443.76    156.82 o 
 -23   3   3     6826.43     6568.25    228.49 o 
 -21   3   3      836.84      806.95     59.03 o 
 -13   3   3     6974.69     7420.64    299.39 o 
 -11   3   3    11684.68    11842.60    477.60 o 
  -9   3   3     1549.41     1342.51     68.91 o 
  -7   3   3     7804.47     6741.06    280.38 o 
  -5   3   3     7222.70     6660.95    191.52 o 
  -3   3   3   233763.20   217869.20   8758.39 o 
  -1   3   3    30173.30    29137.23    809.00 o 
   1   3   3     1581.54     1602.85     35.37 o 
   3   3   3    87317.02    91942.62   2067.38 o 
   5   3   3     1087.59     1191.31     36.37 o 
   7   3   3     6501.65     7077.25    212.50 o 
   9   3   3      993.26     1201.21     53.45 o 
  11   3   3     5268.09     5707.35    183.12 o 
  13   3   3        3.58        4.18     20.95 o 
  15   3   3      403.65      358.34     38.64 o 
  17   3   3     2475.07     2511.21     88.71 o 
  19   3   3     3071.58     3010.55    175.83 o 
  21   3   3     1565.83     1589.63    116.43 o 
 -30   4   3       33.62       19.01     35.64 o 
 -28   4   3      117.27      111.68     49.90 o 
 -26   4   3      312.92      283.96     37.67 o 
 -24   4   3     1018.61      885.20     65.34 o 
 -22   4   3      972.12      999.94     56.66 o 
 -20   4   3     3485.55     3499.36    111.93 o 
 -12   4   3     8076.13     9000.76    373.05 o 
 -10   4   3     3767.57     4020.40    171.08 o 
  -8   4   3    16315.34    16162.40    651.06 o 
  -6   4   3     1931.29     2432.82     77.07 o 
  -4   4   3    27684.41    30801.70   1204.70 o 
  -2   4   3    20673.20    18645.45    753.23 o 
   0   4   3     1411.08     1254.88     45.36 o 
   2   4   3    37102.98    35610.69    626.51 o 
   4   4   3      495.85      671.61     20.76 o 
   6   4   3       67.22      110.85     10.68 o 
   8   4   3    13157.15    15207.34    357.08 o 
  10   4   3     9361.96     9449.29    300.58 o 
  12   4   3     2004.94     2357.06    144.94 o 
  14   4   3      190.42      292.36     41.58 o 
  16   4   3      755.57      766.94     44.30 o 
  18   4   3     2145.63     2083.86    137.82 o 
  20   4   3     4365.68     4576.42    235.24 o 
  22   4   3      719.93      667.69     73.66 o 
 -31   5   3      746.75      841.15     61.78 o 
 -29   5   3     2009.54     2138.51    128.31 o 
 -27   5   3     3907.46     4200.99    225.73 o 
 -25   5   3      344.84      310.06     86.73 o 
 -23   5   3      655.06      707.72     50.32 o 
 -21   5   3     4865.08     4767.12    173.20 o 
 -19   5   3      720.86      796.22     87.92 o 
 -13   5   3    12066.08    14983.84    598.78 o 
 -11   5   3    51508.88    58077.23   2276.33 o 
  -9   5   3      501.74      841.15     54.65 o 
  -7   5   3    45952.38    47762.50   1319.76 o 
  -5   5   3     3935.81     3369.34    154.45 o 
  -3   5   3    33794.45    30972.78   1247.47 o 
  -1   5   3    18838.02    17310.06    689.08 o 
   1   5   3     8960.06     8320.25    396.81 o 
   3   5   3      967.52      844.67     19.11 o 
   5   5   3      734.87      723.92     22.13 o 
   7   5   3      254.59      229.13     16.46 o 
   9   5   3     3405.70     3138.69    109.06 o 
  11   5   3    21017.43    22074.91    635.08 o 
  13   5   3      672.55      639.27     66.53 o 
  15   5   3     1731.69     1815.36    121.18 o 
  17   5   3        1.01       10.03     29.69 o 
  19   5   3      965.39      826.89     83.16 o 
  21   5   3     2261.70     2418.89    147.32 o 
  23   5   3     3094.69     3174.40    120.12 o 
 -30   6   3      240.88      259.00     45.15 o 
 -28   6   3      149.92       99.80     45.15 o 
 -26   6   3      319.48      285.13     61.78 o 
 -24   6   3      464.42      390.21     50.41 o 
 -22   6   3     7974.69     6974.24    244.46 o 
 -20   6   3     2342.09     2070.44    100.77 o 
 -14   6   3     7347.64     8718.00    356.42 o 
 -12   6   3     9152.95    10224.46    430.08 o 
 -10   6   3      724.75      857.78     59.40 o 
  -8   6   3     4148.25     3528.54    173.46 o 
  -6   6   3     4794.65     4379.20    199.59 o 
  -4   6   3     3296.54     2701.65    130.69 o 
  -2   6   3     7943.57     6991.60    204.98 o 
   0   6   3    13291.72    13340.66    379.71 o 
   2   6   3    10119.77    10846.05    311.64 o 
   4   6   3     5395.91     5109.38    125.14 o 
   6   6   3     4002.48     3355.87     87.53 o 
   8   6   3      740.98      735.29     47.52 o 
  10   6   3     4808.76     4529.31    203.16 o 
  12   6   3     1656.79     1853.41    102.17 o 
  14   6   3     4816.59     4977.98    247.12 o 
  16   6   3     2860.61     2784.82    163.95 o 
  18   6   3     1822.83     1587.25    118.81 o 
  20   6   3     3551.62     3538.05    192.47 o 
  22   6   3      470.77      548.88     66.53 o 
  24   6   3     1891.29     2022.08    118.81 o 
 -31   7   3      217.91      363.55     40.39 o 
 -29   7   3     1343.35     1442.31     97.42 o 
 -27   7   3     2177.18     2202.67    144.94 o 
 -25   7   3      621.83      549.24     57.05 o 
 -23   7   3      222.55      155.76     40.32 o 
 -21   7   3     3973.78     3567.02    147.83 o 
 -19   7   3      646.85      580.59    117.62 o 
 -13   7   3     3248.33     3856.45    180.59 o 
 -11   7   3    39252.18    41251.89   1637.15 o 
  -9   7   3    15635.53    16034.09    662.94 o 
  -7   7   3    68651.57    72057.68   2155.15 o 
  -5   7   3    15653.68    18141.71    729.47 o 
  -3   7   3     4382.56     4290.17    207.91 o 
  -1   7   3     1413.24     1316.65     52.09 o 
   1   7   3    13378.13    14156.40    404.08 o 
   3   7   3     4336.64     4340.46    111.94 o 
   5   7   3    14998.50    16444.64    382.69 o 
   7   7   3     8581.60     8528.37    283.95 o 
   9   7   3     8836.69     9495.02    332.66 o 
  11   7   3      405.47      400.92     41.58 o 
  13   7   3     1494.12     1487.45    104.55 o 
  15   7   3      987.00      812.63     85.54 o 
  17   7   3      223.53      173.46     47.52 o 
  19   7   3     5012.06     4999.37    254.25 o 
  21   7   3     1955.91     2283.46    140.19 o 
  23   7   3     1375.34     1501.71     97.42 o 
  25   7   3     3701.87     3785.17    178.21 o 
 -30   8   3      357.83      439.58     52.27 o 
 -28   8   3      506.12      432.45     61.78 o 
 -26   8   3       57.00       97.42     45.15 o 
 -24   8   3     1789.63     1535.53     88.20 o 
 -22   8   3     7849.72     6888.44    241.10 o 
 -20   8   3     6273.43     6209.76    220.94 o 
 -18   8   3      897.45     1024.63     65.46 o 
 -14   8   3      178.83      154.45     35.64 o 
 -12   8   3     2815.57     3393.11    168.70 o 
 -10   8   3     2640.54     2765.81    144.94 o 
  -8   8   3    11914.13    11716.67    508.49 o 
  -6   8   3      615.48      534.63     49.90 o 
  -4   8   3    20538.15    20135.28    853.03 o 
  -2   8   3    21515.70    22081.21    620.82 o 
   0   8   3     7050.46     6389.69    192.37 o 
   2   8   3    11142.63    10586.62    308.28 o 
   4   8   3    27660.87    29515.75    853.98 o 
   6   8   3     5762.24     7081.47    206.51 o 
   8   8   3     2454.09     2453.59    131.87 o 
  10   8   3    10857.29    11935.12    544.13 o 
  12   8   3       67.70       49.90     33.27 o 
  14   8   3     8452.29     8967.49    408.69 o 
  16   8   3      954.72      929.06     87.92 o 
  18   8   3     1301.36     1361.52    104.55 o 
  20   8   3      538.84      529.88     71.28 o 
  22   8   3      860.36     1069.26     83.16 o 
  24   8   3     1029.75     1005.10     76.04 o 
  26   8   3     2759.74     2796.70    135.44 o 
 -29   9   3      139.54      159.20     40.39 o 
 -27   9   3      532.83      520.37     68.91 o 
 -25   9   3      763.45      713.64     60.49 o 
 -23   9   3     1260.70     1192.94     76.43 o 
 -21   9   3      331.96      382.30     50.32 o 
 -19   9   3     1645.13     1503.91     82.28 o 
 -15   9   3       79.57      106.93     33.27 o 
 -13   9   3     6336.78     6410.78    292.26 o 
 -11   9   3     6989.86     7805.57    337.41 o 
  -9   9   3     6616.17     6455.93    289.89 o 
  -7   9   3    22459.05    23768.37    993.22 o 
  -5   9   3     9961.38    10395.54    463.34 o 
  -3   9   3     9201.47     9799.14    408.69 o 
  -1   9   3    19393.76    21053.68    595.62 o 
   1   9   3    15820.67    15862.17    453.64 o 
   3   9   3     1674.77     1594.38     61.89 o 
   5   9   3      616.46      815.74     54.50 o 
   7   9   3     1954.32     2195.66    146.13 o 
   9   9   3    13179.80    14553.76    613.04 o 
  11   9   3      689.93      772.24     71.28 o 
  13   9   3    10075.43    10048.63    449.09 o 
  15   9   3      873.39      905.30     92.67 o 
  19   9   3     2465.00     2347.61    149.70 o 
  21   9   3     1930.27     2086.24    128.31 o 
  25   9   3     1016.67     1081.14     73.66 o 
 -30  10   3      498.95      627.30     52.27 o 
 -28  10   3      301.42      301.77     52.27 o 
 -26  10   3      609.89      582.27     53.45 o 
 -24  10   3     1854.01     1772.70     93.91 o 
 -22  10   3     6860.98     6106.95    220.94 o 
 -20  10   3      386.20      474.19     52.00 o 
 -18  10   3     5169.12     4922.88    178.93 o 
 -14  10   3     1551.42     1468.44     99.80 o 
 -12  10   3       52.97      223.36     40.39 o 
 -10  10   3    20389.88    20624.76    886.29 o 
  -8  10   3    15263.14    15028.99    658.19 o 
  -6  10   3     5666.97     6211.19    292.26 o 
  -4  10   3     5717.46     5398.55    242.36 o 
  -2  10   3    18457.95    18803.06    535.13 o 
   0  10   3     4158.18     4452.09    141.13 o 
   2  10   3    21668.23    23729.95    672.06 o 
   4  10   3      993.03     1062.98     49.03 o 
   6  10   3      385.23      442.40     38.53 o 
   8  10   3     3583.22     3503.76    128.53 o 
  10  10   3      452.33      513.24     61.78 o 
  12  10   3     1862.65     1744.08    121.18 o 
  14  10   3     7727.35     7748.54    373.05 o 
  16  10   3     6566.26     6871.75    330.28 o 
  20  10   3      127.54      168.70     52.27 o 
  24  10   3      328.40      320.78     47.52 o 
  26  10   3      414.27      470.47     40.39 o 
 -29  11   3     1336.92     1679.92     99.80 o 
 -27  11   3       37.69       40.39     40.39 o 
 -25  11   3     3974.41     3624.13    144.47 o 
 -23  11   3     1419.68     1273.70     78.97 o 
 -21  11   3    10379.54     9763.14    320.91 o 
 -19  11   3    20440.76    20128.89    617.45 o 
 -17  11   3     5232.18     5295.10    189.01 o 
 -15  11   3      182.72      194.84     45.15 o 
 -13  11   3     2044.89     1777.34    114.05 o 
 -11  11   3     2472.57     2829.96    154.45 o 
  -9  11   3    14685.09    15492.33    655.81 o 
  -7  11   3     3361.90     3302.81    173.46 o 
  -5  11   3     7911.46     8732.26    375.43 o 
  -3  11   3    13031.99    14513.37    596.41 o 
  -1  11   3    34072.07    34341.57    963.58 o 
   1  11   3     1465.76     1282.19     57.03 o 
   3  11   3     1854.44     2095.74     78.75 o 
   5  11   3     5296.43     5471.39    283.95 o 
   7  11   3     4287.67     4547.90    220.98 o 
   9  11   3      435.54      410.72     70.10 o 
  11  11   3     3205.46     3266.97    144.94 o 
  13  11   3      793.50      802.85     58.73 o 
  15  11   3     1716.75     1637.11    104.55 o 
  19  11   3      111.18       99.80     45.15 o 
  21  11   3      382.81      401.57     57.03 o 
  23  11   3      830.76      955.20     78.41 o 
  25  11   3     3319.21     3490.53    166.33 o 
 -28  12   3     2023.95     2231.18    125.93 o 
 -26  12   3      191.19      215.48     38.21 o 
 -24  12   3     1120.49     1183.33     75.38 o 
 -22  12   3     2058.59     1960.30     99.88 o 
 -20  12   3     4641.20     4196.89    180.59 o 
 -18  12   3     2761.52     2749.81    121.73 o 
 -16  12   3     3420.54     3559.43    199.59 o 
 -14  12   3      605.11      544.13     59.40 o 
 -12  12   3    16160.64    16369.12    722.34 o 
 -10  12   3     5815.41     5548.25    273.25 o 
  -8  12   3     2206.43     2433.15    137.82 o 
  -6  12   3     1990.29     2095.74    118.81 o 
  -4  12   3    13144.85    13365.70    556.01 o 
  -2  12   3     3485.03     3827.16    127.66 o 
   0  12   3     3127.87     3427.66    115.93 o 
   2  12   3    13743.83    14774.06    428.43 o 
   4  12   3     2751.72     3414.74    184.15 o 
   6  12   3    12106.37    12899.98    546.51 o 
   8  12   3    10051.21    10450.19    456.22 o 
  10  12   3     4132.55     4291.02    156.26 o 
  12  12   3     3998.73     3994.02    151.19 o 
  14  12   3     1912.89     1798.93     92.41 o 
  20  12   3     1822.78     2083.86    130.69 o 
  24  12   3      629.92      608.29     59.40 o 
 -29  13   3       34.36       40.39     23.76 o 
 -27  13   3      340.51      401.57     52.27 o 
 -25  13   3     1419.21     1444.83     78.91 o 
 -23  13   3     1166.46     1109.72     56.90 o 
 -21  13   3     1497.42     1252.66     77.23 o 
 -19  13   3    10992.59    10426.96    337.70 o 
 -17  13   3     6342.73     6660.49    229.23 o 
 -15  13   3     1268.35     1308.21     72.19 o 
 -13  13   3     3512.67     3347.96    182.96 o 
 -11  13   3     3389.34     3721.01    201.97 o 
  -9  13   3     1027.07      962.33     80.79 o 
  -7  13   3     6830.00     7660.63    339.79 o 
  -5  13   3     6894.93     8202.38    358.79 o 
  -3  13   3     1214.59      924.31     71.28 o 
  -1  13   3      380.55      467.94     34.41 o 
   1  13   3     1672.47     1747.65     71.39 o 
   3  13   3      553.44      737.19     42.62 o 
   5  13   3     5701.86     6787.82    337.41 o 
   7  13   3     1636.18     1748.83    114.05 o 
   9  13   3     6052.38     5705.07    275.63 o 
  11  13   3     8073.81     8273.67    382.56 o 
  13  13   3     2016.33     1691.80    130.69 o 
  19  13   3     1886.30     1936.54    125.93 o 
  23  13   3      952.33      805.51     71.28 o 
  25  13   3        7.15       11.88     23.76 o 
 -28  14   3       11.28      -21.39     26.14 o 
 -26  14   3      549.49      579.84     44.99 o 
 -24  14   3     1494.77     1603.21     66.54 o 
 -22  14   3      896.35      944.41     65.27 o 
 -20  14   3     1669.98     1596.32     86.42 o 
 -18  14   3     1201.22     1344.26     78.91 o 
 -16  14   3     1031.72     1078.22     53.36 o 
 -14  14   3      153.20      101.47     28.56 o 
 -12  14   3     3223.61     2963.03    173.46 o 
 -10  14   3     7215.47     6113.77    316.02 o 
  -8  14   3     1104.54     1247.47     92.67 o 
  -6  14   3     3244.79     3186.38    168.70 o 
  -4  14   3     6398.31     6945.41    311.27 o 
  -2  14   3     8433.09     9616.18    413.45 o 
   0  14   3     3064.97     3242.34    181.77 o 
   2  14   3      500.32      742.16     44.50 o 
   4  14   3     1440.65     1637.89     69.59 o 
   6  14   3      788.16      888.67     76.04 o 
   8  14   3     4779.89     4904.32    244.74 o 
  10  14   3     3659.04     3837.44    206.72 o 
  12  14   3      387.90      508.49     66.53 o 
  20  14   3     1636.12     1789.22    114.05 o 
  22  14   3       16.09       52.27     38.02 o 
  24  14   3      474.87      534.63     49.90 o 
 -27  15   3      104.31      161.58     33.27 o 
 -25  15   3     1115.33     1304.74     69.59 o 
 -23  15   3      860.58      783.89     70.62 o 
 -21  15   3     2440.45     2245.13    144.94 o 
 -19  15   3     2764.48     2453.45    112.42 o 
 -17  15   3     5862.14     5883.28    301.77 o 
 -15  15   3     1838.82     1669.94     87.32 o 
 -13  15   3      225.42      223.45     30.55 o 
 -11  15   3     1383.85     1468.44    106.93 o 
  -9  15   3      122.84      161.58     47.52 o 
  -7  15   3     4517.69     5683.69    270.88 o 
  -5  15   3     1736.80     1848.62    116.43 o 
  -3  15   3     3336.62     3927.73    197.22 o 
  -1  15   3     8141.70     9002.13    274.67 o 
   1  15   3     3766.35     3975.39    136.09 o 
   3  15   3    11263.64    12838.14    424.14 o 
   5  15   3     1419.06     1477.95     99.80 o 
   7  15   3    15331.46    15114.53    641.55 o 
   9  15   3      597.91      584.53     71.28 o 
  11  15   3     2313.77     2521.07    152.07 o 
  19  15   3       52.48       66.53     40.39 o 
  23  15   3      449.30      482.35     52.27 o 
  25  15   3       83.45       85.54     21.39 o 
 -26  16   3      476.52      457.33     38.53 o 
 -24  16   3       61.86       73.33     23.28 o 
 -22  16   3      245.08      189.21     37.55 o 
 -20  16   3       19.03       26.43     32.02 o 
 -18  16   3     1726.66     1392.41    121.18 o 
 -16  16   3     3447.18     3597.45    209.10 o 
 -14  16   3      182.46      119.91     41.58 o 
 -12  16   3     1956.27     1929.04     90.68 o 
 -10  16   3      431.15      342.16     57.03 o 
  -8  16   3    12914.44    11730.93    510.87 o 
  -6  16   3     1520.00     1558.74    106.93 o 
  -4  16   3    10983.09    11201.05    484.73 o 
  -2  16   3     1304.48     1142.92     87.92 o 
   0  16   3     3394.70     3437.56    152.07 o 
   2  16   3      956.32      887.70     50.32 o 
   4  16   3     2470.60     2385.63    137.82 o 
   6  16   3     2749.88     3031.93    166.33 o 
   8  16   3     4402.31     4376.82    225.73 o 
  10  16   3      841.11      824.52     85.54 o 
  22  16   3       66.24       66.53     35.64 o 
  24  16   3      342.65      280.38     35.64 o 
 -25  17   3      734.42      747.74     35.63 o 
 -23  17   3      658.81      632.68     40.44 o 
 -21  17   3      389.94      344.99     54.65 o 
 -19  17   3     4784.60     4462.36    244.74 o 
 -17  17   3     2552.93     2090.99    149.70 o 
 -15  17   3     3960.70     4148.71    232.86 o 
 -13  17   3    11681.92    11503.18    295.84 o 
 -11  17   3      289.97      454.32     86.73 o 
  -9  17   3     5165.07     5039.76    254.25 o 
  -7  17   3      320.58      320.78     57.03 o 
  -5  17   3      112.97      104.55     40.39 o 
  -3  17   3     3660.64     3602.20    190.09 o 
  -1  17   3     7991.49     8501.77    377.80 o 
   1  17   3     9168.67     8923.51    276.38 o 
   3  17   3     9835.97    10187.98    311.67 o 
   5  17   3       25.86       42.77     33.27 o 
   7  17   3     1166.58     1199.94     97.42 o 
   9  17   3     2592.25     2366.62    152.07 o 
  21  17   3      759.40      905.30     73.66 o 
  23  17   3      172.24      173.46     33.27 o 
 -24  18   3      444.08      441.83     39.91 o 
 -22  18   3      551.95      439.58     71.28 o 
 -20  18   3      127.80      173.46     57.03 o 
 -18  18   3      388.82      373.05     68.91 o 
 -16  18   3      619.73      522.75     83.16 o 
 -14  18   3     2433.97     2224.05    152.07 o 
 -12  18   3     1395.39     1342.83     76.32 o 
 -10  18   3     6472.03     5979.19    207.50 o 
  -8  18   3      623.91      686.79     51.22 o 
  -6  18   3      796.80      627.30     71.28 o 
  -4  18   3     2336.46     2012.58    128.31 o 
  -2  18   3     3225.13     3231.53    175.83 o 
   0  18   3     2456.65     2257.32    135.44 o 
   2  18   3     1050.74      937.56     53.77 o 
   4  18   3     1278.55     1344.89     95.04 o 
   6  18   3     3391.10     3901.60    201.97 o 
   8  18   3     4311.68     4721.36    242.36 o 
  20  18   3       99.22      123.56     38.02 o 
  22  18   3      175.09      211.48     38.02 o 
 -25  19   3      155.07      249.49     45.15 o 
 -23  19   3      313.48      329.18     36.51 o 
 -21  19   3     1813.59     1879.51    135.44 o 
 -19  19   3       78.01       73.66     49.90 o 
 -17  19   3     3459.88     3210.14    194.84 o 
 -15  19   3     5889.43     4666.71    254.25 o 
 -13  19   3    16641.97    15577.87    679.57 o 
 -11  19   3     4198.40     4077.54    156.26 o 
  -9  19   3     1107.48      940.01     63.85 o 
  -7  19   3      562.99      508.75     47.04 o 
  -5  19   3      933.19      914.70     78.41 o 
  -3  19   3      597.69      495.87     44.50 o 
  -1  19   3      700.16      805.51     78.41 o 
   1  19   3     5738.44     5880.50    199.86 o 
   3  19   3     1378.42     1297.36     99.80 o 
   5  19   3      185.92      178.60     49.90 o 
   7  19   3     1620.33     1542.10    109.30 o 
  19  19   3      546.20      513.24     57.03 o 
  21  19   3      851.00     1078.92     52.00 o 
 -24  20   3      108.02      143.21     34.45 o 
 -22  20   3      141.05      173.46     52.27 o 
 -20  20   3      477.84      515.62     76.04 o 
 -18  20   3      178.46      223.36     57.03 o 
 -16  20   3       73.76       78.41     49.90 o 
 -14  20   3      384.26      349.29     66.53 o 
 -12  20   3     7814.25     7478.77    255.37 o 
 -10  20   3     8291.64     7931.50    375.43 o 
  -8  20   3    21915.06    20320.95    604.86 o 
  -6  20   3     5002.07     4209.26    158.77 o 
  -4  20   3     5661.08     5071.58    183.14 o 
  -2  20   3     2306.48     2264.54    100.81 o 
   0  20   3     2024.12     1815.96     86.52 o 
   2  20   3     2129.37     2121.88    137.82 o 
   4  20   3     4744.33     4640.57    249.49 o 
   6  20   3     2346.26     2081.48    137.82 o 
  16  20   3      477.08      479.98     57.03 o 
  18  20   3      139.53      211.48     45.15 o 
  20  20   3      352.25      341.67     32.47 o 
 -23  21   3       63.90      149.02     26.73 o 
 -21  21   3      675.87      724.72     76.04 o 
 -19  21   3     3801.32     3540.43    199.59 o 
 -17  21   3      251.48      206.72     64.16 o 
 -15  21   3      230.29      180.59     57.03 o 
 -13  21   3      435.86      434.83     76.04 o 
 -11  21   3     5275.52     5039.76    263.75 o 
  -9  21   3     2585.98     2630.37    163.95 o 
  -7  21   3      297.06      292.26     64.16 o 
  -5  21   3     1552.81     1393.82     78.97 o 
  -3  21   3     1382.80     1367.48     98.61 o 
  -1  21   3     1014.10      953.84     62.99 o 
   1  21   3     3935.43     4034.45    235.24 o 
   3  21   3      360.59      316.02     71.28 o 
   5  21   3      905.73      886.29     92.67 o 
   7  21   3      681.39      518.00     76.04 o 
   9  21   3     1476.23     1390.03    116.43 o 
  11  21   3     6691.15     7696.27    342.16 o 
  13  21   3     1048.53     1038.37     85.54 o 
  15  21   3      512.73      546.51     57.03 o 
  17  21   3      807.44      879.62     54.43 o 
  19  21   3       47.96       33.94     22.81 o 
  21  21   3      431.85      513.24     42.77 o 
 -24  22   3      278.99      337.41     38.02 o 
 -22  22   3      161.01      264.32     33.27 o 
 -20  22   3       14.58       16.63     47.52 o 
 -18  22   3       94.57      159.20     57.03 o 
 -16  22   3       16.55       97.42     57.03 o 
 -14  22   3      306.00      247.12     66.53 o 
 -12  22   3     4914.45     4653.17    177.20 o 
 -10  22   3    30729.24    26897.73   1116.78 o 
  -8  22   3    10330.28     8915.22    437.21 o 
  -6  22   3      900.57      812.63     85.54 o 
  -4  22   3     2752.95     2506.81    166.33 o 
  -2  22   3     3205.10     2963.03    180.59 o 
   0  22   3     7211.23     6976.30    346.91 o 
   2  22   3      811.61      914.81     92.67 o 
   4  22   3      167.01      135.44     59.40 o 
   6  22   3     3232.56     2993.92    180.59 o 
   8  22   3     2015.54     1620.52    128.31 o 
  10  22   3     2073.77     1960.30    140.19 o 
  12  22   3     1965.55     2012.74     96.23 o 
  14  22   3      641.61      579.51     47.33 o 
  16  22   3      426.46      431.06     48.71 o 
  18  22   3      370.43      375.74     53.46 o 
  20  22   3      544.26      596.41     47.52 o 
 -23  23   3      142.59      163.95     30.89 o 
 -21  23   3       54.68       84.43     26.73 o 
 -19  23   3     1098.00     1121.53     92.67 o 
 -17  23   3      456.61      401.57     68.91 o 
 -15  23   3      893.92      788.87     90.29 o 
 -13  23   3     1412.09     1337.76    114.05 o 
 -11  23   3      254.83      308.90     71.28 o 
  -9  23   3      654.84      527.50     73.66 o 
  -7  23   3      797.66      705.71     87.92 o 
  -5  23   3      541.46      427.70     68.91 o 
  -3  23   3     4901.33     4376.82    249.49 o 
  -1  23   3      128.28      187.71     59.40 o 
   1  23   3     1871.06     2041.09    140.19 o 
   3  23   3     5680.44     5391.43    282.76 o 
   5  23   3     3760.50     3431.12    199.59 o 
   7  23   3     4354.26     4426.72    237.61 o 
   9  23   3      585.29      708.09     83.16 o 
  11  23   3     2528.09     2226.43    147.32 o 
  13  23   3     4102.76     3763.78    211.48 o 
  15  23   3     2067.79     2129.01    111.68 o 
  17  23   3      159.78      175.71     23.72 o 
  19  23   3      115.32      128.31     30.89 o 
 -22  24   3       52.22       33.48     18.25 o 
 -20  24   3       26.77       87.92     38.02 o 
 -18  24   3      232.98      228.11     49.90 o 
 -16  24   3     1949.54     2062.48    137.82 o 
 -14  24   3       45.46       21.39     47.52 o 
 -12  24   3     1078.22     1154.80    104.55 o 
 -10  24   3     1667.85     1392.41    114.05 o 
  -8  24   3     1914.39     1454.19    121.18 o 
  -6  24   3     2621.80     2254.94    154.45 o 
  -4  24   3     5763.41     5436.57    294.64 o 
  -2  24   3     7525.08     6988.18    349.29 o 
   0  24   3    15495.57    13455.99    620.17 o 
   2  24   3      354.22      382.56     68.91 o 
   4  24   3      337.45      354.04     68.91 o 
   6  24   3     1654.72     1575.37    125.93 o 
   8  24   3      628.66      489.48     68.91 o 
  10  24   3     1151.29     1161.92     99.80 o 
  12  24   3     2659.76     2559.09    156.82 o 
  14  24   3     1639.42     1606.26    111.68 o 
  16  24   3     1380.85     1805.85    102.17 o 
  18  24   3      927.39      848.28     57.03 o 
 -21  25   3      708.51      727.71     42.77 o 
 -19  25   3      371.66      389.68     52.27 o 
 -17  25   3      568.16      563.14     68.91 o 
 -15  25   3     1056.26     1275.98    102.17 o 
 -13  25   3     1457.07     1511.22    118.81 o 
 -11  25   3      490.35      534.63     76.04 o 
  -9  25   3     1053.05      952.83     95.04 o 
  -7  25   3       97.02       90.29     54.65 o 
  -5  25   3      337.53      408.69     71.28 o 
  -3  25   3      263.49      206.72     61.78 o 
  -1  25   3      544.33      432.45     68.91 o 
   1  25   3     1267.80     1138.16    106.93 o 
   3  25   3      762.01      705.71     80.79 o 
   5  25   3      188.80      194.84     54.65 o 
   7  25   3      372.31      380.18     68.91 o 
   9  25   3      158.94      209.10     59.40 o 
  11  25   3      326.32      363.55     64.16 o 
  13  25   3      221.80      197.22     52.27 o 
  15  25   3      336.50      342.16     47.52 o 
  17  25   3        2.09      -16.63     28.51 o 
 -20  26   3      320.74      331.96     27.33 o 
 -18  26   3      483.66      622.54     59.40 o 
 -16  26   3      311.30      349.29     57.03 o 
 -14  26   3      706.07      677.20     73.66 o 
 -12  26   3      967.71      746.10     83.16 o 
 -10  26   3     4879.58     4659.84    173.03 o 
  -8  26   3      549.05      667.69     83.16 o 
  -6  26   3      534.96      503.74     73.66 o 
  -4  26   3      743.30      634.43     80.79 o 
  -2  26   3      865.42      776.99     87.92 o 
   0  26   3       60.65       28.51     49.90 o 
   2  26   3      272.48      294.64     61.78 o 
   4  26   3      931.27      843.52     90.29 o 
   6  26   3      360.78      249.49     57.03 o 
   8  26   3      517.44      432.45     64.16 o 
  10  26   3      689.51      719.97     76.04 o 
  12  26   3     1013.84     1045.49     85.54 o 
  14  26   3      907.36     1043.12     76.04 o 
  16  26   3      595.49      629.67     47.52 o 
 -17  27   3      662.86      743.73     64.16 o 
 -15  27   3       54.22       90.29     42.77 o 
 -13  27   3      288.72      261.37     57.03 o 
 -11  27   3       69.80       30.89     42.77 o 
  -9  27   3       76.17       67.72     33.60 o 
  -7  27   3      360.94      356.42     66.53 o 
  -5  27   3     1208.70     1169.05    104.55 o 
  -3  27   3       39.95       16.63     47.52 o 
  -1  27   3      427.58      308.90     61.78 o 
   1  27   3      405.96      396.81     71.28 o 
   3  27   3     1512.51     1741.70    123.56 o 
   5  27   3      166.66      142.57     59.40 o 
   7  27   3      149.30      104.55     52.27 o 
   9  27   3       69.45       57.03     45.15 o 
  11  27   3      333.38      394.44     54.65 o 
  13  27   3      216.94      261.37     42.77 o 
 -16  28   3       19.69       -9.50     30.89 o 
 -14  28   3      243.99      306.52     49.90 o 
 -12  28   3     1492.26     1651.41    111.68 o 
 -10  28   3      117.65      156.82     49.90 o 
  -8  28   3     1017.62     1013.31     66.35 o 
  -6  28   3     1440.12     1378.15    106.93 o 
  -4  28   3      974.32      900.55     90.29 o 
  -2  28   3     1863.95     1706.06    128.31 o 
   0  28   3     1219.03     1102.52     97.42 o 
   2  28   3      294.47      358.79     64.16 o 
   4  28   3      289.23      204.35     59.40 o 
   6  28   3     1397.88     1413.79    104.55 o 
   8  28   3      374.72      323.15     52.27 o 
  10  28   3      178.43      254.25     42.77 o 
  12  28   3       36.96       66.53     28.51 o 
 -15  29   3      316.34      405.56     29.37 o 
 -13  29   3      567.21      729.47     64.16 o 
 -11  29   3      302.82      320.78     52.27 o 
  -9  29   3      252.58      289.89     54.65 o 
  -7  29   3     1299.86     1521.96     78.41 o 
  -5  29   3     1645.97     1739.32    116.43 o 
  -3  29   3      613.75      636.80     71.28 o 
  -1  29   3      298.87      216.23     54.65 o 
   1  29   3      317.88      294.64     57.03 o 
   3  29   3     1399.02     1314.00     97.42 o 
   5  29   3      420.86      387.31     54.65 o 
   7  29   3      464.89      463.34     54.65 o 
   9  29   3      125.77      173.46     40.39 o 
  11  29   3      419.92      487.11     45.15 o 
 -12  30   3     1535.62     2064.85    114.05 o 
 -10  30   3      120.79      201.97     45.15 o 
  -8  30   3      115.41       92.67     40.39 o 
  -6  30   3       85.11       65.87     30.10 o 
  -4  30   3      149.62      133.06     49.90 o 
  -2  30   3      769.26      643.93     68.91 o 
   0  30   3      128.36       68.91     42.77 o 
   2  30   3       95.97       95.04     45.15 o 
   4  30   3       17.60       16.63     38.02 o 
   6  30   3      255.39      294.64     42.77 o 
   8  30   3      334.31      358.79     42.77 o 
 -11  31   3      805.94      959.95     61.78 o 
  -9  31   3      129.02       64.16     33.27 o 
  -7  31   3      946.47     1164.30     80.79 o 
  -5  31   3      208.79      297.02     45.15 o 
  -3  31   3        1.36       59.40     40.39 o 
  -1  31   3       44.66       80.79     38.02 o 
   1  31   3      145.43      190.09     42.77 o 
   3  31   3      527.84      518.00     52.27 o 
   5  31   3      156.04      149.70     33.27 o 
   7  31   3      502.66      484.73     42.77 o 
  -8  32   3       40.52      135.44     26.14 o 
  -6  32   3      434.56      472.85     45.15 o 
  -4  32   3      470.09      396.81     45.15 o 
  -2  32   3      383.94      376.71     30.24 o 
   0  32   3       40.73       85.54     30.89 o 
   2  32   3      188.36      197.22     33.27 o 
   4  32   3     1025.49     1233.21     71.28 o 
 -30   0   4      102.75       90.29     40.39 o 
 -28   0   4      397.84      368.30     54.65 o 
 -26   0   4     3975.47     4006.15    220.98 o 
 -24   0   4    57535.79    54719.76   2200.29 o 
 -22   0   4    24425.08    24887.53   1050.25 o 
 -20   0   4      126.21      131.72     32.73 o 
 -12   0   4     2137.81     1874.76     87.92 o 
 -10   0   4     1639.47     1563.49     78.41 o 
  -8   0   4     2336.23     2300.09    106.93 o 
  -6   0   4    12342.88     9993.98    403.94 o 
  -4   0   4    49793.54    47503.48   1860.51 o 
  -2   0   4   108422.15   105371.61   4105.94 o 
   2   0   4   233762.13   231620.14   6382.14 o 
   4   0   4    17237.03    17880.34    710.46 o 
   6   0   4    29696.13    34418.16   1359.14 o 
   8   0   4     4332.23     3747.15    173.46 o 
  10   0   4     5818.45     6011.59    268.50 o 
  12   0   4     4471.65     4659.58    223.36 o 
  14   0   4     3370.83     3412.11    180.59 o 
  16   0   4      672.71      611.70     49.37 o 
  18   0   4      750.96      715.21     78.41 o 
  20   0   4     2105.36     2017.33    135.44 o 
 -31   1   4      100.58       66.40     36.83 o 
 -29   1   4      249.62      275.77     34.41 o 
 -27   1   4      933.06      947.33     84.35 o 
 -25   1   4     2203.15     1950.74     98.19 o 
 -23   1   4      242.27      161.58     40.32 o 
 -21   1   4      118.33      105.41     25.99 o 
 -13   1   4     1534.38     1870.01     90.29 o 
 -11   1   4    18806.26    19567.37    541.85 o 
  -9   1   4    23645.00    23579.91    659.47 o 
  -7   1   4    39587.32    34201.30    950.98 o 
  -5   1   4     1364.63     1388.46    114.05 o 
  -3   1   4    14196.83    14986.24    423.40 o 
  -1   1   4   232229.98   215498.75   4838.08 o 
   1   1   4   149981.36   146168.25   3986.21 o 
   3   1   4    26359.14    26539.83    522.15 o 
   5   1   4     4407.79     5016.83    152.05 o 
   7   1   4       78.77       89.56     18.25 o 
   9   1   4     1383.84     1451.75     64.16 o 
  11   1   4     1129.80     1304.48     60.49 o 
  13   1   4     2677.22     3115.38    115.93 o 
  15   1   4     7881.65     8825.03    321.70 o 
  17   1   4     2147.75     2263.94    102.49 o 
  19   1   4      935.84      763.80     59.63 o 
  21   1   4     1033.67      971.83     87.92 o 
 -30   2   4      899.27      990.33     52.75 o 
 -28   2   4      557.15      475.52     42.82 o 
 -26   2   4     1068.87      968.24     66.35 o 
 -24   2   4     8226.30     7878.04    266.27 o 
 -22   2   4     9854.08     8690.84    235.95 o 
 -20   2   4     3560.63     3581.04    113.85 o 
 -12   2   4      158.31      138.48     15.37 o 
 -10   2   4     2973.99     2770.39     89.00 o 
  -8   2   4    14051.09    13969.15    398.19 o 
  -6   2   4     4206.27     3731.63    115.08 o 
  -4   2   4    75930.22    74546.61   2057.37 o 
  -2   2   4   122419.96   126964.34   3496.44 o 
   0   2   4   231413.69   225193.88   5044.31 o 
   2   2   4   189791.45   195217.33   3401.71 o 
   4   2   4    46198.10    44827.18    880.64 o 
   6   2   4      874.47      892.74     40.22 o 
   8   2   4     1466.90     1709.71    108.11 o 
  10   2   4     3246.91     3504.11    120.94 o 
  12   2   4     1976.53     2362.42     93.24 o 
  14   2   4     2975.70     3326.12    213.85 o 
  16   2   4     1518.63     1615.15     66.75 o 
  18   2   4      751.63      765.58     55.45 o 
  20   2   4      395.24      370.68     64.16 o 
 -31   3   4      400.72      465.72     47.52 o 
 -29   3   4      187.26      250.06     33.48 o 
 -27   3   4      162.85      138.37     34.45 o 
 -25   3   4      495.37      436.65    159.20 o 
 -23   3   4     1379.01     1127.04     71.51 o 
 -21   3   4      990.95      940.24     51.59 o 
 -13   3   4     4918.58     5336.77    225.73 o 
 -11   3   4    18465.72    19358.29    779.37 o 
  -9   3   4    12196.56    11559.84    501.36 o 
  -7   3   4     1482.32     1610.13     76.04 o 
  -5   3   4     3907.97     3016.83     98.28 o 
  -3   3   4     3538.64     3257.67    152.07 o 
  -1   3   4    58471.68    57032.98   1285.89 o 
   1   3   4     7839.03     7009.73    144.60 o 
   3   3   4    15277.62    17751.05    316.00 o 
   5   3   4    33562.44    33220.55    757.71 o 
   7   3   4     2236.91     2471.09     86.42 o 
   9   3   4     3188.57     3834.88    128.46 o 
  11   3   4     3546.41     3824.65    131.82 o 
  13   3   4     7061.37     8628.59    496.61 o 
  15   3   4     3507.77     3625.13    113.40 o 
  17   3   4      556.23      542.15     42.92 o 
  19   3   4      705.44      684.32     78.41 o 
  21   3   4     2832.98     3146.12    120.83 o 
 -32   4   4      210.14      199.59     28.51 o 
 -30   4   4      437.25      437.21     54.65 o 
 -28   4   4     1169.82     1262.70     67.66 o 
 -26   4   4      259.90      276.24     61.78 o 
 -24   4   4     8214.94     8677.07    636.80 o 
 -22   4   4    30189.04    27944.86    668.54 o 
 -20   4   4     5310.80     5082.96    149.97 o 
 -14   4   4     1302.10     1299.74     73.66 o 
 -12   4   4      675.99      667.69     49.90 o 
 -10   4   4      197.12      161.58     28.51 o 
  -8   4   4     7953.19     7824.58    330.28 o 
  -6   4   4     1421.05     1537.35     83.16 o 
  -4   4   4      804.00      898.17     57.03 o 
  -2   4   4    99669.31    98676.70   2719.36 o 
   0   4   4    31149.63    30769.70    699.19 o 
   2   4   4    17918.03    19432.29    341.48 o 
   4   4   4    15444.72    16007.66    262.04 o 
   6   4   4     4982.82     5374.60    133.87 o 
   8   4   4      403.58      540.06     26.18 o 
  10   4   4      458.21      446.78     33.10 o 
  12   4   4     1128.28     1153.82     95.04 o 
  14   4   4     2913.91     3103.22    171.08 o 
  16   4   4      111.92       75.81     33.66 o 
  18   4   4     4594.47     4310.29    235.24 o 
  20   4   4     3513.84     3526.17    194.84 o 
  22   4   4       76.76      112.68     31.79 o 
 -31   5   4      205.64      337.41     45.15 o 
 -29   5   4      797.10      855.40     78.41 o 
 -27   5   4     1139.98     1183.31    102.17 o 
 -25   5   4      137.43      187.71     38.21 o 
 -23   5   4     2513.31     2514.07     94.07 o 
 -21   5   4      447.77      434.13     57.85 o 
 -19   5   4     3908.68     4022.78    211.48 o 
 -13   5   4     5061.06     5743.09    251.87 o 
 -11   5   4     3839.42     4174.85    190.09 o 
  -9   5   4     6284.75     6795.72    289.89 o 
  -7   5   4     3508.61     3252.91    154.45 o 
  -5   5   4     1587.90     1230.83     71.28 o 
  -3   5   4     3927.95     3873.19    123.48 o 
  -1   5   4    11099.03    10706.48    308.31 o 
   1   5   4      327.58      360.80     20.61 o 
   3   5   4     5236.18     5818.77     99.76 o 
   5   5   4     4444.54     5081.33     89.60 o 
   7   5   4     1605.48     1807.03     54.14 o 
   9   5   4      198.31      259.40     26.26 o 
  11   5   4      648.28      653.43     64.16 o 
  13   5   4     2677.59     2575.72    152.07 o 
  15   5   4     1008.50     1016.29     62.17 o 
  17   5   4      770.25      634.43     76.04 o 
  19   5   4     3630.14     3687.74    199.59 o 
  21   5   4     5500.90     5849.42    194.01 o 
  23   5   4      458.98      501.36     57.03 o 
 -30   6   4      187.98      171.08     45.15 o 
 -28   6   4     1424.63     1435.18    109.30 o 
 -26   6   4      840.32      772.24     85.54 o 
 -24   6   4     3447.44     2871.46    127.66 o 
 -22   6   4    13681.77    12604.27    399.88 o 
 -20   6   4     6784.78     6321.68    221.78 o 
 -14   6   4     3849.08     4284.15    194.84 o 
 -12   6   4     3226.60     3958.62    182.96 o 
 -10   6   4     3724.30     3934.86    190.09 o 
  -8   6   4     3711.28     3894.58    154.45 o 
  -6   6   4     6312.50     6401.28    278.01 o 
  -4   6   4     2236.85     2102.87    114.05 o 
  -2   6   4     4614.88     4987.85    152.90 o 
   0   6   4     4969.04     4692.80    145.33 o 
   2   6   4     5552.65     5967.03    146.06 o 
   4   6   4     3791.01     4241.35     83.70 o 
   6   6   4     3110.10     3264.58    141.12 o 
   8   6   4     9358.33    10006.99    540.57 o 
  10   6   4    10121.79    10238.72    444.34 o 
  12   6   4     7023.07     7030.95    325.53 o 
  14   6   4     1732.68     1704.80     83.16 o 
  16   6   4      748.84      648.68     76.04 o 
  18   6   4     1356.39     1356.77    106.93 o 
  20   6   4      896.13      912.43     87.92 o 
  22   6   4       22.04       72.29     27.68 o 
  24   6   4     1082.42      969.46     68.91 o 
 -31   7   4     1617.63     2150.39    114.05 o 
 -29   7   4      551.98      639.18     68.91 o 
 -27   7   4      235.73      190.09     49.90 o 
 -25   7   4      495.70      509.91     53.46 o 
 -23   7   4      280.21      189.31     68.91 o 
 -21   7   4     1187.37     1064.40     71.39 o 
 -19   7   4      396.87      418.40     52.27 o 
 -15   7   4    23261.13    25769.07   1024.11 o 
 -13   7   4     9202.17    10079.52    432.45 o 
 -11   7   4    12140.18    13368.08    537.00 o 
  -9   7   4    24405.78    28026.79   1314.00 o 
  -7   7   4    15182.91    15057.50    648.68 o 
  -5   7   4     4421.68     4593.05    213.85 o 
  -3   7   4      521.36      480.17     30.24 o 
  -1   7   4     4502.40     4180.79    131.89 o 
   1   7   4      198.32      197.58     22.81 o 
   3   7   4      301.09      322.25     26.78 o 
   5   7   4      955.30      903.55     37.11 o 
   7   7   4     4402.05     4617.16    155.41 o 
   9   7   4    10823.35    11507.57    491.86 o 
  11   7   4     7390.64     7054.71    325.53 o 
  13   7   4     8637.38     9357.18    420.57 o 
  15   7   4      515.09      572.65     71.28 o 
  17   7   4     2105.68     2207.42    142.57 o 
  19   7   4     9838.73     9483.11    434.83 o 
  21   7   4      908.47      878.39     57.95 o 
  23   7   4      298.63      327.07     33.60 o 
  25   7   4      568.15      579.77     45.15 o 
 -30   8   4      768.31      983.72     73.66 o 
 -28   8   4      429.62      463.34     64.16 o 
 -26   8   4      315.59      249.49     57.03 o 
 -24   8   4      231.22      112.37     40.22 o 
 -22   8   4     1785.12     1532.84     87.32 o 
 -20   8   4     3950.84     3913.81    157.94 o 
 -18   8   4     1029.22     1038.37     95.04 o 
 -14   8   4      569.50      546.51     52.27 o 
 -12   8   4      882.51      864.91     68.91 o 
 -10   8   4    14520.04    13912.21    605.91 o 
  -8   8   4     1108.62     1131.04     76.04 o 
  -6   8   4     2604.19     2456.91    133.06 o 
  -4   8   4    17027.32    18894.94    762.74 o 
  -2   8   4    36451.54    33078.54    927.46 o 
   0   8   4      510.01      404.08     30.10 o 
   2   8   4     7179.93     7393.81    222.58 o 
   4   8   4     9868.98    11331.83    357.61 o 
   6   8   4     9323.04    10056.25    377.80 o 
   8   8   4     3733.18     3837.37    136.93 o 
  10   8   4     5258.96     5120.55    249.49 o 
  12   8   4     3491.92     3383.60    185.34 o 
  14   8   4      906.94      991.41     63.85 o 
  18   8   4     1296.88     1197.57    104.55 o 
  20   8   4        3.87      -26.14     47.52 o 
  22   8   4      394.43      340.30     49.90 o 
  24   8   4     1532.41     1568.24     95.04 o 
 -31   9   4      536.25      589.28     47.52 o 
 -29   9   4      609.73      570.27     61.78 o 
 -27   9   4       20.74        4.75     45.15 o 
 -25   9   4      648.14      503.41     76.04 o 
 -23   9   4     1179.64      958.77     69.71 o 
 -21   9   4     3017.50     2872.37    127.69 o 
 -19   9   4     1042.76      965.96     65.46 o 
 -15   9   4      314.66      392.06     47.52 o 
 -13   9   4     5463.33     5671.81    261.37 o 
 -11   9   4     9245.29     9373.81    418.20 o 
  -9   9   4    19369.84    19850.14    848.28 o 
  -7   9   4      150.81      123.56     35.64 o 
  -5   9   4     2190.67     2176.53    123.56 o 
  -3   9   4     1679.37     1756.72     68.03 o 
  -1   9   4     3539.42     3633.25    120.12 o 
   1   9   4    13661.41    13149.20    382.21 o 
   3   9   4    11331.04    11633.25    436.02 o 
   5   9   4     1405.31     1401.72     58.78 o 
   7   9   4     2252.66     2048.11     97.42 o 
   9   9   4    10670.10    10501.00    324.27 o 
  11   9   4      803.43      792.97     55.37 o 
  13   9   4     3169.34     3330.32    132.73 o 
  15   9   4      323.38      312.73     41.14 o 
  19   9   4     1270.46     1214.20     99.80 o 
  21   9   4     2187.06     2395.44     99.13 o 
  23   9   4     1635.81     1651.41    106.93 o 
  25   9   4       96.82      104.55     23.76 o 
 -30  10   4      157.58      275.63     38.02 o 
 -28  10   4      629.72      710.46     71.28 o 
 -26  10   4      251.54      201.82     39.91 o 
 -24  10   4     2192.14     2036.30    101.56 o 
 -22  10   4    16637.65    15604.51    501.53 o 
 -20  10   4    12101.81    11141.60    357.87 o 
 -18  10   4      423.43      420.57     61.78 o 
 -16  10   4     2016.86     1893.77    118.81 o 
 -14  10   4      602.41      639.18     66.53 o 
 -12  10   4     2135.67     1725.07    114.05 o 
 -10  10   4     5368.85     5541.12    268.50 o 
  -8  10   4     2694.98     2366.62    140.19 o 
  -6  10   4      195.49      230.48     42.77 o 
  -4  10   4    14504.87    13572.42    560.77 o 
  -2  10   4    27908.69    30991.47    871.17 o 
   0  10   4     8137.79     7494.34    227.66 o 
   2  10   4    20345.27    21404.85    610.73 o 
   4  10   4     8368.15     9334.97    501.36 o 
   6  10   4      996.88      971.83     78.41 o 
   8  10   4     2626.30     2956.44    115.08 o 
  10  10   4     4603.03     4802.16    171.38 o 
  12  10   4      247.72      317.66     84.35 o 
  14  10   4     2476.17     2716.01    115.93 o 
  18  10   4     2714.86     2782.44    161.58 o 
  20  10   4     1889.52     1765.46    121.18 o 
  22  10   4      325.52      317.77     48.71 o 
  24  10   4      822.91      836.40     64.16 o 
 -29  11   4      399.45      522.75     54.65 o 
 -27  11   4      377.84      377.80     54.65 o 
 -25  11   4     1642.54     1641.76     87.91 o 
 -23  11   4     1038.04      973.34     54.62 o 
 -21  11   4     4311.16     3942.06    157.91 o 
 -19  11   4    20456.17    19935.42    620.81 o 
 -17  11   4     5799.70     6060.46    282.76 o 
 -15  11   4      708.76      727.09     68.91 o 
 -13  11   4     2523.97     2302.46    135.44 o 
 -11  11   4     9000.76     9380.94    434.83 o 
  -9  11   4      130.17      230.48     40.39 o 
  -7  11   4    48233.96    50000.78   2136.14 o 
  -5  11   4    24674.84    27182.86   1093.02 o 
  -3  11   4     9539.38     9948.83    420.57 o 
  -1  11   4     1007.15      931.28     61.78 o 
   1  11   4     2935.76     3899.15    142.57 o 
   3  11   4     1321.18     1347.98     59.20 o 
   5  11   4     1480.21     1767.74     70.68 o 
   7  11   4      774.46      558.39     66.53 o 
   9  11   4     1687.45     1915.16    125.93 o 
  11  11   4     1119.57     1083.92     68.89 o 
  13  11   4     1976.85     1864.18    144.94 o 
  19  11   4     1290.06     1316.37    104.55 o 
  21  11   4     1935.05     2014.08     88.20 o 
  23  11   4      415.82      377.80     49.90 o 
  25  11   4     1300.29     1330.63     73.66 o 
 -30  12   4     1793.91     2112.37    104.55 o 
 -28  12   4     1573.58     1596.76     99.80 o 
 -26  12   4      332.04      297.21     55.84 o 
 -24  12   4       16.97      105.58     27.48 o 
 -22  12   4     2799.35     2887.91    126.84 o 
 -20  12   4      837.11      768.15     62.10 o 
 -18  12   4     3904.93     4002.98    156.23 o 
 -16  12   4     2841.02     2900.86    118.23 o 
 -14  12   4     1517.82     1171.43     92.67 o 
 -12  12   4     2068.79     2205.04    133.06 o 
 -10  12   4     1768.08     1480.33    106.93 o 
  -8  12   4     6989.44     7311.33    346.91 o 
  -6  12   4    15551.08    15542.23    643.93 o 
  -4  12   4     2790.87     2979.66    154.45 o 
  -2  12   4     2859.88     2918.99    104.13 o 
   0  12   4     5681.83     6795.72    211.70 o 
   2  12   4      111.58       81.84     26.14 o 
   4  12   4      733.67      951.66     49.03 o 
   6  12   4      258.63      301.77     52.27 o 
   8  12   4     1958.60     1805.85    121.18 o 
  10  12   4     6826.82     7166.39    337.41 o 
  12  12   4     8352.57     8717.61    283.89 o 
  20  12   4     1081.79     1064.50     87.92 o 
  22  12   4       71.62       54.18     24.54 o 
  24  12   4      433.17      525.12     47.52 o 
 -29  13   4      183.24      299.39     38.02 o 
 -27  13   4     1027.36     1052.62     80.79 o 
 -25  13   4     2316.46     2119.17     77.98 o 
 -23  13   4      463.35      397.03     38.70 o 
 -21  13   4     2048.58     1801.18     94.83 o 
 -19  13   4     7551.44     7154.06    246.04 o 
 -17  13   4      267.38      309.12     46.33 o 
 -15  13   4       98.09       81.35     39.21 o 
 -13  13   4     6012.74     5455.58    280.38 o 
 -11  13   4      443.33      373.05     57.03 o 
  -9  13   4     2497.96     2285.83    140.19 o 
  -7  13   4    12468.31    12122.99    515.62 o 
  -5  13   4    13451.05    15240.46    636.80 o 
  -3  13   4     9286.82     9497.37    411.07 o 
  -1  13   4      392.74      335.82     31.05 o 
   1  13   4     7229.76     7408.80    231.02 o 
   3  13   4     7747.30     8349.12    395.62 o 
   5  13   4     1028.51      831.64     76.04 o 
   7  13   4     6210.48     6857.50    318.40 o 
   9  13   4     5145.06     5246.48    261.37 o 
  11  13   4    11135.49    10531.25    341.03 o 
  13  13   4      237.48      273.25     64.16 o 
  19  13   4      743.60      881.54     80.79 o 
  21  13   4      110.95      146.78     30.78 o 
  23  13   4      902.50      997.97     71.28 o 
 -28  14   4      757.72      793.63     59.40 o 
 -26  14   4      362.51      511.93     48.71 o 
 -24  14   4      453.48      429.14     36.12 o 
 -22  14   4      443.32      448.87     51.06 o 
 -20  14   4      931.67      864.05     91.48 o 
 -18  14   4     1746.30     1455.10    127.12 o 
 -16  14   4     3120.70     3104.68    129.08 o 
 -14  14   4      849.51      825.92     58.73 o 
 -12  14   4     1458.99     1451.81    111.68 o 
 -10  14   4    12373.81    10778.10    470.47 o 
  -8  14   4       54.92       85.54     38.02 o 
  -6  14   4     1335.45     1563.49    104.55 o 
  -4  14   4      386.29      275.63     45.15 o 
  -2  14   4     3843.10     4029.91    197.22 o 
   0  14   4      831.44     1162.36    133.06 o 
   2  14   4     4491.59     5292.94    173.03 o 
   4  14   4     2795.22     3177.02    156.82 o 
   6  14   4     1513.00     1518.34    106.93 o 
   8  14   4     4100.84     4322.17    223.36 o 
  10  14   4     1801.65     1634.63    152.07 o 
  12  14   4     2769.26     2611.37    113.33 o 
  20  14   4      887.85      934.26     56.12 o 
  22  14   4      395.81      406.32     52.27 o 
  24  14   4       51.89       57.03     23.76 o 
 -27  15   4       14.27      -30.89     30.89 o 
 -25  15   4       96.41      129.13     23.80 o 
 -23  15   4     1457.56     1350.47     62.46 o 
 -21  15   4      646.82      548.38     53.06 o 
 -19  15   4     6736.58     6626.57    317.21 o 
 -17  15   4     3950.91     3576.07    211.48 o 
 -15  15   4     1052.56      859.54     61.17 o 
 -13  15   4      332.65      254.63     32.57 o 
 -11  15   4     1191.10     1081.14     87.92 o 
  -9  15   4      247.97      163.95     49.90 o 
  -7  15   4    13786.05    14254.37    605.91 o 
  -5  15   4     1869.92     1900.90    118.81 o 
  -3  15   4     2437.49     2746.80    149.70 o 
  -1  15   4     4137.36     4667.09    157.91 o 
   1  15   4     3341.30     3193.55    116.76 o 
   3  15   4     1937.71     2350.64     93.91 o 
   5  15   4     8566.11     7791.31    356.42 o 
   7  15   4     3175.34     3875.46    206.72 o 
   9  15   4     2039.85     1804.32     84.74 o 
  11  15   4      212.96      180.71     39.21 o 
  19  15   4      109.80      175.65     38.02 o 
  21  15   4      858.37      796.00     71.28 o 
  23  15   4      378.75      444.34     42.77 o 
 -26  16   4      298.83      376.11     34.22 o 
 -24  16   4      706.52      803.52     46.39 o 
 -22  16   4       45.70       56.00     60.59 o 
 -20  16   4      299.99      357.19     49.90 o 
 -18  16   4     4862.03     4395.83    244.74 o 
 -16  16   4     8079.30     7480.04    363.55 o 
 -14  16   4      602.79      544.42     65.34 o 
 -12  16   4     8863.52     8381.91    272.19 o 
 -10  16   4     6866.80     6382.27    306.52 o 
  -8  16   4     1274.61     1252.22     99.80 o 
  -6  16   4     1078.56     1045.49     87.92 o 
  -4  16   4     5837.19     5971.20    282.76 o 
  -2  16   4     2475.84     2468.79    142.57 o 
   0  16   4     3290.73     3409.14    124.30 o 
   2  16   4      386.23      386.61     36.85 o 
   4  16   4     3318.32     2739.67    156.82 o 
   6  16   4     2363.89     2478.30    149.70 o 
   8  16   4     1180.43     1352.30    105.74 o 
  10  16   4     1218.85     1167.94     65.97 o 
  18  16   4     2235.92     2112.37    133.06 o 
  20  16   4      370.94      366.25     36.85 o 
  22  16   4      127.28      130.69     35.64 o 
 -25  17   4      261.30      252.91     31.05 o 
 -23  17   4      838.58      889.47     62.92 o 
 -21  17   4      690.00      598.78     80.79 o 
 -19  17   4     2680.32     2407.01    161.58 o 
 -17  17   4      904.64      902.93     97.42 o 
 -15  17   4     1049.25     1121.53    109.30 o 
 -13  17   4     2863.98     2988.25    102.87 o 
 -11  17   4     1510.60     1527.44     95.04 o 
  -9  17   4     3014.87     2941.64    171.08 o 
  -7  17   4     5274.60     5191.83    259.00 o 
  -5  17   4      347.08      323.15     49.90 o 
  -3  17   4     2753.59     2639.87    152.07 o 
  -1  17   4     6500.84     6947.79    320.78 o 
   1  17   4      677.62      748.97     49.54 o 
   3  17   4     1945.02     2012.58    125.93 o 
   5  17   4      453.69      496.61     59.40 o 
   7  17   4     6463.87     6308.61    304.14 o 
   9  17   4      311.32      273.25     61.78 o 
  17  17   4      343.82      297.02     54.65 o 
  19  17   4       27.69       12.19     25.68 o 
  21  17   4      752.09      781.74     61.78 o 
  23  17   4      466.85      478.33     38.02 o 
 -26  18   4      102.35       66.53     33.27 o 
 -24  18   4       16.83       15.10     25.04 o 
 -22  18   4      493.83      463.34     68.91 o 
 -20  18   4       60.22      114.05     52.27 o 
 -18  18   4      244.79      294.64     71.28 o 
 -16  18   4      185.08      121.18     61.78 o 
 -14  18   4     1049.24      967.08     99.80 o 
 -12  18   4     4903.51     4738.16    186.53 o 
 -10  18   4     2207.61     1940.18    136.63 o 
  -8  18   4      346.20      431.86     41.90 o 
  -6  18   4      955.63      727.09     73.66 o 
  -4  18   4     1333.79     1299.74     99.80 o 
  -2  18   4     2346.85     2231.18    137.82 o 
   0  18   4      491.78      529.88     61.78 o 
   2  18   4     1092.56     1038.97     54.74 o 
   4  18   4      180.61      147.32     35.64 o 
   6  18   4     3210.68     3088.96    173.46 o 
   8  18   4      819.09      762.74     80.79 o 
  16  18   4      971.47      976.59     87.92 o 
  18  18   4      211.11      213.85     47.52 o 
  20  18   4      204.51      228.11     42.77 o 
  22  18   4       87.09      101.67     18.48 o 
 -25  19   4      271.06      198.84     26.78 o 
 -23  19   4     1092.11     1116.27     64.54 o 
 -21  19   4     1891.32     2052.97    140.19 o 
 -19  19   4      156.80      144.94     61.78 o 
 -17  19   4      258.43      239.99     66.53 o 
 -15  19   4      520.98      382.56     76.04 o 
 -13  19   4      523.15      597.17     56.27 o 
 -11  19   4     3350.40     3399.50    136.09 o 
  -9  19   4      115.81      103.22     34.41 o 
  -7  19   4     1033.48      900.19     62.99 o 
  -5  19   4     1647.36     1705.04     83.16 o 
  -3  19   4     3542.05     3561.85    136.93 o 
  -1  19   4     9861.01     9712.43    307.46 o 
   1  19   4     2014.14     2044.06     92.23 o 
   3  19   4     1612.13     1608.31     80.44 o 
   5  19   4     5543.46     5688.95    198.18 o 
   7  19   4     3484.18     3093.71    180.59 o 
   9  19   4      651.42      914.81     80.79 o 
  13  19   4     1270.80     1361.52    104.55 o 
  15  19   4     1032.78      986.09     85.54 o 
  17  19   4      869.56      926.69     78.41 o 
  19  19   4      551.11      487.11     54.65 o 
  21  19   4      703.18      752.65     39.46 o 
 -24  20   4       97.38       48.80     21.65 o 
 -22  20   4        6.93        9.17     28.51 o 
 -20  20   4      456.58      463.34     71.28 o 
 -18  20   4      106.38      204.35     61.78 o 
 -16  20   4      109.19       57.03     57.03 o 
 -14  20   4     2679.14     2188.41    154.45 o 
 -12  20   4    12960.76    10583.26    479.98 o 
 -10  20   4     7582.47     7111.74    342.16 o 
  -8  20   4     4295.56     4014.71    165.14 o 
  -6  20   4    15740.30    13853.11    425.92 o 
  -4  20   4      574.11      667.94     41.33 o 
  -2  20   4     1400.94     1295.32     57.02 o 
   0  20   4      661.33      604.60     50.41 o 
   2  20   4     1165.20     1052.62     97.42 o 
   4  20   4      123.69       73.66     42.77 o 
   6  20   4      831.00      767.49     85.54 o 
  10  20   4      453.60      460.97     61.78 o 
  12  20   4     2987.73     3124.60    178.21 o 
  14  20   4     1255.08     1218.95     97.42 o 
  16  20   4      706.96      734.22     71.28 o 
  18  20   4       25.86       16.63     23.72 o 
  20  20   4      760.70      813.39     41.90 o 
 -25  21   4      144.39      223.36     35.64 o 
 -23  21   4      156.43      204.91     48.71 o 
 -21  21   4       17.36       11.88     45.15 o 
 -19  21   4      449.80      546.51     76.04 o 
 -17  21   4       45.19       38.02     52.27 o 
 -15  21   4      278.47      211.48     61.78 o 
 -13  21   4       72.82       66.53     52.27 o 
 -11  21   4      874.63      712.84     83.16 o 
  -9  21   4     1964.40     1603.88    121.18 o 
  -7  21   4     5830.39     5305.89    270.88 o 
  -5  21   4        8.17      -39.21     39.21 o 
  -3  21   4     3395.72     3467.51    110.62 o 
  -1  21   4     1028.71      961.68     61.31 o 
   1  21   4     1213.64     1078.76     99.80 o 
   3  21   4    11787.41    11053.73    510.87 o 
   5  21   4     4195.61     3663.98    209.10 o 
   7  21   4    13184.18    11343.62    534.63 o 
   9  21   4      275.57      178.21     61.78 o 
  11  21   4      196.59      180.15     36.45 o 
  13  21   4      131.68      133.06     38.02 o 
  15  21   4     2071.61     2072.33    100.99 o 
  17  21   4      212.84      304.14     43.96 o 
  19  21   4       47.53       66.34     20.55 o 
 -24  22   4      345.51      506.11     47.52 o 
 -22  22   4        1.37      -25.68     25.68 o 
 -20  22   4       89.93      128.31     49.90 o 
 -18  22   4        9.72       26.14     49.90 o 
 -16  22   4      113.45       59.40     45.15 o 
 -14  22   4     1339.73     1014.61     99.80 o 
 -12  22   4     1165.68      944.55     67.21 o 
 -10  22   4     1913.29     1487.45    118.81 o 
  -8  22   4      272.89      270.88     64.16 o 
  -6  22   4     3382.62     3567.40    282.76 o 
  -4  22   4     6093.98     6100.32    453.84 o 
  -2  22   4     2088.91     1886.64    133.06 o 
   0  22   4      131.63      173.46     54.65 o 
   2  22   4      840.50      736.60     90.29 o 
   4  22   4     2560.08     2409.39    159.20 o 
   6  22   4     5082.98     5080.15    266.13 o 
   8  22   4     1377.21     1190.44    106.93 o 
  10  22   4     1394.96     1287.86    111.68 o 
  12  22   4      228.93      201.63     35.17 o 
  14  22   4      632.26      686.26     47.95 o 
  16  22   4      464.15      467.36     51.09 o 
  18  22   4      106.57       95.26     20.55 o 
 -23  23   4      395.35      531.90     32.73 o 
 -21  23   4      135.79      193.04     29.08 o 
 -19  23   4      595.98      712.84     73.66 o 
 -17  23   4      510.06      453.84     66.53 o 
 -15  23   4       40.95        2.38     45.15 o 
 -13  23   4      637.72      655.81     80.79 o 
 -11  23   4      732.63      727.09     80.79 o 
  -9  23   4      737.50      741.35     92.67 o 
  -7  23   4     1058.14     1096.50    128.31 o 
  -5  23   4     5707.68     5346.96    472.85 o 
  -3  23   4     3299.48     3176.88    187.71 o 
  -1  23   4     7027.03     6767.20    330.28 o 
   1  23   4     2887.29     2780.07    180.59 o 
   3  23   4     1274.88      995.60     99.80 o 
   5  23   4      225.28      173.46     57.03 o 
   7  23   4     1948.42     1708.43    130.69 o 
   9  23   4     3713.91     3507.16    206.72 o 
  11  23   4     1411.39     1311.62    109.30 o 
  13  23   4      702.76      696.46     47.35 o 
  15  23   4      990.99     1112.00     92.67 o 
  17  23   4       66.11       51.14     16.77 o 
 -22  24   4      207.92      300.69     29.70 o 
 -20  24   4      298.16      293.32     34.41 o 
 -18  24   4      943.47     1090.64     90.29 o 
 -16  24   4     1111.92     1188.06     99.80 o 
 -14  24   4     1031.83     1040.74     97.42 o 
 -12  24   4       19.62       66.53     52.27 o 
 -10  24   4     1156.35     1140.54    102.17 o 
  -8  24   4       71.01       65.44     34.45 o 
  -6  24   4      597.96      342.16     64.16 o 
  -4  24   4     4597.95     4367.32    237.61 o 
  -2  24   4     1474.82     1439.93    121.18 o 
   0  24   4     1759.29     1639.53    128.31 o 
   2  24   4      561.65      534.63     76.04 o 
   4  24   4      324.65      351.67     66.53 o 
   6  24   4     3923.58     3521.42    211.48 o 
   8  24   4     1398.05     1409.04    114.05 o 
  10  24   4     1978.50     1717.94    125.93 o 
  12  24   4      598.29      582.15     71.28 o 
  14  24   4      182.19      185.34     47.52 o 
  16  24   4       39.07       33.27     35.64 o 
 -21  25   4      173.93      216.70     22.64 o 
 -19  25   4       28.91       40.11     20.23 o 
 -17  25   4      207.13      209.10     52.27 o 
 -15  25   4      368.98      354.04     61.78 o 
 -13  25   4      174.47      123.56     47.52 o 
 -11  25   4      166.41      203.15     55.16 o 
  -9  25   4       78.82       86.35     31.40 o 
  -7  25   4       88.80       57.03     54.65 o 
  -5  25   4     1057.59     1164.30    104.55 o 
  -3  25   4     1652.48     1432.80    116.43 o 
  -1  25   4     2355.68     2038.71    140.19 o 
   1  25   4     2407.67     2105.25    147.32 o 
   3  25   4      622.58      553.64     78.41 o 
   5  25   4      870.49      936.19     95.04 o 
   7  25   4     4484.34     4433.85    237.61 o 
   9  25   4     1372.71     1204.70     99.80 o 
  11  25   4       91.99       66.53     45.15 o 
  13  25   4      864.73      886.29     76.04 o 
  15  25   4      461.64      406.32     47.52 o 
 -20  26   4      105.14      109.82     29.70 o 
 -18  26   4     2172.87     2645.30     94.09 o 
 -16  26   4      702.68      627.28     42.82 o 
 -14  26   4       20.06       35.23     22.30 o 
 -12  26   4      894.17      833.01     59.40 o 
 -10  26   4      381.77      415.30     46.95 o 
  -8  26   4      183.20      194.84     57.03 o 
  -6  26   4      950.70      850.65     87.92 o 
  -4  26   4      995.10      926.69     95.04 o 
  -2  26   4     2376.87     2264.45    147.32 o 
   0  26   4      148.01      180.59     57.03 o 
   2  26   4     1065.22      948.07     92.67 o 
   4  26   4      103.06       92.67     52.27 o 
   6  26   4       10.91       14.26     49.90 o 
   8  26   4      377.49      351.67     64.16 o 
  10  26   4      140.88       49.90     45.15 o 
  12  26   4      326.02      301.77     49.90 o 
  14  26   4      533.51      563.14     52.27 o 
 -19  27   4      845.82      796.40     42.77 o 
 -17  27   4      322.36      392.20     32.73 o 
 -15  27   4       29.81       28.51     40.39 o 
 -13  27   4      266.59      280.38     54.65 o 
 -11  27   4      362.89      356.42     59.40 o 
  -9  27   4      141.56      138.47     35.28 o 
  -7  27   4      772.71      803.13     83.16 o 
  -5  27   4     5421.17     5277.37    266.13 o 
  -3  27   4     3278.17     3231.53    185.34 o 
  -1  27   4      515.01      349.29     66.53 o 
   1  27   4      457.95      361.17     66.53 o 
   3  27   4     2103.69     2169.40    140.19 o 
   5  27   4     3482.73     3459.64    192.47 o 
   7  27   4     1021.91     1016.98     90.29 o 
   9  27   4      754.76      869.66     76.04 o 
  11  27   4      905.34      962.33     73.66 o 
  13  27   4       35.36       66.53     30.89 o 
 -16  28   4       34.08       27.37     30.89 o 
 -14  28   4       46.97       95.04     38.02 o 
 -12  28   4     4589.07     5488.85    261.37 o 
 -10  28   4      227.05      270.88     57.03 o 
  -8  28   4       71.58       19.01     30.10 o 
  -6  28   4      241.55      297.02     59.40 o 
  -4  28   4      754.20      629.67     71.28 o 
  -2  28   4       17.03      -52.27     52.27 o 
   0  28   4       14.94       28.51     47.52 o 
   2  28   4      141.00       87.92     52.27 o 
   4  28   4      606.31      548.88     66.53 o 
   6  28   4      579.53      605.91     66.53 o 
   8  28   4      215.97      199.59     45.15 o 
  10  28   4      235.85      278.01     42.77 o 
  12  28   4     1436.98     1670.42     90.29 o 
 -15  29   4       76.64       63.33     18.83 o 
 -13  29   4      124.42      144.82     24.54 o 
 -11  29   4      325.17      380.18     54.65 o 
  -9  29   4      168.69      247.12     49.90 o 
  -7  29   4      172.81      154.94     35.16 o 
  -5  29   4     1366.00     1249.84     97.42 o 
  -3  29   4      691.64      610.66     68.91 o 
  -1  29   4      704.76      715.21     76.04 o 
   1  29   4        1.52       -2.38     42.77 o 
   3  29   4      182.10      187.71     49.90 o 
   5  29   4      730.77      812.63     68.91 o 
   7  29   4      172.00      147.32     40.39 o 
   9  29   4     2302.11     2475.92    125.93 o 
 -12  30   4      910.97     1093.02     73.66 o 
 -10  30   4       61.91        0.00     33.27 o 
  -8  30   4      390.65      375.43     52.27 o 
  -6  30   4      383.21      361.39     38.53 o 
  -4  30   4      617.97      601.16     61.78 o 
  -2  30   4       85.40       35.64     42.77 o 
   0  30   4      326.30      292.26     49.90 o 
   2  30   4      887.14      950.45     73.66 o 
   4  30   4      235.93      259.00     45.15 o 
   6  30   4       62.69       42.77     28.51 o 
   8  30   4      260.01      330.28     38.02 o 
  -9  31   4      346.30      399.19     42.77 o 
  -7  31   4     2497.23     2863.23    144.94 o 
  -5  31   4      333.31      420.57     49.90 o 
  -3  31   4        4.34       -9.50     33.27 o 
  -1  31   4       87.95       59.40     35.64 o 
   1  31   4        8.31        2.38     30.89 o 
   3  31   4      289.50      313.65     40.39 o 
   5  31   4      250.41      204.35     33.27 o 
  -6  32   4      158.52      199.59     30.89 o 
  -4  32   4      338.87      287.51     35.64 o 
  -2  32   4      165.28      166.51     32.08 o 
   0  32   4      117.91      156.82     30.89 o 
   2  32   4       26.04      -23.76     23.76 o 
 -31   1   5      179.87      186.12     25.04 o 
 -29   1   5      165.59      152.22     31.92 o 
 -27   1   5       21.99       53.40     57.03 o 
 -25   1   5     1021.30      855.60     68.91 o 
 -23   1   5     7817.41     7600.03    258.75 o 
 -21   1   5      847.92      759.83     47.01 o 
 -13   1   5     2083.08     2539.87     84.84 o 
 -11   1   5     1586.87     1551.49     57.95 o 
  -9   1   5      149.53      231.73     21.84 o 
  -7   1   5     7434.97     7422.67    178.34 o 
  -5   1   5    41906.22    37219.31    732.44 o 
  -3   1   5    35640.11    32504.55    739.89 o 
  -1   1   5    28401.84    26168.86    597.67 o 
   1   1   5     7678.78     7862.48    283.95 o 
   3   1   5    16674.25    18725.38    334.72 o 
   5   1   5    53950.17    56154.09   1103.71 o 
   7   1   5     6541.82     6805.18    147.60 o 
   9   1   5     6535.24     7203.37    222.62 o 
  11   1   5      540.88      661.29     42.82 o 
  13   1   5     1286.39     1368.65     97.42 o 
  15   1   5     1207.59     1156.00     56.21 o 
  17   1   5      452.83      395.50     47.86 o 
  19   1   5     7201.49     6769.38    389.68 o 
 -32   2   5     1260.70     1363.90     78.41 o 
 -30   2   5      421.80      439.20     37.78 o 
 -28   2   5      220.66      257.22     39.46 o 
 -26   2   5      311.54      340.82     46.33 o 
 -24   2   5     1674.62     1684.88     90.73 o 
 -22   2   5     1065.62     1105.09     58.96 o 
 -20   2   5      661.53      710.21     52.59 o 
 -14   2   5      488.75      430.08     38.02 o 
 -12   2   5     8091.85     8545.44    247.79 o 
 -10   2   5    21338.04    21925.73    623.34 o 
  -8   2   5    19217.46    18145.83    418.41 o 
  -6   2   5    17721.08    18353.95    422.99 o 
  -4   2   5    24949.83    25221.48    577.55 o 
  -2   2   5   119939.45   113674.92   2216.33 o 
   0   2   5    36278.17    33742.91    768.24 o 
   2   2   5    17161.11    17927.91    507.40 o 
   4   2   5    13489.28    15067.00    272.65 o 
   6   2   5     1290.12     1234.52     37.54 o 
   8   2   5     5336.94     5264.02    119.06 o 
  10   2   5     3963.31     4212.26    142.57 o 
  12   2   5      419.14      463.34     54.65 o 
  14   2   5     1512.72     1446.78     78.88 o 
  16   2   5     2961.88     2938.23     99.68 o 
  18   2   5     4622.88     4599.22    218.76 o 
  20   2   5     2638.10     2737.30    163.95 o 
 -31   3   5       33.62       35.64     30.89 o 
 -29   3   5      173.60      163.47     31.79 o 
 -27   3   5      776.03      772.39     57.13 o 
 -25   3   5      343.96      276.37     41.60 o 
 -23   3   5     3380.09     3518.54    120.29 o 
 -21   3   5    10237.90     9860.77    262.02 o 
 -13   3   5     8035.72     8066.94    342.16 o 
 -11   3   5     4746.76     3704.38    175.83 o 
  -9   3   5     6643.92     7235.85    216.72 o 
  -7   3   5     2617.12     2654.49     72.22 o 
  -5   3   5     1911.32     1588.96     60.42 o 
  -3   3   5     8882.56     9096.05    252.86 o 
  -1   3   5     6880.67     7639.76    184.28 o 
   1   3   5    29933.54    30879.35    609.76 o 
   3   3   5    19798.38    21227.37    509.72 o 
   5   3   5    14538.24    16107.86    434.19 o 
   7   3   5     1756.59     1664.79     46.74 o 
   9   3   5     2043.66     2537.12     93.91 o 
  11   3   5       22.13       40.39     35.64 o 
  13   3   5     4334.94     4396.40    158.77 o 
  15   3   5      799.52      745.65     39.47 o 
  17   3   5     1039.97      924.81     67.21 o 
  19   3   5      312.28      284.17     37.11 o 
  21   3   5     3099.88     2955.90    168.70 o 
 -32   4   5      970.10      919.56     59.40 o 
 -30   4   5      171.30      244.74     49.90 o 
 -28   4   5     1048.55     1093.26     64.54 o 
 -26   4   5     2646.83     2413.19    249.49 o 
 -24   4   5      292.72      287.17     43.30 o 
 -22   4   5     8517.15     7924.34    222.33 o 
 -20   4   5       28.69       57.17     23.80 o 
 -14   4   5      611.54      475.22     45.15 o 
 -12   4   5     1316.11     1382.90     83.16 o 
 -10   4   5      680.65      708.09     54.65 o 
  -8   4   5    24194.61    24883.29    708.18 o 
  -6   4   5     9841.79     9262.13    394.44 o 
  -4   4   5    13493.21    13182.74    546.51 o 
  -2   4   5    22046.95    21487.56    494.78 o 
   0   4   5    26469.78    24799.79    568.86 o 
   2   4   5    20509.64    18792.58    377.18 o 
   4   4   5     6182.77     6836.26    146.38 o 
   6   4   5     4188.12     4440.11    100.85 o 
   8   4   5     1947.40     2215.63     78.10 o 
  10   4   5      368.94      289.68     34.17 o 
  12   4   5     2131.73     2096.80    168.70 o 
  14   4   5     1031.72     1129.46     54.87 o 
  16   4   5     2292.44     2383.49    115.24 o 
  18   4   5      459.03      547.94     96.23 o 
  20   4   5     1642.79     1825.10     83.81 o 
  22   4   5     2670.86     2625.76    106.93 o 
 -31   5   5      255.91      363.55     45.15 o 
 -29   5   5       27.81       19.01     42.77 o 
 -27   5   5     1338.05     1428.71     75.55 o 
 -25   5   5     3204.41     3387.01    226.92 o 
 -23   5   5     2579.76     2165.02    113.33 o 
 -21   5   5     1348.01     1222.78     49.36 o 
 -19   5   5      172.12      171.08     47.52 o 
 -15   5   5     2341.64     2692.15    135.44 o 
 -13   5   5    10802.03    12553.07    525.12 o 
 -11   5   5     6513.43     6821.85    299.39 o 
  -9   5   5     1816.36     1542.55     64.16 o 
  -7   5   5     1227.21     1365.46     54.43 o 
  -5   5   5     4220.09     3578.44    180.59 o 
  -3   5   5    12381.05    11085.82    322.59 o 
  -1   5   5    12026.40    12015.48    283.51 o 
   1   5   5     9782.40    10175.14    242.33 o 
   3   5   5     1862.94     2227.60     54.16 o 
   5   5   5     1178.29     1348.20     48.70 o 
   7   5   5     1935.62     1976.07     85.69 o 
   9   5   5     1319.08     1287.92     64.67 o 
  11   5   5       86.21      102.31     27.25 o 
  13   5   5      472.23      424.83     35.19 o 
  15   5   5      784.63      838.98     49.27 o 
  17   5   5     1015.34      940.95     90.29 o 
  19   5   5     2409.15     2479.34    106.60 o 
  21   5   5     1598.59     1677.11     78.11 o 
  23   5   5      780.00      943.32     66.53 o 
 -32   6   5      467.10      534.63     42.77 o 
 -30   6   5      261.02      323.15     49.90 o 
 -28   6   5      601.33      586.90     71.28 o 
 -26   6   5      187.52      201.97     57.03 o 
 -24   6   5     1205.87     1197.57     78.11 o 
 -22   6   5     1796.60     1857.35     77.48 o 
 -20   6   5     2030.11     2039.52     79.01 o 
 -14   6   5     5993.86     6246.83    282.76 o 
 -12   6   5      686.20      627.30     54.65 o 
 -10   6   5     8722.86     8962.74    396.81 o 
  -8   6   5      283.32      194.27     21.54 o 
  -6   6   5     6294.47     5476.97    270.88 o 
  -4   6   5     3268.20     3302.81    154.45 o 
  -2   6   5    20423.64    18613.26    530.09 o 
   0   6   5    30674.11    32687.06    915.69 o 
   2   6   5    33817.23    32989.11    754.96 o 
   4   6   5      438.79      479.35     25.31 o 
   6   6   5      192.38      178.71     19.21 o 
   8   6   5     2378.59     2641.04    103.32 o 
  10   6   5      168.06      262.07     36.85 o 
  12   6   5     2962.40     3100.68    123.48 o 
  14   6   5     3667.55     3686.11    215.80 o 
  16   6   5     1525.21     1387.66    111.68 o 
  18   6   5       74.55       11.88     52.27 o 
  20   6   5     1614.22     1579.69     78.97 o 
  22   6   5      389.44      427.20     39.24 o 
 -31   7   5     1005.62     1126.28     76.04 o 
 -29   7   5     1082.86     1197.57     92.67 o 
 -27   7   5      286.69      363.55     64.16 o 
 -25   7   5     2085.69     1921.21     99.96 o 
 -23   7   5     1085.45     1094.22     58.00 o 
 -21   7   5     2740.34     2533.81    106.05 o 
 -19   7   5      696.06      768.04     57.05 o 
 -15   7   5    12501.47    14470.60    605.91 o 
 -13   7   5    19355.53    20401.40    860.16 o 
 -11   7   5     9752.47     9492.62    432.45 o 
  -9   7   5    11222.64    12458.73    735.41 o 
  -7   7   5       91.36      109.30     33.27 o 
  -5   7   5      470.49      482.35     49.90 o 
  -3   7   5     1310.59     1365.09     57.13 o 
   1   7   5     2343.27     2133.13     79.69 o 
   3   7   5     2159.98     2283.82     84.54 o 
   5   7   5     9273.61    10116.42    632.05 o 
   7   7   5      671.24      542.77     43.68 o 
   9   7   5     1416.66     1662.39     78.11 o 
  11   7   5     4440.77     4253.53    155.41 o 
  13   7   5       35.49       46.16     32.48 o 
  15   7   5      288.40      353.31     48.64 o 
  17   7   5      970.84     1035.99     97.42 o 
  19   7   5     1761.37     1793.28    152.07 o 
  21   7   5       15.84       40.66     40.39 o 
  23   7   5      797.38      805.51     61.78 o 
 -30   8   5      431.96      522.75     57.03 o 
 -28   8   5     1271.45     1506.46    109.30 o 
 -26   8   5      230.71      292.26     61.78 o 
 -24   8   5      631.76      557.48     56.12 o 
 -22   8   5     2391.30     2327.37     90.06 o 
 -20   8   5     3364.15     3244.48    135.25 o 
 -18   8   5      295.53      261.37     52.27 o 
 -16   8   5     4493.85     4949.47    232.86 o 
 -14   8   5      276.28      204.35     40.39 o 
 -12   8   5     1275.59     1287.86     87.92 o 
 -10   8   5    20642.39    20080.63    860.16 o 
  -8   8   5     8607.33     9917.94    401.57 o 
  -6   8   5     7175.67     7682.01    354.04 o 
  -4   8   5     4670.10     5529.24    244.74 o 
  -2   8   5     3486.92     3442.36    118.81 o 
   0   8   5      276.00      344.03     29.37 o 
   2   8   5    15133.93    15415.97    642.74 o 
   4   8   5    10948.14    11333.09    652.25 o 
   6   8   5     2366.75     2385.63    135.44 o 
   8   8   5     1568.93     1846.69     84.84 o 
  10   8   5     4549.57     4634.40    187.71 o 
  12   8   5     4540.97     4578.20    170.53 o 
  14   8   5     6938.63     7039.19    236.90 o 
  18   8   5     1048.05     1119.15     99.80 o 
  20   8   5     1287.27     1234.49     87.92 o 
  22   8   5      875.22      885.88     51.22 o 
  24   8   5      738.06      738.97     52.27 o 
 -31   9   5       96.70      161.58     30.89 o 
 -29   9   5      120.34      149.70     42.77 o 
 -27   9   5      621.15      684.32     76.04 o 
 -25   9   5      301.78      267.45     43.59 o 
 -23   9   5      476.22      501.78     40.51 o 
 -21   9   5     5665.69     5164.99    161.13 o 
 -19   9   5     1229.27     1172.21     70.51 o 
 -15   9   5      311.57      273.25     42.77 o 
 -13   9   5      807.39      841.15     71.28 o 
 -11   9   5     7040.76     7097.48    337.41 o 
  -9   9   5     1637.10     1603.88    102.17 o 
  -7   9   5     2556.23     2456.91    142.57 o 
  -5   9   5     6661.78     6451.18    285.13 o 
  -3   9   5      151.49      262.83     28.56 o 
  -1   9   5    10456.69    10606.61    315.03 o 
   1   9   5     4513.31     4449.04    158.01 o 
   3   9   5     4423.27     5146.57    198.41 o 
   5   9   5     1567.72     1372.71     62.97 o 
   7   9   5     1213.40     1409.04     99.80 o 
   9   9   5     1707.61     1444.68    106.93 o 
  11   9   5     2575.66     2284.68    101.56 o 
  13   9   5     2084.65     2080.84     98.28 o 
  19   9   5      191.93      202.18     35.86 o 
  21   9   5       45.58       88.60     29.08 o 
  23   9   5     1689.10     1739.32     99.80 o 
 -30  10   5       54.89       80.79     33.27 o 
 -28  10   5       66.61       83.16     40.39 o 
 -26  10   5     1724.98     1533.39     82.28 o 
 -24  10   5     2863.44     3095.64    151.11 o 
 -22  10   5    10101.07     9085.66    246.00 o 
 -20  10   5     7798.14     7477.93    256.22 o 
 -18  10   5     1670.52     1667.24     86.42 o 
 -16  10   5     2562.07     2454.54    142.57 o 
 -14  10   5     7337.49     6603.25    325.53 o 
 -12  10   5     6730.32     6598.50    318.40 o 
 -10  10   5     4339.91     4326.92    220.98 o 
  -8  10   5    14760.19    15223.83    693.83 o 
  -6  10   5     4278.47     4901.94    228.11 o 
  -4  10   5     8071.15     7553.70    330.28 o 
  -2  10   5     5292.93     5500.64    175.57 o 
   0  10   5     2535.95     2656.63     97.41 o 
   2  10   5    14267.68    15168.94    443.53 o 
   4  10   5    10119.39    10342.06    766.30 o 
   6  10   5     8305.04     7575.08    344.54 o 
   8  10   5      659.32      717.59     73.66 o 
  10  10   5      114.72      204.35     57.03 o 
  12  10   5      760.83      726.75     55.82 o 
  18  10   5     2352.21     2423.65    152.07 o 
  20  10   5      318.72      346.81     40.32 o 
  22  10   5     3358.88     3420.99    121.80 o 
  24  10   5      507.59      413.45     40.39 o 
 -29  11   5      125.27      159.20     42.77 o 
 -27  11   5      248.47      294.64     52.27 o 
 -25  11   5      627.41      446.95     49.37 o 
 -23  11   5      387.69      313.79     38.63 o 
 -21  11   5     4517.50     4260.43    198.41 o 
 -19  11   5     2279.24     2232.57    107.37 o 
 -17  11   5      448.82      486.97     70.10 o 
 -15  11   5     6243.26     6244.46    306.52 o 
 -13  11   5     4862.14     4757.00    247.12 o 
 -11  11   5     6848.69     7090.35    354.04 o 
  -9  11   5     1808.10     1929.41    116.43 o 
  -7  11   5    26229.95    24913.66   1009.85 o 
  -5  11   5    19772.16    19700.45    805.51 o 
  -3  11   5     1646.97     2119.50    118.81 o 
  -1  11   5      156.10      218.07     27.38 o 
   1  11   5     3198.78     3151.64    118.81 o 
   3  11   5      303.72      328.03     30.75 o 
   5  11   5     2700.73     2901.25    159.20 o 
   7  11   5     3674.21     3276.68    178.21 o 
   9  11   5      297.03      327.91     52.27 o 
  11  11   5     4289.45     4051.88    156.15 o 
  13  11   5      561.89      394.44     76.04 o 
  19  11   5      667.79      707.71     55.84 o 
  21  11   5      511.67      549.41     42.82 o 
  23  11   5      781.88      805.51     61.78 o 
 -30  12   5      301.35      342.16     35.64 o 
 -28  12   5      694.07      812.63     71.28 o 
 -26  12   5      812.75      870.80     61.89 o 
 -24  12   5      615.92      576.22     44.14 o 
 -22  12   5     6342.05     6164.04    180.15 o 
 -20  12   5     4416.06     4261.90    166.31 o 
 -18  12   5      780.30      792.84     58.81 o 
 -16  12   5     4551.49     4187.26    205.53 o 
 -14  12   5     4679.36     4538.40    244.74 o 
 -12  12   5    19742.01    18605.05    860.16 o 
 -10  12   5     5272.39     5258.36    251.87 o 
  -8  12   5     1487.14     1375.78     95.04 o 
  -6  12   5     7498.20     7033.33    316.02 o 
  -4  12   5     5475.77     5750.22    266.13 o 
  -2  12   5      890.94      852.72     48.73 o 
   0  12   5     7522.29     8205.56    252.83 o 
   2  12   5     5830.94     7281.20    349.29 o 
   4  12   5     1010.85     1191.79     68.91 o 
   6  12   5     6173.51     6156.54    292.26 o 
   8  12   5      167.34      137.82     47.52 o 
  10  12   5     5718.48     5443.51    316.02 o 
  12  12   5     6593.20     6730.39    230.98 o 
  18  12   5     4261.05     4330.32    159.62 o 
  20  12   5      870.43      832.64     54.59 o 
  22  12   5      423.11      459.09     35.16 o 
  24  12   5        7.89       -7.13     16.63 o 
 -29  13   5      746.80      829.27     59.40 o 
 -27  13   5      158.15      268.50     47.52 o 
 -25  13   5     2221.55     2171.46     80.47 o 
 -23  13   5      815.10      780.42     49.68 o 
 -21  13   5      392.59      248.89     46.33 o 
 -19  13   5     5527.23     5534.16    200.73 o 
 -17  13   5     9466.01     9782.39    315.82 o 
 -15  13   5       33.91      -26.89    121.18 o 
 -13  13   5     1096.79     1000.35     87.92 o 
 -11  13   5     4963.60     4431.47    223.36 o 
  -9  13   5     2800.16     2575.72    147.32 o 
  -7  13   5     1325.17     1430.43     97.42 o 
  -5  13   5     2552.10     2342.86    133.06 o 
  -3  13   5     5104.61     4733.24    225.73 o 
  -1  13   5       62.27       51.09     21.84 o 
   1  13   5     2310.66     2205.58     88.10 o 
   3  13   5     7107.37     7639.26    417.01 o 
   5  13   5       54.20       16.63     35.64 o 
   7  13   5     1217.65     1328.25    104.55 o 
   9  13   5     2471.15     2111.99    121.18 o 
  11  13   5     2867.28     2881.59    134.25 o 
  17  13   5     1502.40     1504.09    114.05 o 
  19  13   5      698.16      651.89     65.34 o 
  21  13   5     2187.82     2377.09     91.48 o 
  23  13   5     1612.76     1558.74     85.54 o 
 -28  14   5       80.44      114.05     33.27 o 
 -26  14   5      453.55      507.29     35.19 o 
 -24  14   5      285.61      266.38     31.88 o 
 -22  14   5     1042.81      839.12     51.05 o 
 -20  14   5     2146.63     2114.39    104.01 o 
 -18  14   5     4365.62     4371.78    206.72 o 
 -16  14   5     3135.25     3133.15    129.24 o 
 -14  14   5      800.59      775.61     80.79 o 
 -12  14   5        2.15       16.63     35.64 o 
 -10  14   5     2857.31     2870.36    163.95 o 
  -8  14   5     1667.32     1687.05    111.68 o 
  -6  14   5     2782.76     3017.68    163.95 o 
  -4  14   5      213.91      192.47     45.15 o 
  -2  14   5     1752.91     1793.97    111.68 o 
   0  14   5    14896.91    16331.94    479.69 o 
   2  14   5      136.63      113.64     25.20 o 
   4  14   5     1184.13     1104.90     90.29 o 
   6  14   5      726.48      698.58     76.04 o 
   8  14   5     1011.73      886.29    119.99 o 
  10  14   5     5496.82     5319.40    188.97 o 
  12  14   5     2180.59     2143.26    140.19 o 
  18  14   5      255.89      269.92     43.96 o 
  20  14   5      100.07       98.61     28.56 o 
  22  14   5     1201.01     1209.45     78.41 o 
 -27  15   5      135.64      137.82     35.64 o 
 -25  15   5      556.19      623.75     39.47 o 
 -23  15   5       25.54       40.59     22.38 o 
 -21  15   5      801.72      651.61     55.82 o 
 -19  15   5     2678.99     2649.62    239.99 o 
 -17  15   5      821.40      648.68     87.92 o 
 -15  15   5     1850.26     1720.27     89.88 o 
 -13  15   5      311.61      333.53     34.37 o 
 -11  15   5     2845.36     2468.79    152.07 o 
  -9  15   5     2505.42     2183.66    135.44 o 
  -7  15   5     9859.27     9887.05    437.21 o 
  -5  15   5     4624.50     4638.19    230.48 o 
  -3  15   5     2682.64     2685.02    152.07 o 
  -1  15   5     2104.23     1990.20     84.84 o 
   1  15   5     5621.26     6415.87    245.93 o 
   3  15   5     8024.03     8736.86    450.28 o 
   5  15   5     7564.81     8119.22    373.05 o 
   7  15   5      915.05      901.20     59.49 o 
   9  15   5      220.91      306.40     41.10 o 
  11  15   5      145.58       66.53     38.02 o 
  17  15   5      131.22      168.70     49.90 o 
  19  15   5     1098.59     1045.60     99.80 o 
  21  15   5      313.07      314.39     27.97 o 
  23  15   5      110.49      102.17     23.76 o 
 -26  16   5      359.83      307.52     26.09 o 
 -24  16   5     1434.35     1855.44     77.36 o 
 -22  16   5      944.96      924.03     63.58 o 
 -20  16   5      175.69      160.26     37.11 o 
 -18  16   5     1453.81     1226.08    114.05 o 
 -16  16   5      975.04      981.34     99.80 o 
 -14  16   5     7474.34     6945.23    220.15 o 
 -12  16   5     3799.47     3831.92    145.33 o 
 -10  16   5     1274.06     1116.78     92.67 o 
  -8  16   5     1168.95     1057.38     92.67 o 
  -6  16   5     1052.25     1223.70     95.04 o 
  -4  16   5     1668.24     1501.71    104.55 o 
  -2  16   5      386.98      441.96     57.03 o 
   0  16   5      824.23      935.01     96.23 o 
   2  16   5     1349.65     1434.70     77.22 o 
   4  16   5     2524.83     2886.99    166.33 o 
   6  16   5     1175.51     1083.68     49.96 o 
   8  16   5     2560.55     2626.74    113.33 o 
  10  16   5     6176.85     6714.93    318.40 o 
  14  16   5      249.09      365.92     61.78 o 
  16  16   5      765.63      722.34     78.41 o 
  18  16   5     1023.21      932.09     56.27 o 
  20  16   5      227.99      190.39     27.38 o 
  22  16   5      958.27      969.46     61.78 o 
 -25  17   5      311.22      265.53     35.16 o 
 -23  17   5      146.30      133.80     45.15 o 
 -21  17   5       42.68        7.13     47.52 o 
 -19  17   5      512.37      406.32     73.66 o 
 -17  17   5      518.62      401.57     71.28 o 
 -15  17   5     2249.69     2022.08    142.57 o 
 -13  17   5      602.37      557.28     43.95 o 
 -11  17   5      581.71      672.56     74.85 o 
  -9  17   5    14310.24    13206.98    578.59 o 
  -7  17   5     5054.69     5011.25    251.87 o 
  -5  17   5     3930.45     3649.73    197.22 o 
  -3  17   5     6471.40     5978.33    285.13 o 
  -1  17   5    12330.23    12481.78    537.00 o 
   1  17   5     6504.35     6864.80    287.51 o 
   3  17   5     2021.87     2017.33    133.06 o 
   5  17   5     1913.64     2034.69     91.47 o 
   7  17   5      965.74      898.13     47.60 o 
   9  17   5     1755.29     1741.73     84.01 o 
  11  17   5       20.78      133.19     95.04 o 
  13  17   5      602.86      755.61     78.41 o 
  15  17   5     2031.54     2095.74    135.44 o 
  17  17   5     1265.22     1119.15     90.29 o 
  19  17   5      971.08     1053.24     54.43 o 
  21  17   5     2015.70     2221.68    114.05 o 
 -26  18   5      375.74      376.76     31.40 o 
 -24  18   5      554.29      596.25     46.95 o 
 -22  18   5      383.49      317.48     42.82 o 
 -20  18   5      413.53      620.17     80.79 o 
 -18  18   5      148.28      230.48     64.16 o 
 -16  18   5     3579.45     3188.76    194.84 o 
 -14  18   5    11473.62    10485.84    479.98 o 
 -12  18   5     2323.43     2343.25    106.68 o 
 -10  18   5     1127.52     1118.93     67.91 o 
  -8  18   5     1532.86     1268.89    103.36 o 
  -6  18   5      637.16      660.08     51.22 o 
  -4  18   5     2497.70     2371.61    102.49 o 
  -2  18   5       96.81       71.81     29.69 o 
   0  18   5     1382.61     1340.81     79.60 o 
   2  18   5     3041.08     2642.13     89.15 o 
   4  18   5     1276.96     1294.43     69.71 o 
   6  18   5     1777.46     1932.37     72.60 o 
   8  18   5     5201.90     5476.80    189.84 o 
  10  18   5     6319.23     6390.05    272.07 o 
  12  18   5     1727.72     1653.78    118.81 o 
  14  18   5     2222.17     2010.20    133.06 o 
  16  18   5      145.63       68.91     45.15 o 
  18  18   5      499.69      609.53     41.60 o 
  20  18   5      539.55      544.13     49.90 o 
 -25  19   5       87.70       64.16     23.97 o 
 -23  19   5      454.76      479.32     43.59 o 
 -21  19   5      703.69      684.32     80.79 o 
 -19  19   5      208.00      247.12     64.16 o 
 -17  19   5     1547.94     1413.79    121.18 o 
 -15  19   5     5111.85     4623.94    254.25 o 
 -13  19   5     2075.29     1703.97     90.68 o 
 -11  19   5    15631.42    15242.84    658.19 o 
  -9  19   5      868.06      775.82     58.81 o 
  -7  19   5      118.41      109.30     36.09 o 
  -5  19   5     2666.16     2936.86    121.80 o 
  -3  19   5     1334.90     1152.85     55.25 o 
  -1  19   5      248.86      224.92     28.39 o 
   1  19   5      309.76      355.09     39.21 o 
   3  19   5      196.44      203.92     27.48 o 
   5  19   5     5755.78     5603.69    205.17 o 
   7  19   5     1396.69     1406.11     71.27 o 
   9  19   5      328.24      279.65     33.60 o 
  11  19   5     3652.68     3587.95    194.84 o 
  13  19   5      104.98       19.01     35.64 o 
  15  19   5      329.12      270.88     54.65 o 
  17  19   5      384.19      358.79     49.90 o 
  19  19   5     2769.38     3083.61    108.36 o 
 -24  20   5      159.35      174.03     40.39 o 
 -22  20   5       17.77      -18.30     31.05 o 
 -20  20   5      466.04      344.54     66.53 o 
 -18  20   5      701.21      532.25     80.79 o 
 -16  20   5      112.05      149.70     57.03 o 
 -14  20   5     3460.61     3245.79    194.84 o 
 -12  20   5     3067.17     2987.61    127.66 o 
 -10  20   5    13187.45    12018.44    532.25 o 
  -8  20   5      303.85      356.42     61.78 o 
  -6  20   5     1512.91     1541.32     82.33 o 
  -4  20   5     8502.84     8233.59    219.49 o 
  -2  20   5     3215.61     3067.31    100.56 o 
   0  20   5      215.21      210.43     38.96 o 
   2  20   5     2637.43     2656.84    133.06 o 
   4  20   5       57.14       88.71     35.64 o 
   6  20   5      165.47      204.23     38.21 o 
   8  20   5     1496.44     1423.30    102.17 o 
  10  20   5     4937.91     4583.54    232.86 o 
  12  20   5      555.35      584.53     66.53 o 
  14  20   5     1073.77     1150.04     87.92 o 
  16  20   5      289.11      327.91     47.52 o 
  18  20   5      494.96      499.18     27.92 o 
  20  20   5      806.32      807.88     54.65 o 
 -25  21   5      342.66      430.08     42.77 o 
 -23  21   5      147.10      107.07     28.41 o 
 -21  21   5       16.14      -21.19     36.83 o 
 -19  21   5       14.30        4.75     52.27 o 
 -17  21   5      104.97       92.67     54.65 o 
 -15  21   5      117.86      140.19     54.65 o 
 -13  21   5      253.22      203.49     38.21 o 
 -11  21   5    12369.59    11343.62    508.49 o 
  -9  21   5     4323.27     3545.18    199.59 o 
  -7  21   5       38.40       38.02     47.52 o 
  -5  21   5      674.34      606.60     50.73 o 
  -3  21   5     3709.77     3646.37    141.91 o 
  -1  21   5     6546.81     6745.39    338.60 o 
   1  21   5     1886.38     2003.91    198.41 o 
   3  21   5      840.91      837.70     56.46 o 
   5  21   5     1357.11     1169.05    102.17 o 
   7  21   5      195.63      149.70     61.78 o 
   9  21   5       51.46       50.79     86.73 o 
  11  21   5     1845.99     1906.73     89.60 o 
  13  21   5      527.13      477.58     44.53 o 
  15  21   5       86.94      114.68     30.75 o 
  17  21   5      110.49      156.13     24.81 o 
  19  21   5       44.12       21.39     26.14 o 
 -24  22   5      345.73      439.03     29.37 o 
 -22  22   5      466.76      619.09     47.52 o 
 -20  22   5      134.15      135.44     52.27 o 
 -18  22   5     1377.96     1202.32    102.17 o 
 -16  22   5     2763.07     2409.39    156.82 o 
 -14  22   5      190.45      163.95     59.40 o 
 -12  22   5     2780.57     2744.49    120.94 o 
 -10  22   5     9947.13     9074.42    420.57 o 
  -8  22   5     1493.09     1214.20    109.30 o 
  -6  22   5       66.88       80.31     31.63 o 
  -4  22   5      276.27      290.72     41.60 o 
  -2  22   5      138.73      225.66     61.78 o 
   0  22   5      557.53      776.11    139.00 o 
   2  22   5      833.84      834.02     90.29 o 
   4  22   5     5832.28     5612.41    287.51 o 
   6  22   5     3698.37     3709.13    211.48 o 
   8  22   5      502.46      441.96     73.66 o 
  10  22   5     2892.11     3020.29    171.08 o 
  12  22   5        7.26       -7.50     25.49 o 
  14  22   5      850.86     1006.12     78.41 o 
  16  22   5      892.98      924.63     47.33 o 
  18  22   5      112.91       78.41     30.89 o 
 -23  23   5      189.79      263.94     28.51 o 
 -21  23   5      281.92      345.13     35.28 o 
 -19  23   5      252.23      268.50     54.65 o 
 -17  23   5      150.87      268.50     59.40 o 
 -15  23   5      216.98      209.10     57.03 o 
 -13  23   5     1210.68     1197.57    106.93 o 
 -11  23   5      267.21      206.15     41.14 o 
  -9  23   5     2639.92     2491.84    110.74 o 
  -7  23   5      782.05      723.87     56.12 o 
  -5  23   5     3060.71     3231.37    200.78 o 
  -3  23   5      500.97      552.34     55.84 o 
  -1  23   5     2342.19     2401.25    104.76 o 
   1  23   5     8331.22     7563.20    363.55 o 
   3  23   5     1040.57     1002.72     99.80 o 
   5  23   5     6172.12     5790.61    292.26 o 
   7  23   5     2884.78     2996.29    180.59 o 
   9  23   5      559.60      472.85     71.28 o 
  11  23   5      291.56      249.49     57.03 o 
  13  23   5      693.35      721.09     45.62 o 
  15  23   5      476.76      509.50     49.90 o 
  17  23   5      188.45      171.08     35.64 o 
 -22  24   5       22.64       40.93     15.25 o 
 -20  24   5       54.15      122.27     27.68 o 
 -18  24   5      896.59      907.68     80.79 o 
 -16  24   5     1581.47     1927.04    130.69 o 
 -14  24   5     1376.50     1361.52    109.30 o 
 -12  24   5      346.22      271.58     43.68 o 
 -10  24   5     2168.35     1989.74    154.45 o 
  -8  24   5      248.91      177.58     39.24 o 
  -6  24   5      319.61      413.39     84.35 o 
  -4  24   5     3022.31     2813.51    172.27 o 
  -2  24   5      126.46      106.93     54.65 o 
   0  24   5     5747.01     5548.25    282.76 o 
   2  24   5      177.47      114.05     57.03 o 
   4  24   5     1150.40     1062.13     99.80 o 
   6  24   5      330.24      285.13     64.16 o 
   8  24   5     2083.50     1793.97    128.31 o 
  10  24   5     1492.38     1451.81    109.30 o 
  12  24   5      523.48      532.25     66.53 o 
  14  24   5      192.69      244.74     47.52 o 
  16  24   5      389.23      389.68     42.77 o 
 -21  25   5       84.41       98.45     20.95 o 
 -19  25   5       40.03       56.48     18.88 o 
 -17  25   5       20.30        7.82     54.65 o 
 -15  25   5      547.00      693.63     48.38 o 
 -13  25   5      395.83      430.20     53.46 o 
 -11  25   5     1159.73      998.85     82.54 o 
  -9  25   5     1746.14     1771.74    153.26 o 
  -7  25   5      814.96      796.56     74.85 o 
  -5  25   5      319.05      292.16     38.82 o 
  -3  25   5     1268.55     1138.16    104.55 o 
  -1  25   5     1846.90     1632.40    125.93 o 
   1  25   5     1763.41     1670.42    125.93 o 
   3  25   5      634.28      551.26     73.66 o 
   5  25   5      285.34      209.10     59.40 o 
   7  25   5       18.28      -26.14     45.15 o 
   9  25   5      896.54      845.90     80.79 o 
  11  25   5     2038.38     2188.41    128.31 o 
  13  25   5       13.22        7.13     33.27 o 
  15  25   5      109.07      102.17     28.51 o 
 -20  26   5     1102.18     1178.35     51.22 o 
 -18  26   5      389.40      466.54     27.59 o 
 -16  26   5     1285.50     1248.97     72.47 o 
 -14  26   5     2234.03     2517.88    100.64 o 
 -12  26   5       47.28        7.47     28.51 o 
 -10  26   5     1736.63     1607.11     81.01 o 
  -8  26   5      500.41      448.65     74.85 o 
  -6  26   5      318.24      249.49     59.40 o 
  -4  26   5      460.73      337.41     61.78 o 
  -2  26   5       29.50       14.26     47.52 o 
   0  26   5      539.60      591.65     78.41 o 
   2  26   5     3340.78     3096.09    178.21 o 
   4  26   5     1027.75      931.44     90.29 o 
   6  26   5       83.04       95.04     47.52 o 
   8  26   5       79.94      128.31     47.52 o 
  10  26   5     1986.35     2428.40    137.82 o 
  12  26   5      351.04      335.03     47.52 o 
  14  26   5      302.08      342.16     38.02 o 
 -19  27   5      346.36      375.43     35.64 o 
 -17  27   5        2.19       -3.61     20.95 o 
 -15  27   5       34.29       -7.92     23.76 o 
 -13  27   5      254.01      260.23     43.96 o 
 -11  27   5      341.55      327.91     57.03 o 
  -9  27   5       94.07      125.88     34.41 o 
  -7  27   5      252.01      228.11     54.65 o 
  -5  27   5      600.23      622.54     73.66 o 
  -3  27   5       32.59      -14.26     45.15 o 
  -1  27   5     1479.29     1309.24    106.93 o 
   1  27   5     1320.63     1268.85    102.17 o 
   3  27   5       63.83      135.44     49.90 o 
   5  27   5      308.31      249.49     54.65 o 
   7  27   5     2329.19     2492.55    142.57 o 
   9  27   5       66.71      118.81     38.02 o 
  11  27   5      518.28      548.88     52.27 o 
 -16  28   5      339.97      404.30     30.24 o 
 -14  28   5      200.96      285.73     30.10 o 
 -12  28   5      495.15      572.65     64.16 o 
 -10  28   5      246.14      297.02     54.65 o 
  -8  28   5      967.00      976.23     60.49 o 
  -6  28   5     1288.87     1416.17    106.93 o 
  -4  28   5       99.49      104.55     47.52 o 
  -2  28   5      649.21      463.34     66.53 o 
   0  28   5      100.60       90.29     45.15 o 
   2  28   5      490.68      422.95     61.78 o 
   4  28   5      517.76      477.60     61.78 o 
   6  28   5       82.84       85.54     40.39 o 
   8  28   5      888.32      910.06     71.28 o 
  10  28   5      143.28      175.83     33.27 o 
 -15  29   5      510.58      670.07     49.90 o 
 -13  29   5      106.79      136.56     22.27 o 
 -11  29   5      283.30      256.06     27.25 o 
  -9  29   5      275.60      244.74     47.52 o 
  -7  29   5     1048.23     1148.25     71.28 o 
  -5  29   5      652.18      529.88     64.16 o 
  -3  29   5      298.14      344.54     54.65 o 
  -1  29   5      157.22      130.69     42.77 o 
   1  29   5       33.88       42.77     40.39 o 
   3  29   5      494.69      522.75     59.40 o 
   5  29   5      208.79      220.98     45.15 o 
   7  29   5      132.19      220.98     40.39 o 
   9  29   5      171.64      178.21     30.89 o 
 -12  30   5     1056.11     1147.67     71.28 o 
 -10  30   5      464.72      453.84     49.90 o 
  -8  30   5        0.99       42.77     30.89 o 
  -6  30   5       19.31        8.08     24.54 o 
  -4  30   5      412.43      418.20     57.03 o 
  -2  30   5      913.94     1057.38     80.79 o 
   0  30   5      107.82       85.54     38.02 o 
   2  30   5       31.35       59.40     38.02 o 
   4  30   5      100.45      104.55     35.64 o 
   6  30   5      317.52      273.25     38.02 o 
  -9  31   5       46.42       87.92     23.76 o 
  -7  31   5     1222.50     1371.02     80.79 o 
  -5  31   5      145.71      128.31     33.27 o 
  -3  31   5      129.98      100.47     23.34 o 
  -1  31   5      575.40      632.05     54.65 o 
   1  31   5      111.41       90.29     30.89 o 
   3  31   5      244.15      270.88     35.64 o 
 -32   0   6      635.15      674.82     47.52 o 
 -30   0   6      469.70      487.11     57.03 o 
 -28   0   6      865.55      971.83     87.92 o 
 -26   0   6      414.18      456.22     71.28 o 
 -24   0   6      698.42      760.36     90.29 o 
 -22   0   6     6327.20     6265.84    316.02 o 
 -20   0   6     2419.12     2613.74    159.20 o 
 -14   0   6    30432.48    35770.17   1382.90 o 
 -12   0   6     5773.84     6619.88    282.76 o 
 -10   0   6    13239.07    12612.47    515.62 o 
  -8   0   6     2678.94     2680.27    130.69 o 
  -6   0   6     6495.46     6067.44    184.82 o 
  -4   0   6     8437.72     7791.49    231.86 o 
  -2   0   6    37387.03    35534.94   1404.29 o 
   0   0   6    18959.39    19050.94    540.17 o 
   2   0   6     2710.57     2319.10    116.43 o 
   4   0   6    37893.62    37205.36   1473.20 o 
   6   0   6    16646.44    17147.02    578.59 o 
   8   0   6     2268.33     2446.61    196.03 o 
  10   0   6    19938.04    20833.86    855.40 o 
  12   0   6     1608.33     1562.18    181.77 o 
  14   0   6     4059.05     4079.81    218.60 o 
  16   0   6      559.63      522.75     71.28 o 
  18   0   6     1417.78     1347.26    111.68 o 
 -31   1   6      141.83      202.12     48.71 o 
 -29   1   6        2.53       17.71     66.53 o 
 -27   1   6     1372.10     1220.69     72.19 o 
 -25   1   6     4953.73     4661.02    177.25 o 
 -23   1   6     1834.70     1795.24    110.49 o 
 -21   1   6      383.40      331.41     40.93 o 
 -13   1   6     3062.99     3686.34    118.44 o 
 -11   1   6    11392.19    11398.31    331.83 o 
  -9   1   6     7645.81     7652.64    229.34 o 
  -7   1   6     1898.54     1689.97     45.73 o 
  -5   1   6    45749.42    41716.30    822.14 o 
  -3   1   6     4013.62     3696.40     98.31 o 
  -1   1   6     2772.08     3206.58     75.14 o 
   1   1   6    11448.24    13265.83    311.41 o 
   3   1   6     6382.41     7050.36    213.36 o 
   5   1   6     6765.81     7788.19    181.77 o 
   7   1   6     3756.22     3550.67    130.11 o 
  11   1   6     6303.97     6938.28    318.40 o 
  13   1   6     4821.41     4967.64    123.82 o 
  15   1   6      460.26      383.72     34.91 o 
  17   1   6      290.84      271.09     44.50 o 
  19   1   6     2085.47     2092.07     98.28 o 
 -32   2   6      536.91      444.34     40.39 o 
 -30   2   6      448.47      389.47     35.16 o 
 -28   2   6       17.53       14.26     28.56 o 
 -26   2   6      218.04      251.02     39.24 o 
 -24   2   6      708.04      683.39     57.95 o 
 -22   2   6     1292.90     1297.29     77.23 o 
 -20   2   6      863.13      907.87     50.72 o 
 -14   2   6     2887.12     3523.79    166.33 o 
 -12   2   6     7454.65     8109.25    243.61 o 
 -10   2   6    41832.21    43816.03   1241.64 o 
  -8   2   6    21607.06    21820.71    503.47 o 
  -6   2   6    17106.65    16459.83    332.36 o 
  -4   2   6    22939.41    19715.53    456.37 o 
  -2   2   6    24220.58    24812.52    494.23 o 
   0   2   6     4425.27     4830.01    105.96 o 
   2   2   6    12313.76    12047.68    285.32 o 
   4   2   6     4429.62     4661.23    223.36 o 
   6   2   6     4141.20     3821.12    104.68 o 
   8   2   6     1414.73     1390.48     52.51 o 
  10   2   6     6192.63     6929.52    711.65 o 
  12   2   6      539.78      455.51     41.90 o 
  14   2   6     1090.95     1098.06     59.68 o 
  16   2   6     1242.15     1242.32     65.99 o 
  18   2   6      220.37      171.65     29.30 o 
  20   2   6      270.09      301.77     61.78 o 
 -31   3   6       19.55       28.51     33.27 o 
 -29   3   6     1039.94     1195.89     74.85 o 
 -27   3   6     1363.59     1280.56     74.64 o 
 -25   3   6     4784.33     4491.81    218.60 o 
 -23   3   6     5464.99     5407.58    316.02 o 
 -21   3   6     2501.77     2498.82    121.75 o 
 -15   3   6      614.76      548.88     47.52 o 
 -13   3   6      281.95      273.25     38.02 o 
 -11   3   6      675.14      544.13     49.90 o 
  -9   3   6      326.43      330.10     22.22 o 
  -7   3   6      152.65      205.09     30.42 o 
  -5   3   6    10961.96    10222.03    316.71 o 
  -3   3   6    30191.06    28262.82    793.88 o 
  -1   3   6     3363.53     3000.42     82.76 o 
   1   3   6     1698.03     1605.27     44.07 o 
   3   3   6    10855.34    11738.69    241.74 o 
   5   3   6     1264.92     1237.99     42.88 o 
   7   3   6     6167.23     6163.19    160.63 o 
   9   3   6     5510.34     5736.20    263.75 o 
  11   3   6      604.03      548.57     45.27 o 
  13   3   6       16.60       74.17     23.40 o 
  15   3   6      100.22      101.75     24.69 o 
  17   3   6     1886.46     2019.76    132.75 o 
  19   3   6     1211.31     1243.38     78.41 o 
  21   3   6      453.87      453.84     61.78 o 
 -32   4   6     1201.45     1406.67     80.79 o 
 -30   4   6       13.63       19.01     35.64 o 
 -28   4   6      173.10      162.60     34.41 o 
 -26   4   6      124.11       62.61     33.48 o 
 -24   4   6     1002.56     1000.83     93.86 o 
 -22   4   6      989.13     1028.45     47.68 o 
 -20   4   6     1019.85      842.76     41.94 o 
 -14   4   6     5196.94     5809.62    256.62 o 
 -12   4   6     6176.58     6814.73    304.14 o 
 -10   4   6     8574.55     7950.51    351.67 o 
  -8   4   6    16070.67    15975.68    476.31 o 
  -6   4   6     1256.01     1216.58     83.16 o 
  -4   4   6     3891.11     3654.48    171.08 o 
  -2   4   6    41887.07    39992.37    911.83 o 
   0   4   6    16940.37    17279.45    403.78 o 
   2   4   6    18884.08    19317.38    449.96 o 
   4   4   6     2818.49     3239.56    106.62 o 
   6   4   6     1174.35     1090.13     51.65 o 
   8   4   6     3251.84     3860.86    153.26 o 
  10   4   6     1047.64      997.84     58.73 o 
  12   4   6     3412.75     3639.88    157.85 o 
  14   4   6     3448.68     3263.98     92.63 o 
  16   4   6      330.78      333.56     38.30 o 
  18   4   6      142.83      183.91     35.16 o 
  20   4   6      837.04      865.61     54.76 o 
 -31   5   6      274.47      358.79     47.52 o 
 -29   5   6      142.65      123.56     45.15 o 
 -27   5   6       51.63       99.05     30.75 o 
 -25   5   6      579.35      492.16     80.79 o 
 -23   5   6      244.86      194.01     25.72 o 
 -21   5   6      702.29      644.03     37.50 o 
 -19   5   6     4145.27     4488.50    235.24 o 
 -15   5   6      212.48      294.64     40.39 o 
 -13   5   6     6093.44     6453.55    292.26 o 
 -11   5   6    16429.29    16236.06    696.20 o 
  -9   5   6     2190.34     2280.02    109.30 o 
  -7   5   6     2364.52     2795.98     99.09 o 
  -5   5   6      186.82      232.86     38.02 o 
  -3   5   6    27596.96    27004.74    762.80 o 
  -1   5   6    44119.80    45090.15   1027.06 o 
   1   5   6    15329.98    15965.47    374.96 o 
   3   5   6     6330.93     6735.75    169.14 o 
   5   5   6     3443.51     3822.24    124.56 o 
   7   5   6     2230.13     2387.95    112.02 o 
   9   5   6     1027.64     1006.95     60.59 o 
  11   5   6     4321.50     4650.95    165.49 o 
  13   5   6     1945.04     1821.37     72.63 o 
  15   5   6      535.47      496.42     40.13 o 
  17   5   6      404.74      416.27     45.27 o 
  19   5   6      430.03      425.21     43.68 o 
  21   5   6     1398.62     1283.98     64.54 o 
 -32   6   6      701.30      781.74     54.65 o 
 -30   6   6       42.18       47.52     40.39 o 
 -28   6   6      258.72      403.94     64.16 o 
 -26   6   6       13.09       45.15     45.15 o 
 -24   6   6      188.35      231.78     32.83 o 
 -22   6   6     1132.40     1146.79     67.31 o 
 -20   6   6     6103.30     5691.44    165.52 o 
 -16   6   6     1501.14     1760.71    102.17 o 
 -14   6   6     1499.72     1454.19     92.67 o 
 -12   6   6    11395.88    11460.05    506.11 o 
 -10   6   6     6502.20     7035.86    415.82 o 
  -8   6   6    24282.77    25916.39   1026.49 o 
  -6   6   6     3189.55     3630.72    173.46 o 
  -4   6   6     2376.30     1974.56    106.93 o 
  -2   6   6     2186.68     2007.39     78.11 o 
   0   6   6     7400.34     7110.03    218.40 o 
   2   6   6     1252.58     1280.01     46.13 o 
   4   6   6     1334.69     1288.23     45.87 o 
   6   6   6     8777.81     8644.22    622.54 o 
   8   6   6     1112.35     1079.00     61.31 o 
  10   6   6     2078.69     2320.74    198.41 o 
  12   6   6      176.23      136.37     26.81 o 
  14   6   6      651.11      537.00     71.28 o 
  16   6   6      599.83      507.72     48.73 o 
  18   6   6      280.66      320.89     42.82 o 
  20   6   6     1733.32     1818.58     83.96 o 
  22   6   6       59.55       68.91     28.51 o 
 -31   7   6      199.22      268.50     42.77 o 
 -29   7   6     1151.58     1154.80     92.67 o 
 -27   7   6      909.18      857.78     87.92 o 
 -25   7   6      378.47      385.62     51.22 o 
 -23   7   6     2985.83     2995.99    166.27 o 
 -21   7   6     5350.96     4998.11    153.61 o 
 -19   7   6      734.86      700.57     45.10 o 
 -15   7   6     3948.26     4172.47    213.85 o 
 -13   7   6     3208.07     3466.77    182.96 o 
 -11   7   6     6186.80     6327.62    304.14 o 
  -9   7   6     5230.22     5982.98    332.66 o 
  -7   7   6     1488.67     1632.40     97.42 o 
  -5   7   6     8062.88     7931.50    342.16 o 
  -3   7   6       26.31       38.02     21.84 o 
  -1   7   6       41.89       45.15     23.34 o 
   1   7   6      413.05      360.85     31.79 o 
   3   7   6     4880.75     5053.58    316.02 o 
   5   7   6     4449.34     4989.71    436.02 o 
   7   7   6     6410.57     6013.97    285.13 o 
   9   7   6     1617.48     1601.51    114.05 o 
  11   7   6     1171.29     1071.52     53.40 o 
  13   7   6      947.77      774.62     85.54 o 
  15   7   6      611.89      546.51     66.53 o 
  17   7   6      845.47      880.06     61.17 o 
  19   7   6     3623.17     3588.17    136.86 o 
  21   7   6      563.39      606.53     44.31 o 
  23   7   6      327.33      311.27     33.27 o 
 -30   8   6       57.77       45.15     35.64 o 
 -28   8   6       34.84        7.13     42.77 o 
 -26   8   6      712.57      729.47     83.16 o 
 -24   8   6      895.32      843.33     51.05 o 
 -22   8   6     2723.12     2458.60     93.27 o 
 -20   8   6     5197.32     5196.46    156.84 o 
 -18   8   6      772.67      718.35     52.75 o 
 -16   8   6     1795.38     1834.37    114.05 o 
 -14   8   6     9436.36     9616.18    441.96 o 
 -12   8   6     3993.78     3671.11    201.97 o 
 -10   8   6     8837.40     8641.96    411.07 o 
  -8   8   6     1177.67     1201.44    123.56 o 
  -6   8   6     4587.97     4315.04    204.35 o 
  -4   8   6     4158.99     4094.06    194.84 o 
  -2   8   6     3597.09     3615.26    123.48 o 
   0   8   6     5175.19     5278.84    169.67 o 
   2   8   6     3075.89     3132.67    181.77 o 
   4   8   6     2515.14     2428.56    154.45 o 
   6   8   6      391.23      498.99     61.78 o 
   8   8   6      691.30      613.04     68.91 o 
  10   8   6      458.30      396.81     61.78 o 
  12   8   6     1696.71     1539.73    116.43 o 
  16   8   6     1905.72     1806.89     91.56 o 
  18   8   6     1046.06     1081.07     67.21 o 
  20   8   6      152.52      146.32     31.79 o 
  22   8   6      471.65      428.04     35.16 o 
 -31   9   6      223.87      201.97     33.27 o 
 -29   9   6       34.00      -38.02     38.02 o 
 -27   9   6      752.17      810.26     83.16 o 
 -25   9   6      908.03      938.60     62.17 o 
 -23   9   6      288.94      297.04     34.74 o 
 -21   9   6      354.03      367.15     37.48 o 
 -19   9   6      588.01      485.79     47.86 o 
 -15   9   6     4433.56     4267.52    225.73 o 
 -13   9   6     2159.59     2380.88    140.19 o 
 -11   9   6    13435.50    12904.73    598.78 o 
  -9   9   6    10198.80    11389.09   1056.19 o 
  -7   9   6    13643.06    13581.93    567.89 o 
  -5   9   6      551.99      556.01     57.03 o 
  -3   9   6     3374.30     2899.83    105.00 o 
  -1   9   6     1665.96     1837.56    118.81 o 
   1   9   6     1729.10     1679.74     72.01 o 
   3   9   6     3270.39     3114.10    147.32 o 
   5   9   6     2729.39     2561.46    147.32 o 
   7   9   6     4944.42     4676.21    235.24 o 
   9   9   6     2204.51     2124.26    137.82 o 
  11   9   6     1703.06     1604.13     83.16 o 
  15   9   6      503.18      532.25     66.53 o 
  17   9   6      255.63      249.80     47.52 o 
  19   9   6      548.68      497.94     49.90 o 
  21   9   6     1138.87     1216.35     61.31 o 
  23   9   6      119.39       64.16     23.76 o 
 -30  10   6      459.41      641.55     57.03 o 
 -28  10   6        3.96       33.27     40.39 o 
 -26  10   6     2260.97     2193.98     81.61 o 
 -24  10   6     1136.30     1069.41     58.46 o 
 -22  10   6     6652.40     6337.87    183.82 o 
 -20  10   6     1228.32     1364.13     79.79 o 
 -18  10   6     2965.29     3016.56    128.53 o 
 -16  10   6     3553.35     3117.48    175.83 o 
 -14  10   6    12009.85    11450.54    529.88 o 
 -12  10   6    15616.24    14620.29    615.42 o 
 -10  10   6    12558.55    13337.19    563.14 o 
  -8  10   6     4488.59     4802.15    228.11 o 
  -6  10   6     6598.11     6591.37    297.02 o 
  -4  10   6     2865.69     2841.84    147.32 o 
  -2  10   6     6427.84     6248.74    199.10 o 
   0  10   6     1580.93     1694.89     72.19 o 
   2  10   6     3468.59     3461.90    122.51 o 
   4  10   6    10710.81    10774.94    900.55 o 
   6  10   6     4739.50     4856.80    242.36 o 
   8  10   6      513.45      487.11     66.53 o 
  10  10   6      237.97      265.33     35.94 o 
  12  10   6     3411.89     3241.03    197.22 o 
  16  10   6     4355.77     4060.80    220.98 o 
  18  10   6     1767.83     1815.20     89.88 o 
  20  10   6     1021.66     1025.70     57.13 o 
  22  10   6      825.82      796.11     43.68 o 
 -29  11   6       99.76      106.93     38.02 o 
 -27  11   6       78.87      109.30     45.15 o 
 -25  11   6     1009.31      821.97     48.23 o 
 -23  11   6      555.34      681.13     46.90 o 
 -21  11   6    16062.54    15382.52    388.22 o 
 -19  11   6     5020.65     5249.65    191.52 o 
 -17  11   6     2442.28     2300.61     83.02 o 
 -15  11   6     8557.88     8420.98    377.80 o 
 -13  11   6      438.19      456.22     59.40 o 
 -11  11   6     1556.02     1534.98    104.55 o 
  -9  11   6    12001.21    12042.20    515.62 o 
  -7  11   6      724.05      703.33     66.53 o 
  -5  11   6     3248.12     3245.79    166.33 o 
  -3  11   6     7801.83     7964.77    349.29 o 
  -1  11   6     2648.69     2888.70    169.89 o 
   1  11   6     2725.63     2801.56    104.92 o 
   3  11   6      582.48      596.93     41.60 o 
   5  11   6     1172.04     1135.79     92.67 o 
   7  11   6     3897.17     3747.15    201.97 o 
   9  11   6      594.06      529.74     47.33 o 
  11  11   6      651.36      472.83     47.69 o 
  15  11   6     2919.38     2623.24    161.58 o 
  17  11   6     1592.93     1618.31     82.33 o 
  19  11   6     2242.67     2126.17    116.43 o 
  21  11   6       48.97       54.57     24.32 o 
  23  11   6      742.50      672.44     47.52 o 
 -30  12   6     1104.72     1439.93     80.79 o 
 -28  12   6     1312.26     1504.09     99.80 o 
 -26  12   6      276.26      211.48     28.87 o 
 -24  12   6     1105.36     1065.37     57.02 o 
 -22  12   6     1950.29     1965.14     80.87 o 
 -20  12   6    12021.09    11632.53    370.48 o 
 -18  12   6      530.18      583.77     54.65 o 
 -16  12   6     6995.75     6839.24    186.05 o 
 -14  12   6     1966.24     1687.05    114.05 o 
 -12  12   6     6896.67     7577.46    346.91 o 
 -10  12   6     3830.95     3333.70    178.21 o 
  -8  12   6     4543.76     4436.22    218.60 o 
  -6  12   6     4845.71     4462.36    218.60 o 
  -4  12   6     6837.23     7109.36    320.78 o 
  -2  12   6     1693.96     2021.18     84.01 o 
   0  12   6      458.66      465.69     38.53 o 
   2  12   6     3085.49     3410.13    257.81 o 
   4  12   6     4867.76     4474.24    228.11 o 
   6  12   6     1403.97     1266.47     99.80 o 
   8  12   6     1505.59     1366.11     72.96 o 
  10  12   6     4061.07     3790.57    145.27 o 
  14  12   6     1286.62     1214.20    102.17 o 
  16  12   6     1707.99     1874.76    125.93 o 
  18  12   6      217.69      241.32     40.32 o 
  20  12   6      220.80      210.95     33.48 o 
  22  12   6      397.52      465.72     45.15 o 
 -29  13   6      584.74      767.49     57.03 o 
 -27  13   6      359.99      427.95     37.55 o 
 -25  13   6      767.52      739.56     45.67 o 
 -23  13   6      905.08      763.44     49.83 o 
 -21  13   6     2236.59     2169.30     92.95 o 
 -19  13   6    12816.74    12672.81    398.19 o 
 -17  13   6    11713.25    12418.01    314.56 o 
 -15  13   6      279.61       81.30     77.22 o 
 -13  13   6     8033.22     6947.79    325.53 o 
 -11  13   6      342.53      375.43     54.65 o 
  -9  13   6     2801.04     2364.24    142.57 o 
  -7  13   6    10753.21    10369.41    453.84 o 
  -5  13   6     2263.94     2311.97    135.44 o 
  -3  13   6     2058.16     2143.26    125.93 o 
  -1  13   6     1103.89     1202.16     62.10 o 
   1  13   6     3163.69     3107.35    147.32 o 
   3  13   6     2101.61     1944.95    105.74 o 
   5  13   6      623.73      610.66     76.04 o 
   7  13   6     1366.42     1191.90     55.16 o 
   9  13   6     3715.32     3560.99    140.11 o 
  11  13   6      320.42      299.39     54.65 o 
  13  13   6     2613.39     2347.61    156.82 o 
  15  13   6      926.63      843.52     87.92 o 
  17  13   6      549.28      560.77     71.28 o 
  19  13   6      324.02      315.05     37.78 o 
  21  13   6      963.98      986.55     48.64 o 
 -28  14   6        0.48       26.14     26.14 o 
 -26  14   6      253.30      225.89     28.39 o 
 -24  14   6     1084.78     1077.09     54.62 o 
 -22  14   6      110.64       94.55     27.97 o 
 -20  14   6      431.49      407.02     48.38 o 
 -18  14   6     2025.32     2085.59    109.30 o 
 -16  14   6     3600.51     3509.88    140.23 o 
 -14  14   6     3097.72     2887.55     97.32 o 
 -12  14   6      591.21      696.20     76.04 o 
 -10  14   6     6768.04     5857.15    282.76 o 
  -8  14   6      386.60      382.56     57.03 o 
  -6  14   6     3903.14     3896.84    201.97 o 
  -4  14   6     1120.27     1192.81     90.29 o 
  -2  14   6     1105.29     1249.84     87.92 o 
   0  14   6     7543.67     7710.50    246.14 o 
   2  14   6     1274.37     1417.98     91.48 o 
   4  14   6     1906.14     1682.30    116.43 o 
   6  14   6      428.53      431.91     32.23 o 
   8  14   6     1737.57     1569.67     66.24 o 
  10  14   6      190.59      189.58     31.79 o 
  12  14   6     1570.30     1706.06    125.93 o 
  14  14   6       21.94       99.80     45.15 o 
  16  14   6     2125.32     1988.82    130.69 o 
  18  14   6     2086.16     2224.36     94.92 o 
  20  14   6      347.88      403.04     35.16 o 
  22  14   6      415.12      344.54     35.64 o 
 -27  15   6      116.57      124.24     24.95 o 
 -25  15   6      715.63      771.24     43.39 o 
 -23  15   6      550.36      536.35     41.41 o 
 -21  15   6      724.20      966.56     64.95 o 
 -19  15   6     2571.08     2705.66    136.63 o 
 -17  15   6     1234.12     1195.19    111.68 o 
 -15  15   6     2453.97     2037.42     98.02 o 
 -13  15   6     1012.18     1050.86     69.59 o 
 -11  15   6     4324.36     3856.45    206.72 o 
  -9  15   6      604.35      577.40     64.16 o 
  -7  15   6     7346.96     7254.31    337.41 o 
  -5  15   6     1793.13     1815.36    118.81 o 
  -3  15   6     2632.36     2832.34    156.82 o 
  -1  15   6     2464.00     2452.32    103.36 o 
   1  15   6     2098.38     2132.86     90.68 o 
   3  15   6      560.23      513.24     68.91 o 
   5  15   6      833.33      855.53     47.39 o 
   7  15   6     2124.05     2153.15     80.45 o 
   9  15   6     4478.43     4215.25    157.94 o 
  11  15   6     1663.98     1623.60    111.68 o 
  13  15   6      902.45      926.69     87.92 o 
  15  15   6     1505.13     1677.54    118.81 o 
  17  15   6     2845.79     2794.32    159.20 o 
  19  15   6      141.39      194.53     30.24 o 
  21  15   6      467.32      539.38     47.52 o 
 -26  16   6      819.68      798.67     39.21 o 
 -24  16   6      539.59      743.00     43.58 o 
 -22  16   6     1330.78     1202.41     58.18 o 
 -20  16   6      571.62      762.74     85.54 o 
 -18  16   6     1820.13     1506.46    123.56 o 
 -16  16   6     4601.08     4467.11    247.12 o 
 -14  16   6     5269.81     4927.48    146.28 o 
 -12  16   6      192.34      193.89     36.09 o 
 -10  16   6     2346.06     1967.43    133.06 o 
  -8  16   6     5447.39     5073.03    254.25 o 
  -6  16   6     1143.21      964.71     85.54 o 
  -4  16   6      364.11      354.04     54.65 o 
  -2  16   6     2856.83     2860.85    159.20 o 
   0  16   6      927.97      876.66     55.37 o 
   2  16   6      252.96      289.89     57.03 o 
   4  16   6     1482.46     1505.73     61.46 o 
   6  16   6     1512.86     1394.66     61.00 o 
   8  16   6     3141.45     2900.10    119.29 o 
  10  16   6     2608.88     2538.95    110.04 o 
  12  16   6      185.97      232.86     54.65 o 
  14  16   6     4572.51     4179.60    220.98 o 
  16  16   6     3348.55     3426.37    185.34 o 
  18  16   6      137.84      130.75     30.89 o 
  20  16   6      478.88      483.77     31.79 o 
 -27  17   6      738.72      665.31     47.52 o 
 -25  17   6       90.98       93.74     55.84 o 
 -23  17   6      508.90      487.81     49.54 o 
 -21  17   6       95.77       90.29     49.90 o 
 -19  17   6      149.70       97.42     54.65 o 
 -17  17   6     2064.16     2071.98    147.32 o 
 -15  17   6      666.46      705.71     83.16 o 
 -13  17   6    13141.60    13787.90    445.42 o 
 -11  17   6      951.08      792.33     59.49 o 
  -9  17   6     1234.57     1259.45     90.29 o 
  -7  17   6     3365.27     3200.64    180.59 o 
  -5  17   6      328.08      287.51     57.03 o 
  -3  17   6      786.74      734.22     71.28 o 
  -1  17   6     3499.39     3699.63    194.84 o 
   1  17   6     2663.40     2717.95     78.36 o 
   3  17   6       61.52      143.84     41.58 o 
   5  17   6       36.28       94.09     29.37 o 
   7  17   6      532.22      475.52     45.36 o 
   9  17   6       24.24       20.87     27.33 o 
  11  17   6     4206.03     4378.22    163.95 o 
  13  17   6     1246.50     1128.66     95.04 o 
  15  17   6      900.88      879.17     80.79 o 
  17  17   6     2941.98     3108.68    115.93 o 
  19  17   6      613.24      622.50     38.02 o 
 -26  18   6     2006.11     2504.57     93.15 o 
 -24  18   6     1404.26     1494.64     74.75 o 
 -22  18   6      503.73      433.83     76.04 o 
 -20  18   6     1075.04      976.59     95.04 o 
 -18  18   6       12.90       11.88     45.15 o 
 -16  18   6     1344.06     1197.57    111.68 o 
 -14  18   6      543.50      548.33     51.06 o 
 -12  18   6     1005.08     1093.94     70.51 o 
 -10  18   6     6405.28     6055.57    210.86 o 
  -8  18   6     3082.20     2733.29    201.97 o 
  -6  18   6      829.90      639.90     49.37 o 
  -4  18   6      539.26      413.47     45.93 o 
  -2  18   6     3158.30     3061.39    104.39 o 
   0  18   6     4209.23     4267.50    156.26 o 
   2  18   6     4345.66     4005.72    122.99 o 
   4  18   6     2566.29     2397.59    152.07 o 
   6  18   6     1538.55     1641.30     82.28 o 
   8  18   6     2960.84     2958.87    120.12 o 
  10  18   6      119.67      217.31     37.78 o 
  12  18   6     2851.61     2839.47    166.33 o 
  14  18   6     4044.30     3837.44    201.97 o 
  16  18   6       72.28       28.51     38.02 o 
  18  18   6      606.20      557.93     36.96 o 
  20  18   6        6.66      -12.88     15.37 o 
 -25  19   6       44.51       28.60     23.34 o 
 -23  19   6       55.07       20.03     29.37 o 
 -21  19   6      179.80      192.39     38.53 o 
 -19  19   6      157.12       64.16     49.90 o 
 -17  19   6     1570.59     1525.47    121.18 o 
 -15  19   6     4082.43     3858.83    220.98 o 
 -13  19   6    14008.81    12906.68    404.06 o 
 -11  19   6    13342.42    13225.51    577.40 o 
  -9  19   6      194.53      163.95     49.90 o 
  -7  19   6     1330.67     1306.96    119.99 o 
  -5  19   6     2024.02     2157.91     79.54 o 
  -3  19   6     1031.36     1043.18     51.66 o 
  -1  19   6     1406.00     1363.82     59.77 o 
   1  19   6     2137.57     2224.26     99.71 o 
   3  19   6     1255.93     1119.53     67.66 o 
   5  19   6      548.62      575.79     84.35 o 
   7  19   6      899.12      959.69     58.73 o 
   9  19   6     1382.88     1316.19     71.39 o 
  11  19   6     2442.84     2349.99    144.94 o 
  13  19   6     1104.82     1275.98     97.42 o 
  15  19   6     1111.82      959.95     80.79 o 
  17  19   6      476.23      459.99     30.34 o 
  19  19   6      160.60      167.72     21.65 o 
 -24  20   6        4.11       -5.74     24.32 o 
 -22  20   6      563.27      774.94     93.86 o 
 -20  20   6      222.17      228.11     57.03 o 
 -18  20   6       90.18       40.39     49.90 o 
 -16  20   6      147.31       76.04     54.65 o 
 -14  20   6     1112.42     1104.90    104.55 o 
 -12  20   6     1780.97     1712.69     90.68 o 
 -10  20   6      112.19      116.43     54.65 o 
  -8  20   6     3335.60     3041.44    180.59 o 
  -6  20   6     2984.56     2759.68    116.76 o 
  -4  20   6      198.70      135.56     57.03 o 
  -2  20   6      479.79      527.35     49.54 o 
   0  20   6     1331.10     1385.80     77.07 o 
   2  20   6     5990.65     5794.67    203.28 o 
   4  20   6     1057.32      968.02     80.79 o 
   6  20   6     1300.20     1234.63     78.41 o 
   8  20   6     9408.28     9680.24    327.66 o 
  10  20   6      626.38      548.88     66.53 o 
  12  20   6      490.73      468.10     61.78 o 
  14  20   6     2018.27     2006.88     87.32 o 
  16  20   6      166.27      163.05     27.97 o 
  18  20   6     1146.39     1166.58     50.32 o 
 -25  21   6      214.56      276.34     22.64 o 
 -23  21   6       35.20       59.40     25.20 o 
 -21  21   6        2.47       40.39     42.77 o 
 -19  21   6      360.00      494.23     68.91 o 
 -17  21   6       45.90       47.52     49.90 o 
 -15  21   6     2750.18     2380.88    156.82 o 
 -13  21   6     1834.35     1601.55    106.93 o 
 -11  21   6      541.81      460.97     68.91 o 
  -9  21   6     2246.01     2088.61    142.57 o 
  -7  21   6     3456.66     3267.19    186.53 o 
  -5  21   6      916.99      869.11     60.49 o 
  -3  21   6    13511.61    12882.59    399.04 o 
  -1  21   6    16826.29    16207.94    490.60 o 
   1  21   6    10496.65    10191.56    457.40 o 
   3  21   6     2288.99     2315.91    109.30 o 
   5  21   6     3047.48     3091.15    126.78 o 
   7  21   6    10763.60    10661.21    715.21 o 
   9  21   6       75.42       77.42     26.00 o 
  11  21   6      718.33      670.99     49.65 o 
  13  21   6      214.99      199.87     59.40 o 
  15  21   6     1915.37     2039.89     82.85 o 
  17  21   6     1277.29     1196.52     55.84 o 
 -24  22   6      240.62      335.63     28.51 o 
 -22  22   6       41.48       30.32     24.32 o 
 -20  22   6      927.30     1093.48     63.78 o 
 -18  22   6       28.94       64.16     49.90 o 
 -16  22   6      164.66      159.20     49.90 o 
 -14  22   6      101.77      -40.39     49.90 o 
 -12  22   6     1527.36     1586.19     85.49 o 
 -10  22   6      271.94      316.02     66.53 o 
  -8  22   6      379.14      349.31     45.27 o 
  -6  22   6     4365.63     4102.00    157.09 o 
  -4  22   6     9357.41     8975.16    291.51 o 
  -2  22   6      864.20      839.71     58.52 o 
   0  22   6     1198.85     1347.85     77.07 o 
   2  22   6    12155.18    12210.89    526.31 o 
   4  22   6     7341.62     7253.90    520.37 o 
   6  22   6     3688.98     3800.45    371.86 o 
   8  22   6      705.67      634.43     78.41 o 
  10  22   6      334.81      317.57     49.90 o 
  12  22   6      462.40      437.49     38.21 o 
  14  22   6      355.26      325.79     31.40 o 
  16  22   6      515.65      495.49     30.51 o 
 -23  23   6      108.29      122.86     15.96 o 
 -21  23   6       14.24       31.73     26.00 o 
 -19  23   6      110.09      121.99     31.92 o 
 -17  23   6      220.02      239.99     57.03 o 
 -15  23   6       92.95       59.40     52.27 o 
 -13  23   6      775.89      658.19     80.79 o 
 -11  23   6     1946.87     1777.94     91.56 o 
  -9  23   6     1897.04     1698.56     87.32 o 
  -7  23   6     1352.80     1340.91    102.17 o 
  -5  23   6      130.49      285.23    102.17 o 
  -3  23   6     3466.67     3498.09    177.02 o 
  -1  23   6     1294.23     1244.88     72.01 o 
   1  23   6     3016.50     3126.01    199.59 o 
   3  23   6     1082.20     1247.84    119.99 o 
   5  23   6      339.48      273.25     61.78 o 
   7  23   6     1092.37     1116.78     99.80 o 
   9  23   6      239.22      299.39     57.03 o 
  11  23   6       19.66        0.00     45.15 o 
  13  23   6      761.31      813.99     44.53 o 
  15  23   6      859.16      929.66     47.52 o 
 -22  24   6      126.48      163.16     25.02 o 
 -20  24   6       38.28       43.96     25.20 o 
 -18  24   6      700.10      677.15     68.91 o 
 -16  24   6      992.18     1085.89     92.67 o 
 -14  24   6      197.51      180.59     54.65 o 
 -12  24   6      413.77      335.59     34.42 o 
 -10  24   6      889.72      849.74     49.13 o 
  -8  24   6      124.85      116.23     33.68 o 
  -6  24   6      241.54      269.59     39.24 o 
  -4  24   6     1154.83     1211.08     71.27 o 
  -2  24   6     3349.71     3196.28    231.67 o 
   0  24   6     8951.56     9352.56    647.49 o 
   2  24   6     5988.14     5819.13    289.89 o 
   4  24   6     1456.39     1401.91    114.05 o 
   6  24   6     1152.52     1142.92     97.42 o 
   8  24   6      295.03      275.63     57.03 o 
  10  24   6      660.24      681.95     73.66 o 
  12  24   6      369.05      387.31     54.65 o 
  14  24   6      130.70       99.80     33.27 o 
 -21  25   6      249.02      326.31     46.33 o 
 -19  25   6        6.11        4.78     25.77 o 
 -17  25   6      345.15      288.89     29.92 o 
 -15  25   6      268.17      229.66     34.17 o 
 -13  25   6     6214.55     6439.75    214.98 o 
 -11  25   6     2901.81     2671.11     91.37 o 
  -9  25   6     1394.48     1405.79    109.30 o 
  -7  25   6     2755.73     2631.71    201.97 o 
  -5  25   6     2591.53     2770.67    178.21 o 
  -3  25   6       27.75       17.99     40.39 o 
  -1  25   6      677.49      583.91     47.35 o 
   1  25   6      944.80      824.52     85.54 o 
   3  25   6       80.44       68.91     52.27 o 
   5  25   6     1533.32     1461.32    111.68 o 
   7  25   6       40.71       85.54     47.52 o 
   9  25   6       76.51      135.44     47.52 o 
  11  25   6      161.21      225.73     47.52 o 
  13  25   6      726.86      691.45     54.65 o 
 -20  26   6     2113.88     2245.44    111.68 o 
 -18  26   6     2623.22     3014.77     86.68 o 
 -16  26   6       12.97        1.38     18.50 o 
 -14  26   6      187.08      215.91     33.48 o 
 -12  26   6      105.27      126.45     29.69 o 
 -10  26   6      472.45      460.26     36.29 o 
  -8  26   6      304.93      308.24     45.15 o 
  -6  26   6      181.43      154.35     31.96 o 
  -4  26   6     1336.54     1353.10    161.58 o 
  -2  26   6      232.73      192.47     57.03 o 
   0  26   6     2277.59     2309.59    147.32 o 
   2  26   6      408.51      384.93     64.16 o 
   4  26   6      658.13      641.55     73.66 o 
   6  26   6      277.81      266.13     57.03 o 
   8  26   6     1102.65     1145.29     87.92 o 
  10  26   6      654.27      762.74     66.53 o 
  12  26   6      396.80      335.03     40.39 o 
 -17  27   6      410.83      400.01     35.64 o 
 -15  27   6       55.60       44.64     15.77 o 
 -13  27   6      392.23      420.77     32.44 o 
 -11  27   6       10.48       34.51     20.00 o 
  -9  27   6      285.18      274.78     30.04 o 
  -7  27   6     2875.23     3190.94    119.99 o 
  -5  27   6     2259.22     2247.81    140.19 o 
  -3  27   6     1576.77     1570.62    111.68 o 
  -1  27   6      401.63      387.31     64.16 o 
   1  27   6      245.44      263.75     59.40 o 
   3  27   6      395.60      408.69     61.78 o 
   5  27   6      236.77      228.11     52.27 o 
   7  27   6      215.55      261.37     47.52 o 
   9  27   6      316.37      380.18     45.15 o 
  11  27   6      280.09      275.63     35.64 o 
 -16  28   6      217.07      136.42     53.46 o 
 -14  28   6      258.27      290.31     38.02 o 
 -12  28   6       69.45       22.91     28.51 o 
 -10  28   6     1284.27     1387.66     95.04 o 
  -8  28   6     1579.52     1627.55     76.43 o 
  -6  28   6       13.47       49.90     45.15 o 
  -4  28   6      109.41       71.28     45.15 o 
  -2  28   6      138.86      140.19     49.90 o 
   0  28   6      496.61      534.63     66.53 o 
   2  28   6      334.24      270.88     54.65 o 
   4  28   6      129.50      133.06     45.15 o 
   6  28   6        0.11       59.40     38.02 o 
   8  28   6       32.58       45.15     30.89 o 
 -13  29   6      171.87      216.23     35.64 o 
 -11  29   6       49.68      135.44     35.64 o 
  -9  29   6      301.76      228.11     40.39 o 
  -7  29   6      170.19      102.51     29.08 o 
  -5  29   6       23.62       56.16     27.38 o 
  -3  29   6      544.48      527.50     61.78 o 
  -1  29   6      678.16      646.31     64.16 o 
   1  29   6      930.54      978.96     76.04 o 
   3  29   6      940.17     1074.01     78.41 o 
   5  29   6      149.32      185.34     40.39 o 
   7  29   6      615.53      589.28     47.52 o 
 -10  30   6      417.01      472.85     42.77 o 
  -8  30   6      277.88      289.89     38.02 o 
  -6  30   6       33.07      -38.20     45.15 o 
  -4  30   6       60.80       87.34     28.51 o 
  -2  30   6       22.01       21.39     35.64 o 
   0  30   6      149.56      154.45     40.39 o 
   2  30   6     1082.21     1119.15     73.66 o 
   4  30   6      447.64      479.98     45.15 o 
  -3  31   6      501.67      662.94     52.27 o 
  -1  31   6      308.35      273.25     35.64 o 
   1  31   6       33.86       59.40     23.76 o 
 -31   1   7       17.13       11.88     20.16 o 
 -29   1   7      353.67      355.06     40.32 o 
 -27   1   7      490.57      489.85     48.64 o 
 -25   1   7     2128.37     2077.78    101.64 o 
 -23   1   7     5576.08     5606.38    204.14 o 
 -21   1   7     1549.05     1634.62     69.39 o 
 -15   1   7     1944.22     1995.94    106.93 o 
 -13   1   7     1488.24     1390.72     58.81 o 
 -11   1   7     3665.97     3670.31    123.48 o 
  -9   1   7    11204.52    11347.27    272.08 o 
  -7   1   7      201.92      256.73     19.88 o 
  -5   1   7    37087.94    36805.48    729.47 o 
  -3   1   7    23966.09    23507.56    471.66 o 
  -1   1   7     7028.58     6630.95    166.45 o 
   1   1   7    18503.81    18840.05    439.45 o 
   3   1   7    12293.85    13329.05    388.96 o 
   5   1   7    34611.97    34913.46    984.58 o 
   7   1   7      345.34      381.02     35.16 o 
   9   1   7     1283.21     1237.96     90.29 o 
  11   1   7     2516.52     2398.08    125.93 o 
  13   1   7     1930.60     2038.58     77.68 o 
  15   1   7      339.37      300.01     33.71 o 
  17   1   7     1444.71     1341.41     78.97 o 
  19   1   7      856.71      743.73     80.79 o 
 -32   2   7        0.98      -23.76     23.76 o 
 -30   2   7       60.82       23.19     52.27 o 
 -28   2   7       59.48       46.57     29.37 o 
 -26   2   7      483.03      499.36     48.64 o 
 -24   2   7     1869.29     1983.01     99.96 o 
 -22   2   7     4820.02     5226.92    193.91 o 
 -20   2   7     5470.61     5640.96    139.89 o 
 -14   2   7     4407.34     5355.56    167.99 o 
 -12   2   7     5646.52     7337.95    228.49 o 
 -10   2   7     3611.21     3472.21    120.94 o 
  -8   2   7     2051.68     2052.00     63.55 o 
  -6   2   7      201.67      247.81     20.14 o 
  -4   2   7     2975.80     2822.81     82.31 o 
  -2   2   7    16743.09    15199.32    440.21 o 
   0   2   7     7066.15     6131.62    155.93 o 
   2   2   7    34424.60    36123.59    717.59 o 
   4   2   7    25550.96    27798.74    643.39 o 
   6   2   7     7032.60     7515.43    190.21 o 
   8   2   7      189.76      281.58     73.66 o 
  10   2   7     2794.54     2908.38    163.95 o 
  12   2   7     1958.64     1939.25     86.87 o 
  14   2   7      373.88      325.38     42.53 o 
  16   2   7      309.05      282.84     32.48 o 
  18   2   7      817.95      834.02     87.92 o 
 -31   3   7      486.74      386.48     49.90 o 
 -29   3   7     1724.09     1727.16     81.37 o 
 -27   3   7     2789.79     2790.97    118.37 o 
 -25   3   7       89.34       87.58     34.22 o 
 -23   3   7     2511.75     2656.42    107.51 o 
 -21   3   7      574.16      505.07     35.33 o 
 -19   3   7     4451.56     4388.70    228.11 o 
 -15   3   7     4891.55     5324.89    242.36 o 
 -13   3   7     1260.39     1245.09     80.79 o 
 -11   3   7     3588.30     3754.28    187.71 o 
  -9   3   7     2318.68     2154.27     67.64 o 
  -7   3   7     1341.54     1504.89     52.58 o 
  -5   3   7    10286.85    10143.64    246.02 o 
  -3   3   7    47057.37    45186.00   1262.65 o 
  -1   3   7     2162.02     1873.79     60.36 o 
   1   3   7     1390.84     1395.33     50.29 o 
   3   3   7    45698.71    49679.16    984.00 o 
   5   3   7      213.67      199.28     28.41 o 
   7   3   7     1472.05     1780.28    114.05 o 
   9   3   7      448.36      389.68     54.65 o 
  11   3   7      501.68      624.48     39.13 o 
  13   3   7      608.98      477.48     34.23 o 
  15   3   7      152.98      129.09     28.60 o 
  17   3   7      387.04      380.50     45.15 o 
  19   3   7      436.65      402.57     40.93 o 
 -32   4   7      225.61      159.20     30.89 o 
 -30   4   7        1.88       66.53     40.39 o 
 -28   4   7       93.60       63.08     40.39 o 
 -26   4   7      778.65      715.65     57.05 o 
 -24   4   7     2719.94     2689.99     99.18 o 
 -22   4   7     6426.51     6255.84    165.51 o 
 -20   4   7     6198.20     6199.05    163.25 o 
 -16   4   7      439.95      529.88     49.90 o 
 -14   4   7     2047.18     1703.68    104.55 o 
 -12   4   7     9846.88     9820.52    444.34 o 
 -10   4   7     3491.80     3415.95    120.05 o 
  -8   4   7     7154.72     6990.91    244.74 o 
  -6   4   7     5430.02     5641.96    198.41 o 
  -4   4   7     7447.14     8033.68    243.63 o 
  -2   4   7    18282.09    16424.99    386.86 o 
   0   4   7      866.67      871.47     38.41 o 
   2   4   7    29345.30    28318.43    654.83 o 
   4   4   7     5783.43     5641.89    181.69 o 
   6   4   7     6140.73     5981.81    357.61 o 
   8   4   7     2099.73     1782.09    118.81 o 
  10   4   7     2554.50     2622.63    110.49 o 
  12   4   7      354.37      382.89     34.63 o 
  14   4   7      162.21      202.33     30.26 o 
  16   4   7      532.88      509.93     48.38 o 
  18   4   7     1648.66     1714.75     83.05 o 
  20   4   7      686.41      626.76     43.93 o 
 -31   5   7      364.65      477.60     52.27 o 
 -29   5   7     1584.30     1625.27    114.05 o 
 -27   5   7     6074.22     6708.33    440.77 o 
 -25   5   7     1752.16     1990.66     77.68 o 
 -23   5   7     5687.45     5450.48    139.88 o 
 -21   5   7      415.38      381.31     39.44 o 
 -19   5   7     2230.17     2244.83     82.22 o 
 -15   5   7     2634.03     2761.06    149.70 o 
 -13   5   7    10243.26    11065.61    496.61 o 
 -11   5   7    28046.48    26873.96   1164.30 o 
  -9   5   7     1547.24     1488.36     64.54 o 
  -7   5   7    10749.46    10523.25    312.50 o 
  -5   5   7      128.25      301.77     45.15 o 
  -3   5   7     9041.43     9449.85    401.57 o 
  -1   5   7     6021.95     6152.56    157.75 o 
   1   5   7     3640.03     3430.48     96.92 o 
   3   5   7     2104.31     1881.64     78.47 o 
   5   5   7     1082.65      934.04     51.76 o 
   7   5   7     1518.62     1252.22     92.67 o 
   9   5   7     5131.65     4709.48    239.99 o 
  11   5   7    10087.44     9456.56    246.47 o 
  13   5   7      173.01      150.52     38.53 o 
  15   5   7      281.18      308.93     39.91 o 
  17   5   7      146.89      150.66     34.81 o 
  19   5   7      658.88      641.63    100.99 o 
  21   5   7     1692.92     1805.85     97.42 o 
 -32   6   7      316.94      356.42     38.02 o 
 -30   6   7      124.82       92.67     40.39 o 
 -28   6   7      471.08      651.06     78.41 o 
 -26   6   7      246.12      263.75     61.78 o 
 -24   6   7      207.50      236.83     29.27 o 
 -22   6   7      425.95      345.25     31.67 o 
 -20   6   7      626.36      605.15     35.90 o 
 -18   6   7     2258.14     2383.25    149.70 o 
 -16   6   7     4546.58     4528.89    220.98 o 
 -14   6   7     8132.17     7919.62    370.68 o 
 -12   6   7     1044.70      974.21     78.41 o 
 -10   6   7      162.18      139.30     22.81 o 
  -8   6   7      803.03      815.39     45.27 o 
  -6   6   7     1880.89     1984.06    114.05 o 
  -4   6   7     2524.31     2456.91    130.69 o 
  -2   6   7     3566.44     3539.20    122.65 o 
   0   6   7     8771.69     8369.27    208.05 o 
   2   6   7     7101.29     7651.53    192.47 o 
   4   6   7     3695.58     3517.77    126.31 o 
   6   6   7     7288.36     7118.87    327.91 o 
   8   6   7       71.54      128.31     49.90 o 
  10   6   7      326.13      306.73     26.93 o 
  12   6   7      290.71      305.73     41.63 o 
  14   6   7     2217.46     2131.38    137.82 o 
  16   6   7     1386.27     1384.19     77.07 o 
  18   6   7     1428.24     1424.13     76.32 o 
  20   6   7     1592.29     1672.47     74.64 o 
 -31   7   7     1118.32     1470.82     92.67 o 
 -29   7   7     1260.35     1359.14     99.80 o 
 -27   7   7     2982.59     3043.82    180.59 o 
 -25   7   7      698.09      648.17     45.71 o 
 -23   7   7      342.18      374.15     38.90 o 
 -21   7   7     1904.60     1743.37     75.88 o 
 -19   7   7      963.67     1013.24     54.33 o 
 -15   7   7     6190.94     6387.02    306.52 o 
 -13   7   7     1440.44     1463.69     99.80 o 
 -11   7   7     8549.20     8900.54    798.38 o 
  -9   7   7     9730.06    10546.82    520.37 o 
  -7   7   7     3701.95     3333.70    168.70 o 
  -5   7   7     2221.87     2319.10    128.31 o 
  -3   7   7     2433.08     2544.83    135.44 o 
  -1   7   7     4389.07     4495.22    149.51 o 
   1   7   7     8049.37     7960.05    246.11 o 
   3   7   7      979.38      971.40     81.98 o 
   5   7   7      305.34      316.02     54.65 o 
   7   7   7     1453.91     1515.97    109.30 o 
   9   7   7     2080.07     1923.99     72.71 o 
  11   7   7       86.89      126.36     35.64 o 
  13   7   7     1580.26     1333.01    109.30 o 
  15   7   7      562.90      492.47     49.54 o 
  17   7   7       78.13       74.85     30.24 o 
  19   7   7     1543.67     1659.90     78.01 o 
  21   7   7      425.16      410.84     33.68 o 
 -32   8   7      290.56      275.63     30.89 o 
 -30   8   7        8.51        9.50     33.27 o 
 -28   8   7       29.26       11.88     40.39 o 
 -26   8   7        4.72        5.75     25.68 o 
 -24   8   7     1299.35     1203.18     79.17 o 
 -22   8   7     3353.54     2974.18    108.82 o 
 -20   8   7    20209.95    19549.20    481.06 o 
 -18   8   7     3599.00     3651.07    118.43 o 
 -16   8   7     2771.25     2815.71    154.45 o 
 -14   8   7     1999.95     1829.62    114.05 o 
 -12   8   7     1101.58     1062.13     83.16 o 
 -10   8   7      835.47      816.24     48.71 o 
  -8   8   7     5249.38     5431.77    403.94 o 
  -6   8   7     1706.46     1589.63     99.80 o 
  -4   8   7     5955.10     5819.13    263.75 o 
  -2   8   7      523.89      434.78     36.09 o 
   0   8   7     8898.10     9066.93    277.21 o 
   2   8   7     6265.52     5652.78    184.73 o 
   4   8   7     7103.78     7267.79    532.25 o 
   6   8   7       21.48       -4.75     40.39 o 
   8   8   7     2711.04     2383.25    147.32 o 
  10   8   7     1566.31     1507.40     65.82 o 
  12   8   7     1611.99     1682.30    118.81 o 
  14   8   7      384.81      318.40     64.16 o 
  16   8   7      600.19      600.01     52.91 o 
  18   8   7     1043.93      979.43     61.17 o 
  20   8   7        7.16        4.52     26.00 o 
  22   8   7      184.35      190.09     26.14 o 
 -31   9   7     1110.76     1349.64     80.79 o 
 -29   9   7      356.57      422.95     57.03 o 
 -27   9   7       29.52       76.56     29.69 o 
 -25   9   7      347.73      391.40     38.22 o 
 -23   9   7      549.31      549.52     43.86 o 
 -21   9   7     1021.62     1039.52     58.89 o 
 -19   9   7     1369.43     1410.48     66.70 o 
 -17   9   7     1375.90     1307.91     69.71 o 
 -15   9   7     3910.29     3685.37    192.47 o 
 -13   9   7     2033.96     1922.28    121.18 o 
 -11   9   7     4422.03     4455.23    218.60 o 
  -9   9   7     4151.73     4403.24    362.36 o 
  -7   9   7     9253.27     8996.01    392.06 o 
  -5   9   7       76.94      137.82     38.02 o 
  -3   9   7     6416.90     6446.43    289.89 o 
  -1   9   7     3012.90     3125.26    114.21 o 
   1   9   7    10994.80    11111.21    428.89 o 
   3   9   7     5139.89     5440.24    428.89 o 
   5   9   7     1698.64     1851.00    123.56 o 
   7   9   7       87.69       92.67     42.77 o 
   9   9   7     1538.12     1553.52     64.92 o 
  11   9   7      218.60      213.80     30.06 o 
  13   9   7     3338.10     3248.16    187.71 o 
  15   9   7      370.44      313.65     57.03 o 
  17   9   7      953.00      951.93     62.99 o 
  19   9   7       76.80       37.47     29.37 o 
  21   9   7       68.72       58.08     33.27 o 
 -30  10   7      778.10      957.58     71.28 o 
 -28  10   7       93.84       64.16     40.39 o 
 -26  10   7     1667.16     1706.87     69.44 o 
 -24  10   7      519.72      475.84     42.48 o 
 -22  10   7     3091.58     2730.19     99.66 o 
 -20  10   7      178.94      229.28     33.71 o 
 -18  10   7     6010.03     6126.37    212.54 o 
 -16  10   7     2854.26     2561.46    149.70 o 
 -14  10   7      466.19      384.93     54.65 o 
 -12  10   7     2347.59     2202.67    133.06 o 
 -10  10   7    14312.85    14247.24    603.54 o 
  -8  10   7    15305.69    14463.47    608.29 o 
  -6  10   7     1504.61     1822.49    114.05 o 
  -4  10   7     2818.49     2342.86    133.06 o 
  -2  10   7     3354.18     3316.04    120.12 o 
   0  10   7     1547.32     1706.23    103.36 o 
   2  10   7     8147.98     9108.66    626.11 o 
   4  10   7     1009.16      981.34     87.92 o 
   6  10   7      299.99      285.13     61.78 o 
   8  10   7      561.41      572.96     39.47 o 
  10  10   7      733.10      699.48     44.26 o 
  12  10   7     2156.34     1903.28    135.44 o 
  14  10   7     1486.12     1423.30    111.68 o 
  16  10   7     2427.77     2562.53    110.89 o 
  18  10   7     1347.33     1410.89     73.93 o 
  20  10   7      800.92      773.44     47.04 o 
  22  10   7     1108.72     1074.01     64.16 o 
 -29  11   7      651.39      853.03     71.28 o 
 -27  11   7      419.26      489.75     61.78 o 
 -25  11   7     1398.54     1329.86     61.70 o 
 -23  11   7     1017.43      945.47     55.29 o 
 -21  11   7     6479.11     6236.28    184.57 o 
 -19  11   7    13891.45    13750.03    387.70 o 
 -17  11   7     1390.83     1396.21     62.15 o 
 -15  11   7     1055.63     1055.00     87.92 o 
 -13  11   7     3147.03     2608.98    152.07 o 
 -11  11   7     2559.29     2162.27    133.06 o 
  -9  11   7      941.04      860.16     76.04 o 
  -7  11   7     6440.69     5987.83    280.38 o 
  -5  11   7     1815.34     1786.85    111.68 o 
  -3  11   7     3192.81     3597.45    182.96 o 
  -1  11   7    10658.91    10787.82    368.30 o 
   1  11   7      257.88      202.63     28.41 o 
   3  11   7     3627.02     3706.16    279.19 o 
   5  11   7       28.53       28.51     38.02 o 
   7  11   7      286.65      291.24     31.47 o 
   9  11   7      561.05      528.66     40.51 o 
  11  11   7     1449.44     1238.33    103.36 o 
  13  11   7     2424.97     2430.78    156.82 o 
  15  11   7      276.51      244.74     57.03 o 
  17  11   7      921.82      886.15     59.63 o 
  19  11   7       91.97       90.84     29.37 o 
  21  11   7      275.89      288.40     34.45 o 
 -30  12   7     2297.14     2848.97    137.82 o 
 -28  12   7     1930.35     2033.96    121.18 o 
 -26  12   7      801.79      686.45     42.79 o 
 -24  12   7     1235.77     1186.13     59.89 o 
 -22  12   7     1967.14     1963.94     80.47 o 
 -20  12   7     4652.14     4646.95    144.48 o 
 -18  12   7     3644.56     3943.71    154.55 o 
 -16  12   7     5138.34     5347.44    153.60 o 
 -14  12   7      516.53      415.82     59.40 o 
 -12  12   7    13231.58    11866.36    518.00 o 
 -10  12   7    10739.14     8979.37    403.94 o 
  -8  12   7     3165.77     2941.64    163.95 o 
  -6  12   7     5250.19     4906.70    239.99 o 
  -4  12   7    12340.64    11854.48    508.49 o 
  -2  12   7     1248.72     1138.16     85.54 o 
   0  12   7     4525.78     4784.84    164.63 o 
   2  12   7     2045.24     2241.20    174.65 o 
   4  12   7     1682.28     1703.68    118.81 o 
   6  12   7     3172.79     3079.66    101.04 o 
   8  12   7     2521.52     2428.34     88.15 o 
  10  12   7      901.04      789.40     76.04 o 
  12  12   7     3106.80     2996.29    182.96 o 
  14  12   7      993.03      895.80     90.29 o 
  16  12   7      766.69      670.07     76.04 o 
  18  12   7      273.07      250.18     54.65 o 
  20  12   7      424.03      436.95     34.41 o 
 -29  13   7       66.66      121.18     28.51 o 
 -27  13   7       34.56       29.50     62.97 o 
 -25  13   7     1946.90     2041.11     77.25 o 
 -23  13   7     2645.06     2470.69     91.85 o 
 -21  13   7        7.04       27.50     27.16 o 
 -19  13   7     5907.31     5885.64    209.94 o 
 -17  13   7     1232.52     1395.42     68.74 o 
 -15  13   7     5391.67     4920.01    177.25 o 
 -13  13   7     2027.20     1865.26    125.93 o 
 -11  13   7     2253.46     2062.48    130.69 o 
  -9  13   7     4337.33     4210.49    216.23 o 
  -7  13   7     3066.88     2810.96    159.20 o 
  -5  13   7     6511.76     6867.00    318.40 o 
  -3  13   7      593.65      845.90     76.04 o 
  -1  13   7      621.24      855.09     70.10 o 
   1  13   7      135.96       99.63     25.49 o 
   3  13   7     1234.54     1237.96    102.17 o 
   5  13   7      989.77     1046.43     54.11 o 
   7  13   7      327.54      361.86     32.39 o 
   9  13   7     3390.93     3065.22    126.01 o 
  11  13   7     3640.13     3431.44    137.74 o 
  13  13   7     1196.74     1026.49     97.42 o 
  15  13   7     1813.16     1670.42    121.18 o 
  17  13   7      364.14      339.80     40.32 o 
  19  13   7      363.14      334.24     34.41 o 
  21  13   7       71.02       64.16     23.76 o 
 -28  14   7      373.94      351.67     40.39 o 
 -26  14   7     1089.55     1381.51     56.69 o 
 -24  14   7      938.55     1027.21     53.88 o 
 -22  14   7      168.71      232.63     48.67 o 
 -20  14   7     1796.10     1855.70    109.20 o 
 -18  14   7     1279.03     1256.73     77.79 o 
 -16  14   7     1294.10     1256.53     74.64 o 
 -14  14   7      123.94       58.66    137.82 o 
 -12  14   7      870.42      812.63     80.79 o 
 -10  14   7     3758.06     3400.23    187.71 o 
  -8  14   7     1558.49     1594.38    111.68 o 
  -6  14   7     1371.98     1252.22     95.04 o 
  -4  14   7     2095.49     2124.26    130.69 o 
  -2  14   7     5335.14     6230.20    292.26 o 
   0  14   7     1276.68     1331.90     69.59 o 
   2  14   7     2194.68     2363.83    160.39 o 
   4  14   7     1405.62     1426.80     60.66 o 
   6  14   7      601.63      570.63     40.13 o 
   8  14   7     5248.09     4825.97    174.74 o 
  10  14   7      790.46      676.88     58.22 o 
  12  14   7       23.59       11.88     45.15 o 
  14  14   7      792.61      793.63     83.16 o 
  16  14   7      374.39      346.91     59.40 o 
  18  14   7      154.99      144.79     29.37 o 
  20  14   7      565.82      551.39     34.41 o 
 -27  15   7       65.39       98.18     20.95 o 
 -25  15   7      961.38     1003.12     48.23 o 
 -23  15   7      146.72      140.52     34.09 o 
 -21  15   7     2490.44     2428.03    127.05 o 
 -19  15   7      664.96      456.22     73.66 o 
 -17  15   7     4557.23     4676.21    251.87 o 
 -15  15   7       28.70       14.26     71.28 o 
 -13  15   7       89.23       47.18     29.08 o 
 -11  15   7     2920.73     2777.69    166.33 o 
  -9  15   7       74.74       57.03     40.39 o 
  -7  15   7     3868.49     3816.06    201.97 o 
  -5  15   7     1675.05     1679.92    116.43 o 
  -3  15   7     1547.06     1506.46    104.55 o 
  -1  15   7      553.88      727.09     71.28 o 
   1  15   7      924.20      900.84     55.14 o 
   3  15   7     2657.00     2716.18     90.95 o 
   5  15   7      144.47      125.58     25.31 o 
   7  15   7      145.92      226.44     67.72 o 
   9  15   7     1221.51     1206.87     72.47 o 
  11  15   7     1179.11     1118.33     68.89 o 
  13  15   7     1832.71     1760.71    125.93 o 
  15  15   7      743.50      743.73     78.41 o 
  17  15   7      250.11      251.72     34.41 o 
  19  15   7      145.27      150.71     24.32 o 
 -26  16   7      587.62      632.34     35.27 o 
 -24  16   7      120.69       86.11     27.02 o 
 -22  16   7      217.82      162.79     28.67 o 
 -20  16   7      486.36      479.98     50.07 o 
 -18  16   7     1282.15     1328.25    118.81 o 
 -16  16   7     6312.27     6527.21    323.15 o 
 -14  16   7      133.46       80.90     73.66 o 
 -12  16   7     1538.38     1914.45     87.32 o 
 -10  16   7       90.57       77.46     27.68 o 
  -8  16   7     4793.80     4761.75    244.74 o 
  -6  16   7      314.37      289.89     52.27 o 
  -4  16   7     1648.79     1717.94    116.43 o 
  -2  16   7      962.70      903.38     93.86 o 
   0  16   7     4813.46     4752.20    137.17 o 
   2  16   7     1008.61     1047.18     50.64 o 
   4  16   7     2489.74     2416.62     85.92 o 
   6  16   7      372.38      372.05     40.32 o 
   8  16   7     3123.72     2758.97    115.93 o 
  10  16   7      311.80      252.01     61.78 o 
  12  16   7      737.15      670.07     76.04 o 
  14  16   7      736.29      748.48     78.41 o 
  16  16   7       30.68       16.63     40.39 o 
  18  16   7      959.93      968.62     49.54 o 
  20  16   7      977.64     1051.26     44.50 o 
 -27  17   7       75.98      149.70     28.51 o 
 -25  17   7      248.95      205.17     31.92 o 
 -23  17   7      416.22      391.28     42.62 o 
 -21  17   7      219.20      248.21     42.82 o 
 -19  17   7     3031.05     3134.11    187.71 o 
 -17  17   7      157.13      123.56     57.03 o 
 -15  17   7     2436.62     2392.76    156.82 o 
 -13  17   7    12275.27    12954.66    402.38 o 
 -11  17   7     1463.55     1458.96     77.29 o 
  -9  17   7     5055.04     4672.90    169.67 o 
  -7  17   7      356.55      324.99     39.24 o 
  -5  17   7      623.12      579.10     38.36 o 
  -3  17   7     3672.92     3758.74    116.59 o 
  -1  17   7      319.45      411.06     33.13 o 
   1  17   7      804.87      701.26    106.93 o 
   3  17   7     4193.02     4132.70    125.26 o 
   5  17   7     1565.68     1511.39     78.11 o 
   7  17   7      716.99      696.46     54.65 o 
   9  17   7      541.72      524.99     49.54 o 
  11  17   7     1038.96      967.08     90.29 o 
  13  17   7     1643.72     1720.31    118.81 o 
  15  17   7      358.97      342.16     57.03 o 
  17  17   7     2585.98     2726.42     97.45 o 
  19  17   7      280.03      236.71     46.33 o 
 -26  18   7      573.15      634.16     52.27 o 
 -24  18   7      336.26      376.14     39.46 o 
 -22  18   7       94.57      113.13     34.41 o 
 -20  18   7      384.67      359.90     44.50 o 
 -18  18   7       68.11       85.54     54.65 o 
 -16  18   7     3678.15     3552.31    206.72 o 
 -14  18   7      648.09      644.91     54.43 o 
 -12  18   7      583.30      488.94    110.49 o 
 -10  18   7     4908.05     5070.65    256.62 o 
  -8  18   7     1902.04     1996.16     93.24 o 
  -6  18   7      903.03      883.63     52.02 o 
  -4  18   7     1639.90     1767.34     90.61 o 
  -2  18   7     4189.11     4419.02    132.15 o 
   0  18   7     2566.44     2263.12    101.64 o 
   2  18   7     1422.34     1339.48     75.55 o 
   4  18   7      452.58      440.89     36.46 o 
   6  18   7     2499.80     2503.30    107.53 o 
   8  18   7     4554.74     4836.68    174.74 o 
  10  18   7      423.12      422.29     59.40 o 
  12  18   7     1710.60     1710.81    118.81 o 
  14  18   7      624.55      648.68     68.91 o 
  16  18   7      488.83      425.73     61.78 o 
  18  18   7     2115.85     2335.51     72.86 o 
 -25  19   7      158.67      132.60     25.04 o 
 -23  19   7      253.33      326.64     38.64 o 
 -21  19   7      842.85      893.76     61.31 o 
 -19  19   7       96.53       95.04     47.52 o 
 -17  19   7     1568.64     1366.27    114.05 o 
 -15  19   7     3679.53     3426.37    199.59 o 
 -13  19   7     7680.38     7674.30    281.57 o 
 -11  19   7     2241.24     2369.00    149.70 o 
  -9  19   7     2549.41     2568.59    156.82 o 
  -7  19   7      424.54      462.28     55.84 o 
  -5  19   7      930.91      798.30     65.34 o 
  -3  19   7     2613.60     2480.45     88.25 o 
  -1  19   7      249.37      157.70     33.10 o 
   1  19   7      220.67      239.28     37.78 o 
   3  19   7      843.48      885.48     60.42 o 
   5  19   7     1553.83     1375.92     62.00 o 
   7  19   7     3087.16     3004.50    100.98 o 
   9  19   7      942.58      911.32     58.81 o 
  11  19   7     1274.59     1349.64     99.80 o 
  13  19   7       90.57       80.79     40.39 o 
  15  19   7      234.95      187.32     38.02 o 
  17  19   7      145.38      161.68     18.94 o 
 -24  20   7      193.78      225.53     28.56 o 
 -22  20   7      274.58      242.24     36.09 o 
 -20  20   7      189.27      200.41     40.93 o 
 -18  20   7       67.03       38.02     49.90 o 
 -16  20   7     1082.51     1188.06    104.55 o 
 -14  20   7     1282.03     1074.01    102.17 o 
 -12  20   7     8768.88     8793.50    288.12 o 
 -10  20   7     2042.86     1941.29    133.06 o 
  -8  20   7    20965.04    19765.05    589.74 o 
  -6  20   7    12910.87    12304.27    577.40 o 
  -4  20   7      249.12      195.69     40.22 o 
  -2  20   7     2437.05     2360.41    172.27 o 
   0  20   7     5992.33     5554.97    196.56 o 
   2  20   7     3924.22     3908.85    151.22 o 
   4  20   7     2904.18     2825.01    120.05 o 
   6  20   7     1384.56     1429.04     62.52 o 
   8  20   7     2037.37     2028.52     76.26 o 
  10  20   7      773.32      780.75     65.34 o 
  12  20   7       65.72       81.13     29.08 o 
  14  20   7     1804.71     1777.90     78.01 o 
  16  20   7      645.53      651.74     30.95 o 
 -25  21   7       54.93       57.03     21.39 o 
 -23  21   7      176.16      183.34     32.08 o 
 -21  21   7      862.67      885.16     57.80 o 
 -19  21   7     2955.02     2958.66    136.63 o 
 -17  21   7      407.62      501.36     71.28 o 
 -15  21   7        2.65       14.26     42.77 o 
 -13  21   7      417.88      459.29     51.22 o 
 -11  21   7      684.39      692.55     67.72 o 
  -9  21   7     4218.75     4477.95    167.99 o 
  -7  21   7     1031.88      844.40     59.49 o 
  -5  21   7      145.06       88.16     55.84 o 
  -3  21   7     1008.14     1042.80     97.42 o 
  -1  21   7     1938.96     1950.80     95.73 o 
   1  21   7      560.01      477.40     53.46 o 
   3  21   7     1582.86     1660.61     85.64 o 
   5  21   7      450.22      382.11     45.63 o 
   7  21   7     2019.54     2149.13     90.47 o 
   9  21   7      266.94      331.00     38.82 o 
  11  21   7     1467.53     1438.02     71.04 o 
  13  21   7     1031.04     1007.89     55.14 o 
  15  21   7      101.73       75.66     17.73 o 
 -24  22   7      406.88      435.39     29.37 o 
 -22  22   7       25.06       28.25     22.64 o 
 -20  22   7       91.42       98.64     31.05 o 
 -18  22   7       61.42       65.34     31.92 o 
 -16  22   7       38.18       92.67     45.15 o 
 -14  22   7       88.86       57.03     52.27 o 
 -12  22   7     5936.82     6276.83    218.40 o 
 -10  22   7     6923.83     6347.32    219.26 o 
  -8  22   7     5930.40     5722.80    202.46 o 
  -6  22   7      931.48      871.54     61.31 o 
  -4  22   7      428.66      478.30     57.03 o 
  -2  22   7     3257.11     3154.33    129.34 o 
   0  22   7       32.39       12.33     30.78 o 
   2  22   7       39.66       81.46     31.21 o 
   4  22   7      784.28      832.00     58.52 o 
   6  22   7      734.07      747.71     54.76 o 
   8  22   7     2497.12     2554.74    172.27 o 
  10  22   7      310.10      341.07     37.11 o 
  12  22   7      141.86      118.30     27.25 o 
  14  22   7     1298.87     1328.07     55.82 o 
 -23  23   7       15.05       15.51     15.90 o 
 -21  23   7      371.81      443.42     36.85 o 
 -19  23   7      821.82      875.57     54.59 o 
 -17  23   7       36.86       68.39     31.05 o 
 -15  23   7      409.07      268.50     57.03 o 
 -13  23   7     2255.90     2007.61     94.83 o 
 -11  23   7      104.23       31.59     36.24 o 
  -9  23   7      287.69      250.40     38.53 o 
  -7  23   7      269.19      251.39     40.22 o 
  -5  23   7     3145.69     2944.77    192.47 o 
  -3  23   7     1973.79     2135.18    160.39 o 
  -1  23   7     2237.62     2322.07    104.13 o 
   1  23   7      794.84      751.47     57.05 o 
   3  23   7     3180.93     3337.92    144.94 o 
   5  23   7     1872.42     1976.76     89.60 o 
   7  23   7     3649.84     3959.24    185.34 o 
   9  23   7      310.37      320.78     57.03 o 
  11  23   7     1359.66     1361.52     95.04 o 
  13  23   7     3446.21     3673.49    175.83 o 
 -22  24   7      216.77      242.73     23.34 o 
 -20  24   7      111.80       75.32     18.26 o 
 -18  24   7        1.15      -26.39     30.74 o 
 -16  24   7       15.60       15.04     23.24 o 
 -14  24   7      430.49      359.35     42.00 o 
 -12  24   7      190.59      190.65     39.21 o 
 -10  24   7     1049.09     1014.49     52.58 o 
  -8  24   7     2003.37     1973.94     93.24 o 
  -6  24   7     2949.29     2857.63    127.12 o 
  -4  24   7     1368.20     1466.24     78.75 o 
  -2  24   7     1076.12     1057.62     65.46 o 
   0  24   7     3152.22     2859.49    116.69 o 
   2  24   7       48.17      -10.08     29.45 o 
   4  24   7      238.57      281.88     60.59 o 
   6  24   7     3740.55     3759.03    199.59 o 
   8  24   7      801.24      793.63     78.41 o 
  10  24   7      133.72      114.05     40.39 o 
  12  24   7      791.03      862.53     66.53 o 
 -21  25   7      156.44      218.60     33.27 o 
 -19  25   7      184.63      203.60     21.46 o 
 -17  25   7      764.32      802.25     39.74 o 
 -15  25   7      299.28      366.55     31.74 o 
 -13  25   7     2260.67     2386.13     82.29 o 
 -11  25   7      588.02      511.02     32.59 o 
  -9  25   7      613.41      620.38     41.78 o 
  -7  25   7      360.52      354.06     73.66 o 
  -5  25   7     1730.73     1939.34     90.68 o 
  -3  25   7     2049.30     2171.66    213.85 o 
  -1  25   7     4156.71     4251.09    154.47 o 
   1  25   7      694.86      697.24     80.79 o 
   3  25   7      195.85      247.12     54.65 o 
   5  25   7       14.73       23.76     42.77 o 
   7  25   7      340.07      382.56     59.40 o 
   9  25   7      256.94      216.23     45.15 o 
  11  25   7      479.04      510.87     52.27 o 
 -18  26   7        3.10       24.83     14.31 o 
 -16  26   7      676.45      787.35     37.94 o 
 -14  26   7      102.47       73.23     20.83 o 
 -12  26   7     1103.68     1175.08     57.95 o 
 -10  26   7      911.89      808.99     43.34 o 
  -8  26   7     1660.47     1971.29     71.73 o 
  -6  26   7      224.18      175.02     33.10 o 
  -4  26   7      134.49      166.08     31.96 o 
  -2  26   7      877.65      873.17     55.14 o 
   0  26   7      230.98      270.88     52.27 o 
   2  26   7      152.38      173.46     45.15 o 
   4  26   7     2691.84     2780.07    156.82 o 
   6  26   7      483.97      510.87     61.78 o 
   8  26   7      540.14      575.02     57.03 o 
  10  26   7      459.34      698.58     57.03 o 
 -17  27   7      889.51      769.86     54.65 o 
 -15  27   7      446.79      414.27     25.13 o 
 -13  27   7      449.57      496.62     28.95 o 
 -11  27   7      437.82      507.67     70.10 o 
  -9  27   7      380.01      450.27     31.88 o 
  -7  27   7       73.11      104.13     26.78 o 
  -5  27   7      375.61      435.96     40.39 o 
  -3  27   7      156.92      114.05     47.52 o 
  -1  27   7      263.01      301.77     57.03 o 
   1  27   7       40.40       38.02     42.77 o 
   3  27   7     1594.56     1684.67    109.30 o 
   5  27   7      630.59      634.43     64.16 o 
   7  27   7      888.78      936.19     68.91 o 
   9  27   7      123.96      149.70     28.51 o 
 -14  28   7      137.33      121.18     28.51 o 
 -12  28   7     1844.22     2198.81     80.44 o 
 -10  28   7      113.71      127.40     32.08 o 
  -8  28   7     1415.48     1666.89     73.93 o 
  -6  28   7      313.58      414.06     36.85 o 
  -4  28   7      611.60      681.95     66.53 o 
  -2  28   7     1733.20     1542.10    102.17 o 
   0  28   7      538.95      603.54     61.78 o 
   2  28   7      819.17      762.74     68.91 o 
   4  28   7      496.99      477.60     52.27 o 
   6  28   7     1093.57     1221.33     76.04 o 
 -11  29   7      439.82      503.74     45.15 o 
  -9  29   7      438.81      456.22     42.77 o 
  -7  29   7     2097.41     2381.51     90.29 o 
  -5  29   7      377.33      341.98     41.58 o 
  -3  29   7      455.68      432.84     31.96 o 
  -1  29   7      303.10      335.03     47.52 o 
   1  29   7      497.05      515.62     52.27 o 
   3  29   7     1217.64     1180.93     73.66 o 
   5  29   7      159.55      204.35     30.89 o 
  -4  30   7      635.04      620.17     52.27 o 
  -2  30   7      612.86      534.63     47.52 o 
   0  30   7      255.75      349.29     38.02 o 
   2  30   7      575.99      539.38     42.77 o 
 -32   0   8      492.86      506.11     42.77 o 
 -30   0   8      259.82      278.01     47.52 o 
 -28   0   8     1415.92     1325.88    104.55 o 
 -26   0   8     4072.28     3376.47    197.22 o 
 -24   0   8    70721.34    65020.28   2601.86 o 
 -22   0   8     9309.61     9872.80    456.22 o 
 -20   0   8     4984.38     4821.16    249.49 o 
 -14   0   8       16.59       35.64     26.14 o 
 -12   0   8     3917.42     3663.98    178.21 o 
 -10   0   8     7113.39     6327.62    282.76 o 
  -8   0   8     6158.64     6169.09    194.90 o 
  -6   0   8    17582.55    17330.99    500.69 o 
  -4   0   8    14175.25    12533.12    369.64 o 
  -2   0   8    51909.32    51288.39   1434.87 o 
   0   0   8   132291.83   132500.06   3666.98 o 
   2   0   8    59290.01    64913.34   2554.33 o 
   4   0   8    10089.69     9159.96    394.44 o 
   6   0   8     6382.78     7175.90    320.78 o 
  10   0   8      322.47      257.19     73.66 o 
  12   0   8     3083.37     2814.61    115.79 o 
  14   0   8     2966.14     2573.34    163.95 o 
  16   0   8      181.21      239.99     61.78 o 
 -31   1   8       24.24       27.13     19.95 o 
 -29   1   8      205.42      186.44     51.09 o 
 -27   1   8       14.89        2.38     28.56 o 
 -25   1   8      133.57       83.05     34.17 o 
 -23   1   8     1025.44     1111.04     73.07 o 
 -21   1   8      908.47      881.95     95.11 o 
 -19   1   8     1516.64     1450.05     64.45 o 
 -15   1   8     1155.78     1116.01     54.59 o 
 -13   1   8      266.80      285.72     29.37 o 
 -11   1   8     4238.44     4416.25    147.01 o 
  -9   1   8     2729.10     2794.43     82.76 o 
  -7   1   8     6868.22     6471.34    143.76 o 
  -5   1   8    18107.24    17201.86    351.96 o 
  -3   1   8    11077.96    12022.03    298.73 o 
  -1   1   8    24719.04    25189.17    718.27 o 
   1   1   8    21047.06    22837.85    533.19 o 
   3   1   8    15990.11    15888.07    425.95 o 
   5   1   8     6961.92     7270.10    186.56 o 
   7   1   8      278.64      283.06     41.58 o 
   9   1   8      132.60      153.30     74.85 o 
  11   1   8      291.04      266.35     47.66 o 
  13   1   8      195.37      129.66     38.02 o 
  15   1   8     1114.43     1088.77     55.17 o 
  17   1   8      109.48       97.42     35.28 o 
 -32   2   8      216.23      206.72     33.27 o 
 -30   2   8      901.06      875.21     51.22 o 
 -28   2   8      368.31      266.86     38.64 o 
 -26   2   8      254.67      246.62     57.03 o 
 -24   2   8     6383.21     6425.55    227.66 o 
 -22   2   8     1689.10     1594.33     69.94 o 
 -20   2   8     3572.22     3516.61     98.24 o 
 -14   2   8     6006.21     5926.05    275.63 o 
 -12   2   8      764.97      845.09     47.04 o 
 -10   2   8      697.24      765.30     45.27 o 
  -8   2   8      745.89      809.60     57.84 o 
  -6   2   8      371.96      384.94     24.64 o 
  -4   2   8    21595.41    21151.51    495.24 o 
  -2   2   8     4352.33     5057.27    259.00 o 
   0   2   8    36696.24    38044.18    874.33 o 
   2   2   8    88771.34    91568.95   2553.92 o 
   4   2   8    33659.04    33472.48    949.30 o 
   6   2   8       76.74       75.10     27.68 o 
   8   2   8     2856.19     2818.08    156.82 o 
  10   2   8       38.46        7.63     35.64 o 
  12   2   8      314.40      246.78     31.43 o 
  14   2   8     2157.15     2228.58    125.40 o 
  16   2   8     1353.33     1376.23    110.44 o 
  18   2   8      345.79      332.66     59.40 o 
 -31   3   8      174.58      155.67     24.95 o 
 -29   3   8       92.26      109.30     29.69 o 
 -27   3   8      799.14      860.25     61.89 o 
 -25   3   8      251.29      245.69     54.65 o 
 -23   3   8       87.19      101.61     35.16 o 
 -21   3   8     1926.01     1962.06     60.64 o 
 -19   3   8     2109.96     2139.93     69.43 o 
 -15   3   8     7256.48     8249.90    373.05 o 
 -13   3   8     3573.99     3500.03    185.34 o 
 -11   3   8     6499.02     6665.03    316.02 o 
  -9   3   8     6920.98     7116.22    221.76 o 
  -7   3   8     3950.65     3870.55    131.89 o 
  -5   3   8     3213.81     2900.15     86.43 o 
  -3   3   8    21911.76    20823.48    597.30 o 
  -1   3   8    20620.56    20672.05    485.64 o 
   1   3   8     8032.83     7895.19    199.36 o 
   3   3   8      361.50      409.91     38.64 o 
   5   3   8     7562.45     7866.09    415.82 o 
   7   3   8      718.86      858.58     97.42 o 
   9   3   8      299.92      338.52     32.23 o 
  11   3   8     2982.28     2769.40     95.53 o 
  13   3   8     1318.54     1295.19     61.27 o 
  15   3   8     2003.33     1992.54     78.02 o 
  17   3   8      389.77      375.84     41.65 o 
  19   3   8      303.20      292.26     54.65 o 
 -32   4   8      212.42      209.10     33.27 o 
 -30   4   8      440.53      381.00     71.28 o 
 -28   4   8      647.29      662.75     49.37 o 
 -26   4   8     1705.02     1633.49    136.63 o 
 -24   4   8     6505.64     7199.19    275.63 o 
 -22   4   8    31906.65    30473.38    626.70 o 
 -20   4   8     1463.46     1416.71     54.14 o 
 -18   4   8      925.22      898.17     85.54 o 
 -16   4   8     7021.17     7902.99    358.79 o 
 -14   4   8     6112.26     6239.70    301.77 o 
 -12   4   8     1638.61     1418.55     95.04 o 
 -10   4   8      811.33      911.02     49.37 o 
  -8   4   8     9181.28     8964.93    272.17 o 
  -6   4   8      895.23      825.98     46.95 o 
  -4   4   8     1473.94     1351.48     63.85 o 
  -2   4   8    11596.33    11184.26    333.51 o 
   0   4   8     7191.23     8073.93    203.03 o 
   2   4   8     4186.64     4422.78    121.62 o 
   4   4   8     1476.54     1602.69     80.79 o 
   6   4   8     4693.37     4994.70    294.64 o 
   8   4   8     1416.89     1304.49     99.80 o 
  10   4   8      147.45      167.66     28.97 o 
  12   4   8      186.04      136.38     28.55 o 
  14   4   8     2643.73     2515.49     90.39 o 
  16   4   8       54.22       33.33     32.08 o 
  18   4   8     1252.83     1236.44     66.53 o 
 -31   5   8      355.67      491.86     52.27 o 
 -29   5   8      975.94     1031.24     87.92 o 
 -27   5   8     1021.63     1142.12     67.66 o 
 -25   5   8      695.72      640.06     54.65 o 
 -23   5   8     1149.94     1095.77     49.88 o 
 -21   5   8      538.69      515.40     36.16 o 
 -19   5   8       56.96       41.73     22.59 o 
 -15   5   8     4076.33     4688.09    228.11 o 
 -13   5   8     3447.26     3328.95    173.46 o 
 -11   5   8     9014.50     9141.29    532.25 o 
  -9   5   8      422.84      349.29     31.79 o 
  -7   5   8     2394.92     2605.49     98.28 o 
  -5   5   8     3699.19     3568.94    178.21 o 
  -3   5   8      548.92      556.01     57.03 o 
  -1   5   8     3806.20     3642.72    104.26 o 
   1   5   8     8102.23     7556.70    192.49 o 
   3   5   8    10032.64    10470.62    376.59 o 
   5   5   8     1819.05     2071.76    279.19 o 
   7   5   8      270.14      180.59     47.52 o 
   9   5   8      532.24      592.22     35.61 o 
  11   5   8      929.98      937.43     50.72 o 
  13   5   8      595.61      548.42     50.29 o 
  15   5   8     2608.23     2558.26    110.85 o 
  17   5   8     1487.50     1523.44     85.54 o 
  19   5   8     1227.46     1236.81     62.59 o 
 -32   6   8        3.72        7.13     23.76 o 
 -30   6   8      265.70      173.46     45.15 o 
 -28   6   8     1816.05     1793.97    125.93 o 
 -26   6   8      231.55      237.93     34.81 o 
 -24   6   8      450.36      475.64     43.59 o 
 -22   6   8    16167.32    16265.69    410.53 o 
 -20   6   8    13725.28    13439.80    299.06 o 
 -18   6   8      576.76      525.39     47.04 o 
 -16   6   8     2063.81     1879.51    116.43 o 
 -14   6   8     1543.52     1461.32     99.80 o 
 -12   6   8     2046.63     1831.99    114.05 o 
 -10   6   8      745.48      807.08    117.62 o 
  -8   6   8     7941.60     7456.61    295.83 o 
  -6   6   8     2675.15     2563.84    140.19 o 
  -4   6   8     2382.35     2456.91    133.06 o 
  -2   6   8      757.62      739.77     46.95 o 
   0   6   8     7324.90     7272.72    186.10 o 
   2   6   8      282.79      389.21     28.27 o 
   4   6   8      164.66      262.81     30.58 o 
   6   6   8     2057.87     2041.09    130.69 o 
   8   6   8     5756.48     5432.40    133.94 o 
  10   6   8     2447.00     2213.74     92.60 o 
  12   6   8      941.73      900.55     87.92 o 
  14   6   8      220.52      194.66     36.85 o 
  16   6   8      540.59      544.17     50.07 o 
  18   6   8      598.97      594.59     52.27 o 
  20   6   8      279.38      267.60     29.69 o 
 -31   7   8     3511.40     4407.71    206.72 o 
 -29   7   8      223.94      204.35     47.52 o 
 -27   7   8     1758.32     1796.35    128.31 o 
 -25   7   8      474.70      464.62     49.90 o 
 -23   7   8       95.92       67.49     28.19 o 
 -21   7   8      364.34      378.39     37.38 o 
 -19   7   8       67.15       71.28     30.24 o 
 -17   7   8     3166.32     3353.58    107.82 o 
 -15   7   8    18888.76    18780.89    779.37 o 
 -13   7   8     1941.44     2031.59    123.56 o 
 -11   7   8     2886.21     3230.83    198.41 o 
  -9   7   8    14465.24    15015.88    673.63 o 
  -7   7   8      508.38      567.57     61.78 o 
  -5   7   8      603.54      501.36     54.65 o 
  -3   7   8     8537.79     8363.96    365.92 o 
  -1   7   8     7946.59     6735.25    215.04 o 
   1   7   8      527.74      580.78     42.77 o 
   3   7   8      335.27      234.65     34.45 o 
   5   7   8      154.69       68.91     40.39 o 
   7   7   8     2366.92     2280.27     81.28 o 
   9   7   8     1194.69     1152.12     57.12 o 
  11   7   8     2322.44     2157.52    142.57 o 
  13   7   8     3973.47     4108.32    213.85 o 
  15   7   8      855.64      758.26     57.95 o 
  17   7   8     1002.44      973.29    127.12 o 
  19   7   8     4018.80     4233.54    145.27 o 
  21   7   8      122.09       80.79     19.01 o 
 -32   8   8      471.67      589.28     42.77 o 
 -30   8   8      699.77      791.25     68.91 o 
 -28   8   8      331.94      318.40     57.03 o 
 -26   8   8       54.09       12.56     61.78 o 
 -24   8   8     1152.49      968.95     54.87 o 
 -22   8   8     3166.14     3094.98    107.91 o 
 -20   8   8    13368.23    13308.72    364.05 o 
 -18   8   8      341.28      325.90     42.82 o 
 -16   8   8     2214.43     2276.33    137.82 o 
 -14   8   8     1289.18     1242.71     92.67 o 
 -12   8   8     1486.64     1373.40     99.80 o 
 -10   8   8     7210.14     7550.00    757.98 o 
  -8   8   8     1785.46     1787.41    128.31 o 
  -6   8   8      505.45      491.86     57.03 o 
  -4   8   8     3479.75     3305.19    171.08 o 
  -2   8   8     3204.30     2958.74    111.72 o 
   0   8   8     1039.52     1024.78     56.83 o 
   2   8   8      103.69      141.71     28.51 o 
   4   8   8     5801.66     5381.92    263.75 o 
   6   8   8      490.45      544.13     76.04 o 
   8   8   8      601.48      601.22     43.11 o 
  10   8   8     1852.41     1798.87     74.48 o 
  12   8   8     2922.15     2796.70    168.70 o 
  14   8   8     1215.06     1205.73     72.19 o 
  16   8   8      496.89      494.69     47.69 o 
  18   8   8      202.59      260.16     35.86 o 
  20   8   8       46.45       51.92     22.64 o 
 -31   9   8      598.34      748.48     57.03 o 
 -29   9   8      548.54      660.56     68.91 o 
 -27   9   8       59.86      121.18     52.27 o 
 -25   9   8     1030.32      905.34     53.00 o 
 -23   9   8       50.88       16.51     34.45 o 
 -21   9   8     3306.31     3146.72    109.73 o 
 -19   9   8     1077.40     1212.37     60.75 o 
 -17   9   8     5383.28     4861.93    144.45 o 
 -15   9   8     2351.79     2148.02    133.06 o 
 -13   9   8     1932.34     1950.80    125.93 o 
 -11   9   8     2436.07     2445.03    142.57 o 
  -9   9   8     2529.21     2791.16    224.54 o 
  -7   9   8      460.52      451.46     57.03 o 
  -5   9   8      644.96      551.26     59.40 o 
  -3   9   8     2915.04     3100.84    163.95 o 
  -1   9   8     5954.29     5972.82    196.56 o 
   1   9   8      962.78     1042.85     58.52 o 
   3   9   8     5108.44     5395.87    406.32 o 
   5   9   8      500.58      380.18     61.78 o 
   7   9   8     1817.37     1812.31     71.66 o 
   9   9   8      536.96      570.11     42.23 o 
  11   9   8       74.54      109.30     42.77 o 
  13   9   8     2326.52     2169.40    147.32 o 
  15   9   8      328.07      307.26     43.59 o 
  17   9   8     2389.02     2289.14     99.09 o 
  19   9   8      102.08      103.56     30.89 o 
  21   9   8      182.52      161.58     23.76 o 
 -30  10   8      367.38      515.62     52.27 o 
 -28  10   8      296.77      266.13     49.90 o 
 -26  10   8     1250.03     1199.60     69.59 o 
 -24  10   8      272.57      229.46     32.92 o 
 -22  10   8     7685.83     7548.38    211.27 o 
 -20  10   8     7212.58     6814.24    194.23 o 
 -18  10   8     2280.76     2264.39     86.83 o 
 -16  10   8      495.33      462.73     37.48 o 
 -14  10   8     5379.57     4616.81    235.24 o 
 -12  10   8     2481.34     1791.60    118.81 o 
 -10  10   8     2027.81     1946.05    125.93 o 
  -8  10   8     1199.55     1170.38     73.66 o 
  -6  10   8     2813.46     2848.97    156.82 o 
  -4  10   8     8071.27     7487.17    337.41 o 
  -2  10   8     5380.76     5785.86    270.88 o 
   0  10   8     4968.52     4274.48    150.31 o 
   2  10   8     3021.46     3036.81    188.90 o 
   4  10   8     3233.33     2955.90    173.46 o 
   6  10   8      172.19      117.94     32.96 o 
   8  10   8     1349.77     1336.50     62.12 o 
  10  10   8       20.77      -12.02     29.37 o 
  12  10   8     1168.86      967.08     90.29 o 
  14  10   8     1192.29     1142.92     97.42 o 
  16  10   8      384.85      331.09     42.62 o 
  18  10   8      819.83      753.86     49.37 o 
  20  10   8      439.94      432.46     31.79 o 
 -29  11   8     1208.06     1430.43     92.67 o 
 -27  11   8      280.07      337.30     37.78 o 
 -25  11   8      572.62      517.65     41.60 o 
 -23  11   8     1214.52     1117.71     58.99 o 
 -21  11   8     7088.83     6914.89    249.31 o 
 -19  11   8    16797.34    17178.38    669.03 o 
 -17  11   8     4840.51     4867.03    145.79 o 
 -15  11   8     1221.52     1120.66     63.78 o 
 -13  11   8     6118.04     5415.19    266.13 o 
 -11  11   8     4350.06     4654.83    235.24 o 
  -9  11   8     1876.27     1801.10    118.81 o 
  -7  11   8    11566.16    10923.04    477.60 o 
  -5  11   8     3600.70     3611.71    187.71 o 
  -3  11   8     7601.81     7948.14    356.42 o 
  -1  11   8     2324.26     2481.12    137.82 o 
   1  11   8      802.75      734.92    104.55 o 
   3  11   8     1937.04     1782.09    125.93 o 
   5  11   8      265.27      228.29     36.51 o 
   7  11   8       36.18       -0.24     24.20 o 
   9  11   8      309.76      267.17     40.32 o 
  11  11   8      585.00      572.65     73.66 o 
  13  11   8      233.71      194.84     54.65 o 
  15  11   8      372.41      382.56     45.36 o 
  17  11   8     1120.42     1166.36     63.78 o 
  19  11   8      649.82      695.06     48.71 o 
 -30  12   8     1343.74     1489.83     83.16 o 
 -28  12   8     2197.43     2461.66    137.82 o 
 -26  12   8      241.06      198.55     26.96 o 
 -24  12   8       48.34       58.03     27.22 o 
 -22  12   8     2280.25     2133.67     84.97 o 
 -20  12   8      881.66      854.80     51.52 o 
 -18  12   8     5239.87     5399.16    274.44 o 
 -16  12   8      470.55      430.41     43.68 o 
 -14  12   8       36.75      -42.77     42.77 o 
 -12  12   8      621.19      729.47     76.04 o 
 -10  12   8     4216.77     3887.34    206.72 o 
  -8  12   8    14123.61    13446.49    579.77 o 
  -6  12   8     5743.45     5945.06    282.76 o 
  -4  12   8     6960.23     7002.44    323.15 o 
  -2  12   8     1062.53     1033.61     83.16 o 
   0  12   8     4760.88     4629.95    253.06 o 
   2  12   8      877.74      988.46     79.60 o 
   4  12   8      104.07       85.24     21.28 o 
   6  12   8       11.38      -30.34     31.79 o 
   8  12   8     1502.73     1322.90     74.75 o 
  10  12   8     1000.90     1022.00     65.53 o 
  12  12   8     2045.31     1653.78    125.93 o 
  14  12   8      780.69      727.09     80.79 o 
  16  12   8      404.45      358.92     42.62 o 
  18  12   8      820.53      805.58     49.37 o 
  20  12   8       58.53       92.91     18.48 o 
 -29  13   8      550.73      708.09     54.65 o 
 -27  13   8      164.73      166.61     28.56 o 
 -25  13   8     1314.83     1175.76     66.55 o 
 -23  13   8      606.34      635.22     45.23 o 
 -21  13   8      163.22      128.31     29.77 o 
 -19  13   8      454.12      499.38     40.97 o 
 -17  13   8      129.57       84.29     31.40 o 
 -15  13   8      438.13      415.82     61.78 o 
 -13  13   8     6358.69     5880.91    289.89 o 
 -11  13   8     3102.29     2718.29    161.58 o 
  -9  13   8     1653.08     1805.85    121.18 o 
  -7  13   8     4597.87     4414.84    225.73 o 
  -5  13   8     2340.04     2388.00    144.94 o 
  -3  13   8     4322.40     4500.38    225.73 o 
  -1  13   8      314.73      320.78     49.90 o 
   1  13   8     1209.83     1048.28     60.90 o 
   3  13   8     1713.75     1563.20     81.48 o 
   5  13   8       85.50      107.35     25.60 o 
   7  13   8     1437.51     1414.91     76.43 o 
   9  13   8      733.30      692.89     55.45 o 
  11  13   8     1806.97     1568.24    116.43 o 
  13  13   8      327.69      394.44     61.78 o 
  15  13   8      196.30      228.11     49.90 o 
  17  13   8       18.30       17.50     27.38 o 
  19  13   8      459.64      447.20     31.92 o 
 -28  14   8        0.04       -4.75     23.76 o 
 -26  14   8      201.72      235.66     27.37 o 
 -24  14   8      640.16      685.46     43.86 o 
 -22  14   8      843.03      833.97     50.42 o 
 -20  14   8      326.95      368.94     36.99 o 
 -18  14   8     2986.11     3071.56    124.20 o 
 -16  14   8     2201.60     2513.94    161.58 o 
 -14  14   8      840.60      807.88     83.16 o 
 -12  14   8      683.51      446.71     66.53 o 
 -10  14   8     1884.46     1870.01    128.31 o 
  -8  14   8      135.74      220.98     47.52 o 
  -6  14   8      690.95      724.72     76.04 o 
  -4  14   8       12.77        9.50     38.02 o 
  -2  14   8     1105.80     1128.66     90.29 o 
   0  14   8       35.90       53.15     24.44 o 
   2  14   8     2185.78     2016.08     76.91 o 
   4  14   8     1987.07     1737.33     70.82 o 
   6  14   8     1469.54     1275.10    142.57 o 
   8  14   8      643.43      622.85     52.91 o 
  10  14   8      576.29      544.44     50.32 o 
  12  14   8      607.86      632.05     76.04 o 
  14  14   8     1099.92     1116.78     92.67 o 
  16  14   8      545.72      498.23     42.82 o
[truncated: 212,302 more chars]
